# Supplementary material for: Structural insights into i-motif DNA structures in sequences from the insulin-linked polymorphic region
Source: Nat Commun. 2024 Aug 20;15:7119. doi: 10.1038/s41467-024-50553-0 (PMC11336075; doi:10.1038/s41467-024-50553-0)
Supplement: Supplementary file 4 — Source Data [file 41467_2024_50553_MOESM4_ESM.zip]

Archive with 7 entries (7 files):
- Source Data - Dual Reporter Gene Assay (Figure 2).xlsx
- Source Data C-rich ILPR - CD (Table 1_Supp S2 to S4).xlsx
- Source Data C-rich ILPR - TDS (Table 1_Supp S5).xlsx
- Source Data C-rich ILPR - UV Melt (Table 1_Supp S1).xlsx
- Source Data G-rich ILPR - CD (Table 2_Supp S8).xlsx
- Source Data G-rich ILPR - TDS (Table 2_Supp S9).xlsx
- Source Data G-rich ILPR - UV Melt (Table 2_Supp S7).xlsx
