# Supplementary material for: Structural insights into i-motif DNA structures in sequences from the insulin-linked polymorphic region
Source: Nat Commun. 2024 Aug 20;15:7119. doi: 10.1038/s41467-024-50553-0 (PMC11336075; doi:10.1038/s41467-024-50553-0)
Supplement: Supplementary file 4 — Source Data [file 41467_2024_50553_MOESM4_ESM.zip › Source Data - Dual Reporter Gene Assay (Figure 2).xlsx]

## Sheet: Raw Data
Firefly									Firefly									Firefly						Firefly							Firefly							Firefly							Firefly
INS-1 Cells	2.8 mM Glucose			16.2 mM Glucose					INS-1 Cells	2.8 mM Glucose			16.2 mM Glucose					INS-1 Cells	2.8 mM Glucose		16.2 mM Glucose			INS-1 Cells	2.8 mM Glucose		16.2 mM Glucose				INS-1 Cells	2.8 mM Glucose		16.2 mM Glucose				INS-1 Cells	2.8 mM Glucose		16.2 mM Glucose				INS-1 Cells	2.8 mM Glucose		16.2 mM Glucose
WT	10	2	7	26	8	15			WT	2	10	12	6	-1	26			WT	-7	2	-14	0		WT	8	-1	2	11			WT	10	2	26	8			WT	10	2	26	8			WT	10	2	26	8
1C/G	322	396	366	609	613	523			1C/G	7522	8472	7282	14035	9534	12345			1C/G	15186	21961	24442	18228		1C/G	7174	6540	12986	13316			1C/G	5203	7750	9133	9616			1C/G	6398	8994	18836	16896			1C/G	819	742	1210	1127
4C/G	332	368	327	504	519	526			4C/G	10454	12475	15370	15094	19910	16655			4C/G	14192	16566	20842	22023		4C/G	18224	17576	19077	19566			4C/G	13104	15553	18701	19673			4C/G	10346	9190	18605	19212			4C/G	4726	4839	5789	5233
10C/G	567	602	515	578	494	482			10C/G	4308	7337	8893	7611	10904	8705			10C/G	11259	14052	10548	23254		10C/G	9978	10377	7012	8017			10C/G	22353	15927	15998	15023			10C/G	7099	8779	10048	7210			10C/G	4367	3406	4351	4358
2C/G	297	282	280	238	304	315			2C/G	5185	5232	5868	9301	10057	7620			2C/G	17816	17304	13798	11750		2C/G	16690	12648	17519	14619			2C/G	21408	15332	14053	20550			2C/G	4088	6213	4011	4610			2C/G	4259	3063	2207	2357
Renilla									Renilla									Renilla						Renilla							Renilla							Renilla							Renilla
INS-1 Cells	2.8 mM Glucose			16.2 mM Glucose					INS-1 Cells	2.8 mM Glucose			16.2 mM Glucose					INS-1 Cells	2.8 mM Glucose		16.2 mM Glucose			INS-1 Cells	2.8 mM Glucose		16.2 mM Glucose				INS-1 Cells	2.8 mM Glucose		16.2 mM Glucose				INS-1 Cells	2.8 mM Glucose		16.2 mM Glucose				INS-1 Cells	2.8 mM Glucose		16.2 mM Glucose
WT	19	7	15	-1	17	2			WT	1	23	-3	10	17	-2			WT	-4	11	-16	-14		WT	-5	1	5	0			WT	19	7	-1	17			WT	19	7	-1	17			WT	19	7	-1	17
1C/G	130	136	132	100	100	75			1C/G	219	390	297	316	207	286			1C/G	200	315	152	139		1C/G	205	263	212	262			1C/G	230	388	259	255			1C/G	258	324	378	322			1C/G	803	836	592	678
4C/G	121	112	123	107	113	101			4C/G	237	293	361	278	289	251			4C/G	261	244	247	251		4C/G	467	460	372	309			4C/G	355	407	309	355			4C/G	315	248	365	372			4C/G	645	762	457	428
10C/G	199	206	168	181	197	176			10C/G	122	217	290	227	327	273			10C/G	233	258	225	458		10C/G	479	480	395	436			10C/G	870	688	775	877			10C/G	272	284	371	257			10C/G	1153	1399	1417	1240
2C/G	126	124	119	84	108	113			2C/G	112	115	112	162	184	120			2C/G	263	294	260	227		2C/G	446	431	457	405			2C/G	740	640	611	783			2C/G	75	137	71	88			2C/G	1167	1085	705	798
