# Supplementary material for: Structural insights into i-motif DNA structures in sequences from the insulin-linked polymorphic region
Source: Nat Commun. 2024 Aug 20;15:7119. doi: 10.1038/s41467-024-50553-0 (PMC11336075; doi:10.1038/s41467-024-50553-0)
Supplement: Supplementary file 4 — Source Data [file 41467_2024_50553_MOESM4_ESM.zip › Source Data C-rich ILPR - CD (Table 1_Supp S2 to S4).xlsx]

## Sheet: ILPR C Sequences
1C	TGTCCCCACACCCCTGTCCCCACACCCCTGT
2C	TGTGCCCACACCCCTGTGCCCACACCCCTGT
3C	TGTCCTCACACCCCTGTCCTCACACCCCTGT
4C	TATCCCCACACCCCTATCCCCACACCCCTAT
5C	TATCCACACACCCCTATCCACACACCCCTAT
6C	TGTCCCCAGACCCCTGTCCCCAGACCCCTGT
7C	TGTCCTCAGACCCCTGTCCTCAGACCCCTGT
8C	TGTCCCCGGACCCCTGTCCCCGGACCCCTGT
9C	TGTCCCCAGGACCCCTGTCCCCAGGACCCCTGT
10C	TGTCCCCAGGACCCTGTCCCCAGGACCCTGT
11C	TGTCCCCGGGACCCCTGTCCCCGGGACCCCTGT

## Sheet: 1C
ILPR - 1C	Sequence: TGTCCCCACACCCCTGTCCCCACACCCCTGT																												ILPR - 1C (2)	Sequence: TGTCCCCACACCCCTGTCCCCACACCCCTGT
	10 mM Sodium cocodylate 100 mM KCl pH as indicated															10 uM DNA in 10 mM Sodium cocodylate 100 mM KCl pH as indicated													Baseline deducted automatically
Wavelength (nm)	Baseline	pH 4.0	pH 4.5	pH 5.0	pH 5.25	pH 5.5	pH 6.0	pH 6.25	pH 6.5	pH 6.75	pH 7.0	pH 7.5	pH 8.0		Wavelength (nm)	pH 4.0	pH 4.5	pH 5.0	pH 5.25	pH 5.5	pH 6.0	pH 6.25	pH 6.5	pH 6.75	pH 7.0	pH 7.5	pH 8.0			10 mM Sodium cocodylate 100 mM KCl pH as indicated															10 µM DNA in 10 mM Sodium cocodylate 100 mM KCl pH as indicated
320	-0.0177292	0.0595726	0.077813	0.125546	-0.380575	-0.0124824	0.113129	-0.65655	0.068972	-1.21971	0.167718	-0.00725021	0.69287		320	0.469342	0.880452	0.93887	-1.96064	0.49144	0.900993	-0.484198	0.339292	-0.276444	0.370219	0.287762	0.336834		Wavelength (nm)	pH 4.0	pH 4.5	pH 5.0	pH 5.25	pH 5.5	pH 5.75	pH 6.0	pH 6.25	pH 6.5	pH 6.75	pH 7.0	pH 7.5	pH 8.0		Wavelength (nm)	pH 4.0	pH 4.5	pH 5.0	pH 5.25	pH 5.5
319.5	0.0341721	0.10105	0.149099	0.164574	-0.522257	-0.0161453	0.141101	-0.548103	0.0512245	-1.2443	0.206762	0.0313194	0.684531		319.5	0.471523	0.826769	0.873566	-1.97348	0.508607	0.892287	-0.462212	0.302183	-0.360551	0.29645	0.243626	0.229939		320	-0.770876	-0.5806	-0.493263	-0.380575	-0.863703	-0.667313	-0.736889	-0.382824	-0.624053	-0.584712	0.0631116	-0.841169	-0.478936		320	-2.08781	-1.83442	-2.08418	-1.96064	-1.70004
319	0.0748596	0.152386	0.196365	0.174315	-0.519935	0.0337761	0.149105	-0.544089	0.0312736	-1.3657	0.224973	0.0886902	0.709196		319	0.437668	0.815598	0.846896	-1.96499	0.441239	0.852	-0.518105	0.322401	-0.338886	0.254517	0.190332	0.147443		319.5	-0.770344	-0.557013	-0.520573	-0.522257	-0.897668	-0.679058	-0.756795	-0.366366	-0.630306	-0.623846	0.0579059	-0.814438	-0.469089		319.5	-2.17155	-1.78069	-2.05556	-1.97348	-1.68782
318.5	0.0717072	0.160947	0.207273	0.145396	-0.507356	0.0765778	0.153378	-0.574383	0.030159	-1.33982	0.239663	0.105759	0.679369		318.5	0.420686	0.87386	0.900613	-1.91971	0.472854	0.83597	-0.552057	0.336176	-0.322076	0.280409	0.180767	0.139501		319	-0.715989	-0.539971	-0.442278	-0.519935	-0.796283	-0.567442	-0.746548	-0.330404	-0.585458	-0.513601	0.0411434	-0.786435	-0.413853		319	-2.23628	-1.84474	-2.06271	-1.96499	-1.70493
318	0.0649162	0.170653	0.238761	0.15024	-0.617688	0.0724709	0.180334	-0.579177	0.0344605	-1.32293	0.23262	0.110138	0.682046		318	0.447841	0.938016	0.945429	-1.9294	0.521622	0.853944	-0.491552	0.345481	-0.340903	0.30041	0.167727	0.117021		318.5	-0.642551	-0.50004	-0.418117	-0.507356	-0.740424	-0.493976	-0.736484	-0.220452	-0.522928	-0.468316	0.123927	-0.712455	-0.417621		318.5	-2.12646	-1.86701	-1.98995	-1.91971	-1.71973
317.5	0.0740044	0.172353	0.170403	0.124045	-0.555529	0.0718788	0.152982	-0.530333	-0.0105621	-1.27146	0.166745	0.0756767	0.632713		317.5	0.464254	0.986869	0.95965	-1.86453	0.585612	0.872563	-0.452578	0.380717	-0.367458	0.268479	0.17506	0.125053		318	-0.764738	-0.563781	-0.449755	-0.617688	-0.750557	-0.524068	-0.821611	-0.286349	-0.524128	-0.464775	0.052612	-0.734345	-0.499506		318	-2.04595	-1.84204	-1.90441	-1.9294	-1.73229
317	0.0642052	0.135493	0.131666	0.0515388	-0.573627	0.0754806	0.112568	-0.597406	-0.0191383	-1.29426	0.0876907	0.051902	0.593031		317	0.462237	1.03095	1.04898	-1.70457	0.646349	0.911996	-0.293286	0.467027	-0.339074	0.292725	0.186948	0.179956		317.5	-0.688445	-0.419464	-0.40595	-0.555529	-0.758273	-0.497901	-0.738912	-0.141255	-0.552168	-0.481113	0.0602376	-0.744437	-0.534618		317.5	-2.06175	-1.84956	-1.88889	-1.86453	-1.72519
316.5	0.0270546	0.0824295	0.0765312	0.0316155	-0.520602	0.0767822	0.0950806	-0.614206	-0.000705718	-1.25012	0.0530388	0.039241	0.623081		316.5	0.537746	1.13555	1.16711	-1.66293	0.736047	0.990801	-0.208911	0.524612	-0.305403	0.350983	0.219476	0.2638		317	-0.58028	-0.422509	-0.280896	-0.573627	-0.759013	-0.46838	-0.666252	-0.0736192	-0.494522	-0.496309	0.127812	-0.739925	-0.505678		317	-1.96435	-1.72923	-1.87304	-1.70457	-1.73564
316	0.00130081	0.0145874	-0.00440445	-0.00783387	-0.578509	0.0714981	0.0431251	-0.691839	-0.045488	-1.24189	0.0327187	0.0030075	0.620532		316	0.59478	1.2279	1.28394	-1.54111	0.816124	1.03542	-0.222158	0.587017	-0.43405	0.411472	0.232285	0.323646		316.5	-0.586606	-0.459507	-0.249499	-0.520602	-0.789662	-0.475321	-0.642526	-0.0874114	-0.484427	-0.595306	0.104282	-0.822649	-0.52667		316.5	-1.78048	-1.70294	-1.79464	-1.66293	-1.60317
315.5	-0.00803223	-0.0621307	-0.0665428	-0.0422638	-0.572063	0.0441048	-0.00703811	-0.664264	-0.0698707	-1.19158	0.0170273	-0.067617	0.589835		315.5	0.658364	1.29464	1.33871	-1.60513	0.90212	1.09722	-0.0752805	0.56352	-0.38374	0.420476	0.271165	0.337248		316	-0.61829	-0.476963	-0.262504	-0.578509	-0.796245	-0.480902	-0.698544	-0.112926	-0.507114	-0.67621	0.111833	-0.815193	-0.569865		316	-1.70141	-1.65264	-1.6881	-1.54111	-1.5542
315	0.0094017	-0.066185	-0.0992126	-0.0561249	-0.547715	0.0437851	0.000952145	-0.67999	-0.0908035	-1.12799	-0.00148697	-0.0918236	0.61263		315	0.730453	1.34815	1.38386	-1.44599	0.918148	1.16733	-0.114582	0.542105	-0.310104	0.378347	0.252624	0.28718		315.5	-0.620958	-0.425161	-0.31816	-0.572063	-0.791968	-0.541922	-0.653507	-0.212844	-0.477583	-0.691647	0.170277	-0.821459	-0.630241		315.5	-1.76769	-1.68628	-1.75564	-1.60513	-1.51605
314.5	0.0161469	-0.0499504	-0.0831085	-0.0249527	-0.570612	0.0588387	0.0287239	-0.731743	-0.0602119	-1.20851	0.0265236	-0.0632324	0.673347		314.5	0.79372	1.40487	1.46114	-1.29722	0.957107	1.25272	-0.0594475	0.552254	-0.307587	0.37471	0.240651	0.275408		315	-0.63266	-0.432309	-0.421229	-0.547715	-0.835235	-0.697801	-0.7026	-0.208411	-0.492606	-0.752007	0.138563	-0.8885	-0.684731		315	-1.74911	-1.5609	-1.63528	-1.44599	-1.40695
314	0.0143837	-0.0343338	-0.04357	0.0393974	-0.551897	0.0521767	0.0962097	-0.710927	-0.012822	-1.1538	0.0727882	-0.0421761	0.732456		314	0.905179	1.4611	1.55072	-1.31253	1.05212	1.358	0.0794965	0.55583	-0.318325	0.396333	0.212927	0.264461		314.5	-0.653436	-0.457881	-0.461644	-0.570612	-0.801791	-0.678681	-0.695343	-0.189738	-0.49088	-0.766004	0.143674	-0.859664	-0.673981		314.5	-1.68401	-1.57119	-1.78588	-1.29722	-1.28406
313.5	0.0351486	-0.049205	-0.0757179	0.0367462	-0.575063	0.00799636	0.0642525	-0.750459	-0.0530548	-1.28091	0.0454124	-0.102185	0.695723		313.5	0.994738	1.52942	1.61024	-1.08605	1.1692	1.4641	0.124122	0.567797	-0.332457	0.370915	0.160787	0.198216		314	-0.718745	-0.570909	-0.52518	-0.551897	-0.782315	-0.716945	-0.753831	-0.277385	-0.588334	-0.792553	0.105588	-0.884026	-0.657419		314	-1.66806	-1.45115	-1.62976	-1.31253	-1.23751
313	0.0655159	-0.0318382	-0.0726128	0.0178123	-0.608133	-0.0314674	0.0470215	-0.685142	-0.05355	-1.27279	0.051017	-0.0819344	0.649436		313	1.06867	1.58902	1.66365	-1.04865	1.25245	1.53302	0.25527	0.613442	-0.164843	0.330756	0.131606	0.150166		313.5	-0.69125	-0.464958	-0.538386	-0.575063	-0.67795	-0.703556	-0.733928	-0.233539	-0.59528	-0.806743	0.0984345	-0.79235	-0.73376		313.5	-1.4305	-1.25625	-1.38499	-1.08605	-1.07839
312.5	0.0762413	-0.0323463	-0.0613037	0.00379334	-0.614948	-0.0739922	0.0692017	-0.630681	-0.0276733	-1.23087	0.0299805	-0.0469238	0.635648		312.5	1.20056	1.73103	1.74964	-0.894508	1.36975	1.70868	0.367607	0.690984	-0.263094	0.297211	0.138706	0.145234		313	-0.696155	-0.460379	-0.532547	-0.608133	-0.695408	-0.6707	-0.718081	-0.224603	-0.666031	-0.790672	0.0863957	-0.80306	-0.777819		313	-1.37265	-1.22898	-1.23748	-1.04865	-1.0357
312	0.0358467	-0.00189743	-0.0436531	0.00541305	-0.632455	-0.0307076	0.0615311	-0.616613	-0.0191223	-1.22732	0.0480057	-0.00727006	0.658317		312	1.43035	1.88915	1.94823	-0.644195	1.57601	1.93682	0.457513	0.876004	-0.224743	0.353648	0.194063	0.181364		312.5	-0.657536	-0.465581	-0.572764	-0.614948	-0.771607	-0.652724	-0.725261	-0.169162	-0.73758	-0.717704	0.0576764	-0.813606	-0.658547		312.5	-1.22886	-1.20212	-1.20816	-0.894508	-0.952963
311.5	0.00463562	-0.0333229	-0.0131897	0.00174637	-0.628943	0.0193993	0.0255493	-0.598907	-0.00342484	-1.21968	0.0356575	-0.0151711	0.64754		311.5	1.63232	2.03102	2.152	-0.540187	1.76897	2.13886	0.681961	1.06733	-0.123919	0.436839	0.263792	0.241209		312	-0.667079	-0.475583	-0.53431	-0.632455	-0.786154	-0.612006	-0.718786	-0.221996	-0.781997	-0.711439	0.0173709	-0.815195	-0.659892		312	-1.06126	-0.820584	-0.934939	-0.644195	-0.796151
311	-0.0192383	-0.0388695	-0.00253982	-0.0470451	-0.553044	0.0687698	-0.0175591	-0.608869	-0.0163879	-1.25401	0.00557709	-0.0343574	0.60677		311	1.82171	2.24093	2.36744	-0.373951	1.97121	2.34176	0.863661	1.23903	-0.113249	0.464161	0.302103	0.25673		311.5	-0.697632	-0.481397	-0.534283	-0.628943	-0.842844	-0.572098	-0.709768	-0.216815	-0.833641	-0.754427	0.0267705	-0.795424	-0.591484		311.5	-0.923941	-0.612482	-0.775805	-0.540187	-0.628611
310.5	-0.0175972	-0.0434753	0.0368309	-0.0451324	-0.502454	0.0949799	-0.0301041	-0.541449	-0.0153061	-1.32506	0.049704	0.0228767	0.633833		310.5	1.9968	2.45542	2.56572	-0.150456	2.14765	2.5235	0.98208	1.38797	0.00115621	0.472329	0.306046	0.302358		311	-0.619305	-0.365951	-0.501916	-0.553044	-0.753717	-0.501047	-0.62841	-0.15977	-0.734587	-0.761517	0.137692	-0.745138	-0.509443		311	-0.762116	-0.407379	-0.537016	-0.373951	-0.540236
310	-0.0110519	-0.0343819	0.110774	0.00702897	-0.547504	0.148495	0.014946	-0.600139	0.0357742	-1.36203	0.0835632	0.0664528	0.676898		310	2.16772	2.69587	2.76536	0.015504	2.30361	2.69312	1.27117	1.49861	0.0104699	0.480296	0.312838	0.340163		310.5	-0.614857	-0.348858	-0.553638	-0.502454	-0.731124	-0.524071	-0.650535	-0.197661	-0.669831	-0.697643	0.231886	-0.762104	-0.507281		310.5	-0.60529	-0.255991	-0.295476	-0.150456	-0.398467
309.5	-0.0326813	-0.00800171	0.171833	0.0868965	-0.552515	0.197011	0.0720703	-0.590007	0.0687187	-1.35022	0.107475	0.0838409	0.756384		309.5	2.38204	2.96019	3.05678	0.176395	2.55727	2.93776	1.41261	1.62937	0.114181	0.554649	0.341589	0.361545		310	-0.678636	-0.399469	-0.631463	-0.547504	-0.823337	-0.587577	-0.734708	-0.24307	-0.679102	-0.695028	0.220359	-0.829552	-0.527074		310	-0.511635	-0.115155	-0.150343	0.015504	-0.196988
309	-0.030172	0.0254105	0.229549	0.153394	-0.600815	0.239082	0.0891388	-0.615262	0.10663	-1.33431	0.172768	0.130454	0.81813		309	2.59742	3.20248	3.29997	0.408495	2.82082	3.13078	1.7316	1.7881	0.276489	0.568617	0.306557	0.359749		309.5	-0.752653	-0.414469	-0.706154	-0.552515	-0.912468	-0.704161	-0.778331	-0.281827	-0.704925	-0.787786	0.161115	-0.892124	-0.578638		309.5	-0.304046	0.129215	0.0154044	0.176395	-0.0825541
308.5	0.00698013	0.0594376	0.26029	0.216687	-0.581423	0.21823	0.0794228	-0.673534	0.128483	-1.36757	0.17229	0.180516	0.857645		308.5	2.78491	3.42651	3.49129	0.685591	3.06992	3.30971	2.00548	1.91756	0.238893	0.527969	0.246566	0.340712		309	-0.787496	-0.416184	-0.679876	-0.600815	-0.896531	-0.663346	-0.77283	-0.26409	-0.650822	-0.746462	0.144222	-0.869119	-0.56649		309	-0.0612754	0.448975	0.258035	0.408495	0.0856111
308	0.0262611	0.0793739	0.23156	0.223038	-0.672447	0.163491	0.0521996	-0.662091	0.114638	-1.40674	0.176962	0.206872	0.872768		308	3.03777	3.70074	3.73766	1.05889	3.37481	3.56366	2.22696	2.09634	0.201192	0.529153	0.205681	0.326704		308.5	-0.824937	-0.490139	-0.733347	-0.581423	-0.882725	-0.647953	-0.75144	-0.249965	-0.612326	-0.756142	0.135479	-0.852498	-0.581014		308.5	0.199794	0.70986	0.593575	0.685591	0.284989
307.5	0.0550064	0.0762688	0.197289	0.222217	-0.763898	0.134561	0.0370308	-0.70054	0.107946	-1.38738	0.168509	0.1868	0.894354		307.5	3.31971	3.96048	4.02509	1.35911	3.64828	3.80474	2.51192	2.27639	0.138277	0.535969	0.210792	0.29076		308	-0.861042	-0.602069	-0.836442	-0.672447	-0.949312	-0.69243	-0.791163	-0.321329	-0.724625	-0.779809	0.0944647	-0.986768	-0.659102		308	0.526374	1.02049	0.901549	1.05889	0.522013
307	0.0644196	0.070076	0.134154	0.202576	-0.774673	0.082859	0.0364365	-0.705919	0.0731644	-1.26524	0.136995	0.145219	0.901907		307	3.65394	4.27758	4.32759	1.67189	3.94563	4.09293	2.86237	2.4826	0.153793	0.520968	0.247927	0.249364		307.5	-0.900523	-0.668674	-0.844801	-0.763898	-1.05675	-0.663763	-0.875338	-0.378453	-0.779052	-0.763943	0.0426257	-0.986852	-0.669368		307.5	0.695512	1.3326	1.18604	1.35911	0.74135
306.5	0.0832306	0.0807259	0.0858292	0.174628	-0.825514	0.0564888	0.0464035	-0.649564	0.0715324	-1.31245	0.139769	0.161806	0.925011		306.5	3.97827	4.53951	4.60593	2.02505	4.26312	4.38814	3.02633	2.68082	-0.00693821	0.443818	0.239771	0.205822		307	-0.887268	-0.592973	-0.764163	-0.774673	-1.03832	-0.588123	-0.838184	-0.309522	-0.70359	-0.84083	0.107068	-0.923974	-0.69637		307	0.949848	1.64994	1.42021	1.67189	0.952976
306	0.0686134	0.0714623	0.0698593	0.149808	-0.727148	0.0796059	0.0785423	-0.59845	0.0333275	-1.22729	0.127914	0.163882	0.916714		306	4.3335	4.83167	4.92459	2.43637	4.62178	4.73956	3.36855	2.89907	-0.0157611	0.415749	0.264705	0.246787		306.5	-0.946783	-0.692525	-0.811533	-0.825514	-1.05207	-0.566549	-0.896684	-0.35043	-0.776567	-0.918184	0.0180634	-1.00888	-0.693101		306.5	1.20608	1.95019	1.73874	2.02505	1.22695
305.5	0.0293854	0.0569801	0.0301186	0.121953	-0.791316	0.0779579	0.11372	-0.63593	-0.00147019	-1.32545	0.102345	0.167792	0.91299		305.5	4.68216	5.20601	5.32374	2.77031	4.98898	5.14826	3.5331	3.11078	0.00772606	0.485506	0.335487	0.283138		306	-0.92868	-0.756035	-0.746765	-0.727148	-0.974666	-0.471384	-0.883526	-0.36649	-0.722467	-0.790577	0.0850973	-0.984905	-0.647161		306	1.53463	2.29497	2.1493	2.43637	1.58725
305	0.0167755	0.0685043	0.0154518	0.138834	-0.672938	0.067807	0.172213	-0.631334	0.0219551	-1.28434	0.131168	0.165395	0.939314		305	5.01877	5.56428	5.70293	3.01416	5.31648	5.55718	3.80319	3.31791	0.0362339	0.518859	0.390771	0.290392		305.5	-0.900596	-0.748469	-0.796994	-0.791316	-0.983701	-0.523521	-0.876184	-0.351737	-0.788104	-0.86927	0.0228784	-1.0696	-0.691314		305.5	1.68844	2.61549	2.45306	2.77031	1.84426
304.5	0.0317368	0.0800117	0.0425751	0.211966	-0.684788	0.0948204	0.240263	-0.645023	0.0917534	-1.23454	0.138029	0.204245	0.952098		304.5	5.32012	5.86394	6.02275	3.30108	5.61074	5.90998	4.11056	3.46467	0.0447007	0.495152	0.389607	0.281152		305	-0.873666	-0.680797	-0.679055	-0.672938	-0.933942	-0.529179	-0.815981	-0.289332	-0.724312	-0.798667	0.106238	-1.01009	-0.59488		305	1.85909	2.70326	2.65921	3.01416	2.10774
304	0.0546822	0.128091	0.0927238	0.273103	-0.633123	0.0946258	0.257366	-0.575865	0.123831	-1.21113	0.165973	0.219112	0.925151		304	5.5959	6.13848	6.30993	3.53407	5.90102	6.22347	4.3095	3.62518	0.0160996	0.459622	0.385826	0.267776		304.5	-0.846001	-0.688337	-0.697086	-0.684788	-0.905697	-0.549538	-0.903479	-0.332699	-0.77064	-0.862679	0.140954	-0.937621	-0.700315		304.5	2.22164	2.9963	3.0309	3.30108	2.35403
303.5	0.0517967	0.147401	0.127908	0.292193	-0.583088	0.132779	0.241506	-0.572949	0.125903	-1.11792	0.14379	0.236942	0.873144		303.5	5.89444	6.42591	6.64417	3.79239	6.21246	6.57941	4.54956	3.85907	0.112991	0.473876	0.387743	0.285937		304	-0.821501	-0.68808	-0.672204	-0.633123	-0.910843	-0.653749	-0.80831	-0.328476	-0.752449	-0.86878	0.0912616	-1.03081	-0.724923		304	2.51202	3.213	3.30926	3.53407	2.6239
303	0.0416138	0.131132	0.125121	0.251093	-0.626019	0.118604	0.197089	-0.552495	0.0659424	-1.12693	0.0853897	0.202283	0.806255		303	6.24195	6.77747	6.97391	4.12148	6.54228	6.91329	4.66774	4.11604	0.147333	0.521464	0.384467	0.309128		303.5	-0.800518	-0.631743	-0.707646	-0.583088	-0.8014	-0.614963	-0.75355	-0.278733	-0.733855	-0.852191	0.193344	-0.997824	-0.738496		303.5	2.82703	3.63212	3.67385	3.79239	2.88844
302.5	0.078759	0.126274	0.0835632	0.185041	-0.625006	0.023053	0.100408	-0.506654	0.0165497	-1.14408	0.0461128	0.139404	0.732859		302.5	6.5095	7.0604	7.24985	4.32395	6.80744	7.18473	4.91105	4.32283	0.00971388	0.490359	0.340263	0.283482		303	-0.77384	-0.562059	-0.661656	-0.626019	-0.791159	-0.592307	-0.704857	-0.320895	-0.748463	-0.817529	0.224501	-0.97638	-0.685783		303	3.14775	4.00909	3.98672	4.12148	3.05763
302	0.0848572	0.126382	0.0701355	0.160259	-0.614203	-0.0103767	0.097934	-0.442273	0.0134727	-1.06251	0.0160957	0.129314	0.693452		302	6.81516	7.36235	7.54974	4.57026	7.10822	7.47102	5.20711	4.56433	0.0687426	0.44296	0.320245	0.298294		302.5	-0.723472	-0.547169	-0.604867	-0.625006	-0.796255	-0.600467	-0.662079	-0.284697	-0.747743	-0.859958	0.26529	-0.975795	-0.617955		302.5	3.38369	4.39308	4.18956	4.32395	3.18234
301.5	0.057206	0.0596863	0.0584457	0.120145	-0.647768	-0.0473892	0.0935326	-0.474472	-0.0154068	-1.0045	-0.0152565	0.107523	0.655523		301.5	7.16224	7.70993	7.89235	4.94077	7.45216	7.78472	5.34899	4.7788	0.00417604	0.441647	0.342107	0.305655		302	-0.709518	-0.591083	-0.479892	-0.614203	-0.776881	-0.620083	-0.712727	-0.313773	-0.743539	-0.849811	0.342276	-1.00667	-0.609043		302	3.68492	4.58007	4.40207	4.57026	3.34256
301	0.0143585	0.0687111	0.0425812	0.0839806	-0.585383	-0.0413116	0.0891991	-0.547476	-0.0388229	-1.08138	0.0371254	0.0838608	0.678813		301	7.51952	8.11638	8.27402	5.23353	7.80028	8.11383	5.57903	5.05398	0.196761	0.489569	0.370982	0.362284		301.5	-0.715541	-0.619303	-0.536262	-0.647768	-0.757556	-0.601224	-0.708064	-0.343242	-0.683283	-0.805461	0.340961	-1.01019	-0.602456		301.5	4.129	5.01687	4.88594	4.94077	3.70608
300.5	-0.020475	0.0494087	0.00716934	0.0615189	-0.617865	-0.0257469	0.110101	-0.558514	-0.0309662	-1.12603	0.0460701	0.0997169	0.772182		300.5	7.87846	8.49529	8.64118	5.6778	8.19326	8.45072	5.74531	5.29032	0.145793	0.569339	0.397565	0.433631		301	-0.725226	-0.551032	-0.475227	-0.585383	-0.722847	-0.508152	-0.657284	-0.28936	-0.617922	-0.779882	0.34742	-0.962211	-0.499321		301	4.38567	5.3604	5.17704	5.23353	3.99671
300	-0.0370445	0.0618599	0.0111031	0.0707245	-0.641785	0.0289444	0.148685	-0.562671	-0.00487519	-1.17615	0.104523	0.0964928	0.862588		300	8.26294	8.86763	8.99103	5.97433	8.52768	8.77375	6.01617	5.48025	0.0716185	0.695285	0.454304	0.47802		300.5	-0.778556	-0.588308	-0.498102	-0.617865	-0.737362	-0.557541	-0.710168	-0.308099	-0.582531	-0.743218	0.274186	-0.966984	-0.486719		300.5	4.82505	5.76959	5.57704	5.6778	4.34742
299.5	-0.0522842	0.0867073	0.00839157	0.0473434	-0.545412	0.0439217	0.204591	-0.592629	0.019661	-1.12678	0.146569	0.0803604	0.882381		299.5	8.62041	9.21162	9.35616	6.25218	8.86802	9.10479	6.43448	5.68071	0.340594	0.81258	0.485045	0.50745		300	-0.691912	-0.64631	-0.501292	-0.641785	-0.806107	-0.571947	-0.688748	-0.29294	-0.576583	-0.757441	0.262045	-0.988711	-0.435924		300	5.21619	6.13105	5.82055	5.97433	4.64891
299	-0.0817818	0.133095	0.0315636	0.0735649	-0.572047	0.0813446	0.253806	-0.575609	0.0518105	-1.16961	0.161255	0.0738426	0.90392		299	9.02477	9.60879	9.74407	6.68363	9.25013	9.45608	6.63708	5.94797	0.306625	0.9333	0.600866	0.574699		299.5	-0.664334	-0.630616	-0.497746	-0.545412	-0.732696	-0.60285	-0.733569	-0.276737	-0.490902	-0.681692	0.306324	-0.95929	-0.41197		299.5	5.43941	6.39337	6.17827	6.25218	4.92926
298.5	-0.0493416	0.161115	0.0379044	0.0651123	-0.515131	0.0607025	0.207351	-0.530896	0.0299744	-1.1356	0.141741	0.0738823	0.902283		298.5	9.34533	9.99117	10.0643	7.03902	9.54228	9.76349	6.90443	6.1668	0.433831	0.983788	0.642667	0.607243		299	-0.628521	-0.606559	-0.459535	-0.572047	-0.713026	-0.596975	-0.691739	-0.211805	-0.417033	-0.705124	0.337462	-0.907918	-0.481807		299	5.82924	6.74386	6.52431	6.68363	5.22349
298	-0.0261383	0.187153	0.0376495	0.101395	-0.478364	0.0505447	0.163467	-0.468013	0.0237335	-1.06009	0.119048	0.0708275	0.892555		298	9.65986	10.3202	10.3862	7.28848	9.88812	10.0515	7.17368	6.38252	0.480792	1.02701	0.712583	0.659284		298.5	-0.574183	-0.542417	-0.472464	-0.515131	-0.684499	-0.532865	-0.623438	-0.108257	-0.328927	-0.693156	0.385742	-0.817351	-0.506307		298.5	6.1775	7.10351	6.85271	7.03902	5.48062
297.5	-0.0379913	0.1417	0.0433899	0.0879723	-0.454759	0.0425552	0.150473	-0.518678	-0.0221779	-1.0599	0.0701851	0.0614502	0.844659		297.5	10.0167	10.6768	10.7289	7.5319	10.279	10.3867	7.59653	6.63583	0.534203	1.09855	0.798949	0.739558		298	-0.611131	-0.617531	-0.445388	-0.478364	-0.751372	-0.628344	-0.720511	-0.143728	-0.397649	-0.699818	0.382798	-0.849722	-0.532746		298	6.45399	7.47919	7.09277	7.28848	5.75038
297	-0.0520065	0.0706581	0.0326134	0.0489311	-0.375246	-0.0101486	0.101748	-0.548324	-0.0527191	-1.0741	0.027269	-0.0138939	0.772088		297	10.37	11.0663	11.0863	7.77928	10.6557	10.7661	7.90863	6.91795	0.745435	1.17007	0.885783	0.812855		297.5	-0.549203	-0.603077	-0.476631	-0.454759	-0.727853	-0.600884	-0.696193	-0.151643	-0.316368	-0.724512	0.365479	-0.820939	-0.506959		297.5	6.64406	7.78456	7.3646	7.5319	5.89782
296.5	-0.0531013	0.0454025	0.0468704	0.054335	-0.470655	-0.0410423	0.0420624	-0.597962	-0.0593742	-1.14197	-0.0163269	0.00572662	0.755977		296.5	10.6578	11.4253	11.4225	8.23311	11.0618	11.1108	8.12617	7.17238	0.902121	1.20097	0.963658	0.880018		297	-0.450835	-0.503875	-0.408761	-0.375246	-0.627128	-0.47453	-0.70363	-0.11614	-0.312726	-0.650786	0.469812	-0.760158	-0.562063		297	6.77304	8.01341	7.63819	7.77928	6.02622
296	-0.0468491	-0.00369034	0.0316139	0.0992409	-0.473044	0.00233917	0.0068985	-0.673533	-0.0593475	-1.1032	-0.0498291	0.0535919	0.781777		296	10.9759	11.7836	11.7817	8.4397	11.3935	11.4512	8.39487	7.39199	1.14116	1.26991	1.08417	0.959469		296.5	-0.611376	-0.630108	-0.438919	-0.470655	-0.740294	-0.537494	-0.79932	-0.157418	-0.40256	-0.747402	0.360116	-0.864743	-0.633607		296.5	7.25944	8.42216	8.11854	8.23311	6.34623
295.5	-0.0198807	-0.0575752	0.0370239	0.11944	-0.517489	0.024102	0.000974271	-0.687272	-0.0574265	-1.1175	-0.0569427	0.0583183	0.81993		295.5	11.2238	12.0559	12.076	8.53098	11.72	11.7528	8.69259	7.56985	1.37283	1.36181	1.12934	1.02468		296	-0.631384	-0.581686	-0.426971	-0.473044	-0.765804	-0.536952	-0.761877	-0.138104	-0.434164	-0.705535	0.39146	-0.814511	-0.642187		296	7.43886	8.59947	8.30185	8.4397	6.56217
295	-0.042067	-0.0586281	0.0424973	0.103533	-0.479395	0.0739563	0.0236397	-0.705533	-0.0206047	-1.2578	-0.0092804	0.0533478	0.875661		295	11.5576	12.3239	12.4083	8.78698	12.0796	12.0554	9.02844	7.81241	1.56833	1.53139	1.2529	1.15619		295.5	-0.7235	-0.687999	-0.540133	-0.517489	-0.779239	-0.584756	-0.79393	-0.187742	-0.583526	-0.789019	0.300975	-0.845529	-0.718147		295.5	7.6976	8.87	8.60143	8.53098	6.79387
294.5	-0.0537735	-0.048407	0.0605484	0.0675285	-0.56807	0.0855812	0.0305153	-0.718638	-0.0268631	-1.32288	-0.00233536	0.0646645	0.893088		294.5	11.8936	12.64	12.7226	9.02021	12.3947	12.3555	9.21967	8.07988	1.82957	1.70458	1.32359	1.29571		295	-0.648499	-0.569604	-0.502253	-0.479395	-0.718225	-0.5299	-0.702266	-0.0748963	-0.488734	-0.676216	0.419536	-0.712977	-0.518627		295	7.85729	9.15281	8.81401	8.78698	6.97719
294	-0.0354729	-0.0166969	0.0953575	0.0409142	-0.525219	0.101663	0.00548477	-0.66565	-0.0223648	-1.20054	-0.0069603	0.0422981	0.885189		294	12.1859	12.8963	12.9969	9.23731	12.6214	12.6232	9.30698	8.26246	1.96278	1.78879	1.39848	1.42218		294.5	-0.694626	-0.654069	-0.584782	-0.56807	-0.749084	-0.544615	-0.748606	-0.145903	-0.533219	-0.724876	0.410613	-0.819345	-0.598184		294.5	8.06723	9.27336	9.07846	9.02021	7.11884
293.5	-0.0387077	0.0287598	0.0741509	0.0210785	-0.579281	0.091507	0.039019	-0.609489	-0.0174545	-1.21783	-0.00263519	0.0788513	0.880225		293.5	12.4514	13.145	13.3056	9.38728	12.8812	12.8762	9.49162	8.46636	2.28978	1.94648	1.53531	1.59607		294	-0.650686	-0.621137	-0.526081	-0.525219	-0.644192	-0.51628	-0.735133	-0.0593002	-0.575305	-0.624479	0.468051	-0.786032	-0.605936		294	8.33656	9.57226	9.31004	9.23731	7.27842
293	-0.028479	0.0515869	0.0733353	0.0419113	-0.61044	0.0806091	0.0842224	-0.620679	0.0100677	-1.16092	0.0122093	0.0980431	0.88429		293	12.7293	13.3605	13.58	9.54166	13.1143	13.0923	9.67954	8.65506	2.42736	2.08141	1.63992	1.73806		293.5	-0.64894	-0.642293	-0.600127	-0.579281	-0.738604	-0.563624	-0.774732	-0.104134	-0.636628	-0.654468	0.420545	-0.783893	-0.569804		293.5	8.40587	9.71264	9.42766	9.38728	7.39286
292.5	-0.0331345	0.0483803	0.101066	0.0305405	-0.618305	0.0493835	0.081105	-0.650803	0.00221252	-1.22157	0.0273102	0.0673195	0.887166		292.5	12.9979	13.5641	13.8203	9.80877	13.357	13.3212	9.77934	8.86754	2.65321	2.23889	1.73758	1.92137		293	-0.713561	-0.581653	-0.630191	-0.61044	-0.756277	-0.579388	-0.79678	-0.0964731	-0.625595	-0.684823	0.424747	-0.790474	-0.567235		293	8.50098	9.9305	9.58341	9.54166	7.54995
292	-0.0167542	0.0495239	0.0984184	0.014949	-0.656567	0.0341171	0.0902351	-0.789435	0.0257553	-1.11384	0.0401894	0.0837753	0.900343		292	13.2093	13.7678	14.0103	10.0433	13.5322	13.5094	9.98856	9.00151	2.73689	2.37002	1.87626	2.07611		292.5	-0.714863	-0.544662	-0.527752	-0.618305	-0.778127	-0.486639	-0.751514	-0.0402412	-0.574587	-0.588159	0.450545	-0.817035	-0.529264		292.5	8.81194	10.1424	9.8129	9.80877	7.65513
291.5	-0.0141953	0.0935677	0.0934311	0.0517365	-0.744204	0.0461548	0.116577	-0.737709	0.0263336	-1.05915	0.0542862	0.109496	0.91636		291.5	13.382	13.9758	14.1871	10.2894	13.6895	13.744	10.1892	9.14075	3.05396	2.54021	2.01215	2.25879		292	-0.759559	-0.572068	-0.533438	-0.656567	-0.865891	-0.563734	-0.827749	-0.0200864	-0.575705	-0.618124	0.399722	-0.886857	-0.593553		292	9.05379	10.3076	10.0053	10.0433	7.7955
291	-0.0244041	0.113992	0.0751259	0.0951927	-0.767113	0.0519951	0.18586	-0.759997	0.0493095	-1.04829	0.0812714	0.166261	0.958809		291	13.5184	14.166	14.4086	10.5373	13.8411	13.975	10.3305	9.32014	3.35535	2.74014	2.22011	2.41097		291.5	-0.841413	-0.653978	-0.531559	-0.744204	-0.988576	-0.599545	-0.904568	-0.0942249	-0.642969	-0.790813	0.288207	-1.00343	-0.71813		291.5	9.37041	10.6141	10.3076	10.2894	7.94173
290.5	-0.00473633	0.13381	0.0568146	0.116448	-0.791518	0.0169952	0.20414	-0.717077	0.062706	-1.04718	0.0940491	0.207764	0.970288		290.5	13.6188	14.3284	14.5791	10.6902	13.9782	14.1096	10.4984	9.49262	3.56571	2.91328	2.39496	2.49978		291	-0.930863	-0.662682	-0.571952	-0.767113	-1.05296	-0.588567	-0.944007	-0.136193	-0.669737	-0.834955	0.256303	-1.0512	-0.70441		291	9.52881	10.842	10.4372	10.5373	8.08164
290	0.0205246	0.136263	0.109995	0.122859	-0.722462	0.00668792	0.182506	-0.735385	0.0667847	-1.11456	0.0767242	0.169232	0.988099		290	13.7463	14.4535	14.6894	10.7245	14.0635	14.2016	10.4691	9.6368	3.73236	3.06323	2.55431	2.60733		290.5	-0.991298	-0.668806	-0.595973	-0.791518	-1.062	-0.584881	-0.918575	-0.0833857	-0.639648	-0.869491	0.288442	-1.03873	-0.730529		290.5	9.63221	10.9313	10.5946	10.6902	8.19658
289.5	0.0199059	0.160269	0.164363	0.124061	-0.59644	0.0374191	0.201176	-0.727947	0.118054	-1.13777	0.0950905	0.167591	0.993453		289.5	13.8676	14.563	14.7979	10.8307	14.1905	14.3062	10.5275	9.74883	3.87724	3.25267	2.73188	2.75362		290	-1.03917	-0.663994	-0.521256	-0.722462	-1.06044	-0.552768	-0.866946	-0.100897	-0.618037	-0.814833	0.237458	-1.02484	-0.713804		290	9.64214	11.0272	10.6632	10.7245	8.21013
289	0.0470726	0.167528	0.164481	0.12683	-0.603684	0.0434303	0.203091	-0.644933	0.146987	-1.09443	0.122354	0.168439	0.998034		289	13.9264	14.6831	14.8968	11.0681	14.2741	14.3902	10.6	9.85294	4.05247	3.40055	2.86153	2.88681		289.5	-0.908155	-0.607432	-0.465668	-0.59644	-0.99393	-0.51855	-0.812254	0.0157355	-0.608953	-0.746538	0.324477	-0.966436	-0.678981		289.5	9.88556	11.1298	10.781	10.8307	8.30576
288.5	0.0639656	0.152767	0.153185	0.112559	-0.552445	0.0316902	0.170206	-0.60609	0.131296	-1.15715	0.0997009	0.119854	0.966301		288.5	13.9873	14.7457	14.9979	11.1579	14.3561	14.4765	10.6179	9.99609	4.24546	3.57962	3.01582	3.03371		289	-0.937702	-0.629388	-0.492979	-0.603684	-1.00994	-0.532182	-0.837381	-0.115951	-0.668924	-0.845876	0.264786	-0.943821	-0.738568		289	9.88953	11.3625	10.926	11.0681	8.4217
288	0.0841568	0.101279	0.104494	0.0494049	-0.597946	-0.00486908	0.1413	-0.643715	0.0845902	-1.21276	0.0583534	0.0530525	0.905963		288	14.0436	14.7995	15.0547	11.1704	14.3864	14.5081	10.5971	10.075	4.48156	3.73214	3.18327	3.15641		288.5	-0.914656	-0.567886	-0.445491	-0.552445	-0.948336	-0.463577	-0.800597	-0.105795	-0.570896	-0.74369	0.265665	-0.87219	-0.693736		288.5	10.0559	11.456	11.1441	11.1579	8.60006
287.5	0.101097	0.105773	0.0965096	0.0254181	-0.599464	0.0214348	0.119696	-0.6837	0.0989121	-1.2252	0.0448662	0.0257317	0.882283		287.5	14.0893	14.8235	15.0783	11.1864	14.3868	14.4947	10.6331	10.1007	4.58769	3.9018	3.32248	3.26549		288	-0.911384	-0.609744	-0.491088	-0.597946	-0.944535	-0.50236	-0.779938	-0.0855917	-0.589721	-0.730026	0.212478	-0.811211	-0.706357		288	10.1057	11.6112	11.1032	11.1704	8.68778
287	0.103197	0.0969025	0.0354225	-0.000986479	-0.500772	0.0585106	0.120336	-0.693339	0.0878883	-1.23845	0.040123	0.00222168	0.852156		287	14.0964	14.8576	15.0743	11.2074	14.3884	14.5406	10.6409	10.1608	4.70442	4.0694	3.47955	3.44802		287.5	-0.876031	-0.542412	-0.549631	-0.599464	-0.900276	-0.513424	-0.71852	-0.0934532	-0.559009	-0.679197	0.313283	-0.801767	-0.645874		287.5	10.1039	11.5976	11.1615	11.1864	8.65076
286.5	0.0958054	0.0477341	-0.0413506	0.0169785	-0.499191	0.064949	0.103889	-0.713911	0.0790413	-1.24761	0.0684814	0.0478981	0.827155		286.5	14.0475	14.8932	15.0861	11.2458	14.3625	14.6073	10.7211	10.2131	4.84978	4.21759	3.63975	3.59698		287	-0.785444	-0.46612	-0.43459	-0.500772	-0.824984	-0.488334	-0.629191	-0.0605872	-0.443944	-0.596301	0.41133	-0.741569	-0.584624		287	10.1044	11.5907	11.2389	11.2074	8.59035
286	0.07966	0.012468	-0.112262	0.0317825	-0.574448	0.0836342	0.10633	-0.742294	0.0674896	-1.21702	0.0554367	0.06707	0.832469		286	14.0185	14.9009	15.0538	11.1608	14.3547	14.6166	10.7126	10.2956	4.97249	4.39304	3.82936	3.74805		286.5	-0.720399	-0.491574	-0.463649	-0.499191	-0.843677	-0.559366	-0.633822	-0.0958597	-0.446747	-0.709577	0.44411	-0.832151	-0.633628		286.5	10.2041	11.6007	11.2077	11.2458	8.66399
285.5	0.0123604	-0.0223633	-0.126409	0.0480469	-0.564687	0.0946945	0.092485	-0.804971	0.0438568	-1.28623	0.0296501	0.0561493	0.811085		285.5	14.0174	14.9258	15.0133	11.0359	14.3612	14.6199	10.5589	10.3741	5.17342	4.57557	4.0519	3.89682		286	-0.726357	-0.584764	-0.499476	-0.574448	-0.876262	-0.586194	-0.651943	-0.145105	-0.49608	-0.683335	0.38709	-0.948949	-0.654334		286	10.0158	11.5192	11.0464	11.1608	8.59458
285	-0.0444687	-0.0217064	-0.105174	0.061805	-0.509793	0.144611	0.111901	-0.78846	0.0363586	-1.21591	0.0403885	0.100508	0.831876		285	13.9956	14.9029	14.9739	10.9155	14.3332	14.5696	10.5126	10.3917	5.20587	4.76117	4.20831	4.03498		285.5	-0.758139	-0.593719	-0.560981	-0.564687	-0.850691	-0.574193	-0.698605	-0.16499	-0.553194	-0.707372	0.365174	-1.00778	-0.64959		285.5	9.91624	11.4081	10.8847	11.0359	8.47444
284.5	-0.107956	-0.0329498	-0.0850044	0.0970276	-0.508722	0.185452	0.109132	-0.768651	0.0595032	-1.18065	0.0671143	0.127559	0.885344		284.5	13.9784	14.8127	14.9156	10.8656	14.3525	14.5468	10.2824	10.4398	5.27846	4.93004	4.34492	4.22332		285	-0.672316	-0.550254	-0.501947	-0.509793	-0.793404	-0.551036	-0.620691	-0.122531	-0.4384	-0.664283	0.44003	-0.96183	-0.565597		285	9.79113	11.2451	10.7325	10.9155	8.31241
284	-0.114095	-0.0129433	-0.0354294	0.16286	-0.418479	0.205614	0.129665	-0.798189	0.0887131	-1.20871	0.125732	0.168246	0.97099		284	13.8311	14.6256	14.7655	10.6598	14.2971	14.4358	10.1984	10.4064	5.34324	5.03817	4.44779	4.3616		284.5	-0.674914	-0.527257	-0.461623	-0.508722	-0.835524	-0.473566	-0.59211	-0.109838	-0.420013	-0.650293	0.440449	-0.985501	-0.591745		284.5	9.67125	11.1115	10.5787	10.8656	8.22327
283.5	-0.100935	0.0342384	0.0803879	0.233752	-0.523794	0.251913	0.205998	-0.85739	0.129882	-1.25093	0.205193	0.213783	1.05409		283.5	13.6729	14.3896	14.522	10.4502	14.1736	14.2423	9.98141	10.2766	5.6645	5.15595	4.4779	4.40524		284	-0.682902	-0.519686	-0.427269	-0.418479	-0.834339	-0.438141	-0.621101	-0.0881842	-0.426573	-0.691042	0.378804	-0.955007	-0.663366		284	9.65475	10.9682	10.4964	10.6598	8.12296
283	-0.0782021	0.0986595	0.128174	0.225111	-0.51679	0.273633	0.238406	-0.767432	0.144028	-1.11711	0.236086	0.191411	1.10017		283	13.3958	14.12	14.2396	10.0491	13.9481	13.9584	9.71329	10.0969	5.71171	5.24993	4.49768	4.42579		283.5	-0.764738	-0.586407	-0.494128	-0.523794	-0.90869	-0.53347	-0.727465	-0.208655	-0.528437	-0.822544	0.262048	-1.08338	-0.7408		283.5	9.50521	10.7767	10.2086	10.4502	7.98015
282.5	-0.0404884	0.135739	0.145621	0.183025	-0.574386	0.244038	0.23656	-0.806137	0.0813034	-1.12952	0.241696	0.175127	1.0868		282.5	13.0833	13.8026	13.9147	9.75416	13.5879	13.639	9.49698	9.89038	5.93063	5.26173	4.51218	4.47407		283	-0.807609	-0.58889	-0.53855	-0.51679	-0.906473	-0.507494	-0.697191	-0.07001	-0.442974	-0.783192	0.243193	-1.08199	-0.60933		283	9.22948	10.4467	9.85719	10.0491	7.74286
282	0.00580292	0.204873	0.162548	0.19651	-0.608142	0.227789	0.255064	-0.789571	0.0827934	-1.0038	0.263834	0.190195	1.08071		282	12.7506	13.4365	13.5537	9.29262	13.1697	13.2449	9.2471	9.64054	5.99556	5.27058	4.53333	4.5109		282.5	-0.846082	-0.614164	-0.615912	-0.574386	-1.10735	-0.588469	-0.85953	-0.129802	-0.529124	-0.793647	0.237747	-1.02744	-0.728419		282.5	8.91424	10.0548	9.45617	9.75416	7.41513
281.5	0.082386	0.235424	0.199329	0.208205	-0.64249	0.188799	0.216852	-0.781328	0.0589226	-1.08134	0.26283	0.163967	1.05668		281.5	12.2854	13.0122	13.0757	8.76847	12.6943	12.776	8.9802	9.34344	6.13563	5.26303	4.51677	4.48153		282	-0.842925	-0.616926	-0.623988	-0.608142	-1.05903	-0.608976	-0.918791	-0.134097	-0.528619	-0.877893	0.18674	-0.938037	-0.762453		282	8.5575	9.58014	9.05826	9.29262	7.15214
281	0.134215	0.266811	0.243282	0.202668	-0.737589	0.185663	0.185719	-0.750602	0.0232918	-1.13564	0.242081	0.165298	1.03215		281	11.7675	12.5856	12.5667	8.30886	12.16	12.2998	8.68818	9.03447	6.21368	5.26085	4.54699	4.48608		281.5	-0.857561	-0.682384	-0.653428	-0.64249	-1.14224	-0.673749	-1.02963	-0.206589	-0.605498	-0.878146	0.176896	-0.988239	-0.837912		281.5	8.10711	9.11606	8.62797	8.76847	6.77025
280.5	0.115133	0.224877	0.200682	0.138788	-0.786085	0.160759	0.156406	-0.65911	-0.0228653	-1.11144	0.203764	0.13485	0.975113		280.5	11.2772	12.1709	12.0902	7.87837	11.6144	11.8181	8.2181	8.79304	6.08322	5.31911	4.63182	4.58189		281	-0.874399	-0.743457	-0.717608	-0.737589	-1.0874	-0.773136	-1.11977	-0.252797	-0.588274	-0.842648	0.153172	-0.926981	-0.86703		281	7.6815	8.6414	8.16794	8.30886	6.40779
280	0.128767	0.169699	0.140975	0.0618782	-0.732773	0.0893135	0.072596	-0.523098	-0.0656044	-1.07915	0.125198	0.0968643	0.917248		280	10.7354	11.6756	11.5657	7.27594	11.0705	11.3412	7.81035	8.51134	6.1091	5.33445	4.69044	4.66106		280.5	-0.875478	-0.783191	-0.63645	-0.786085	-1.06829	-0.74421	-1.08848	-0.267148	-0.51357	-0.790015	0.222861	-0.900114	-0.762363		280.5	7.19794	8.04562	7.69426	7.87837	6.09718
279.5	0.129117	0.193975	0.162746	0.109846	-0.674515	0.100457	0.0590744	-0.572691	-0.0395332	-1.13843	0.135404	0.146023	0.906866		279.5	10.2141	11.1422	11.0103	6.71692	10.5284	10.8704	7.20531	8.21439	6.07215	5.38046	4.71036	4.74678		280	-0.797146	-0.760797	-0.613152	-0.732773	-1.01107	-0.642343	-1.0291	-0.244543	-0.427784	-0.763878	0.294496	-0.808931	-0.72565		280	6.6561	7.51323	7.19806	7.27594	5.72677
279	0.071579	0.196136	0.174365	0.101448	-0.645772	0.110587	0.060524	-0.584722	-0.057048	-1.15467	0.155464	0.126353	0.949737		279	9.65333	10.6549	10.5438	6.17016	10.0414	10.4407	6.7592	7.91788	5.99175	5.48068	4.74292	4.86817		279.5	-0.750158	-0.649903	-0.551147	-0.674515	-0.940501	-0.618259	-0.966522	-0.25912	-0.408038	-0.750109	0.367185	-0.782157	-0.735255		279.5	6.1112	6.97067	6.59422	6.71692	5.30146
278.5	0.0524681	0.215707	0.170219	0.115004	-0.567822	0.120667	0.0765747	-0.611285	-0.0287224	-1.17172	0.174484	0.156333	0.980882		278.5	9.055	10.0642	9.99513	5.59037	9.49091	9.96341	6.16963	7.5883	5.82169	5.5521	4.76387	4.98958		279	-0.809058	-0.673077	-0.602421	-0.645772	-0.902602	-0.619701	-0.91458	-0.273232	-0.450287	-0.819965	0.348942	-0.812519	-0.729173		279	5.40394	6.3741	5.98591	6.17016	4.91902
278	0.0298851	0.217655	0.170306	0.0974007	-0.536333	0.135535	0.0924217	-0.649916	0.0365517	-1.2047	0.218474	0.193779	0.993846		278	8.47949	9.46249	9.45428	5.01462	8.91919	9.41736	5.72834	7.23472	5.82583	5.59107	4.78272	5.09975		278.5	-0.636892	-0.626006	-0.476097	-0.567822	-0.827754	-0.595221	-0.738969	-0.110053	-0.362682	-0.689552	0.494739	-0.785113	-0.541743		278.5	4.83136	5.76	5.40474	5.59037	4.44724
277.5	0.00419083	0.183659	0.150188	0.0452988	-0.450687	0.121311	0.0770645	-0.591845	0.0689713	-1.15344	0.198274	0.162935	0.988953		277.5	7.95086	8.88914	8.89848	4.40582	8.34453	8.84125	5.22511	6.88271	5.86646	5.62197	4.7597	5.16183		278	-0.64716	-0.628289	-0.460786	-0.536333	-0.846702	-0.601331	-0.673333	-0.163809	-0.291373	-0.704304	0.492644	-0.807608	-0.507584		278	4.20458	5.24261	4.85124	5.01462	3.95768
277	-0.00606918	0.174883	0.160023	0.0374916	-0.46694	0.128024	0.0626778	-0.683624	0.0939156	-1.18814	0.164486	0.182178	0.98979		277	7.3415	8.26133	8.28293	3.74997	7.73909	8.22518	4.6715	6.48306	5.72186	5.61759	4.75325	5.17977		277.5	-0.590783	-0.555864	-0.443495	-0.450687	-0.815337	-0.564569	-0.606139	-0.156812	-0.297163	-0.653843	0.554624	-0.829378	-0.506211		277.5	3.64414	4.53384	4.20785	4.40582	3.53282
276.5	-0.029068	0.149258	0.103239	0.0193085	-0.544147	0.0788399	0.0367142	-0.68306	0.10255	-1.13845	0.151381	0.163858	1.00806		276.5	6.67622	7.62173	7.71557	3.19151	7.1004	7.56531	4.22644	6.10206	5.72564	5.53711	4.77107	5.22442		277	-0.639108	-0.551274	-0.534293	-0.46694	-0.799294	-0.497285	-0.644047	-0.155642	-0.446129	-0.665736	0.51894	-0.86871	-0.555351		277	2.96026	3.8173	3.47661	3.74997	2.91745
276	-0.0181496	0.121932	0.041806	-0.020118	-0.449332	0.0299339	-0.0152542	-0.591342	0.0932518	-1.0721	0.118295	0.148898	1.01683		276	6.00688	6.93385	7.13398	2.66025	6.41336	6.87478	3.78376	5.71827	5.71904	5.45298	4.77107	5.17473		276.5	-0.665452	-0.60337	-0.501455	-0.544147	-0.850189	-0.466466	-0.653816	-0.149638	-0.519486	-0.654969	0.420831	-0.89597	-0.654084		276.5	2.31459	3.04939	2.94966	3.19151	2.403
275.5	0.00861435	0.0689484	0.0155395	-0.00343094	-0.49477	0.01688	-0.0197357	-0.571961	0.119012	-1.0052	0.0634026	0.135636	0.986115		275.5	5.39822	6.23397	6.50399	2.09568	5.73049	6.13951	3.41484	5.33906	5.677	5.35091	4.75014	5.08243		276	-0.616536	-0.506034	-0.481088	-0.449332	-0.803242	-0.428997	-0.620605	-0.163249	-0.435822	-0.580341	0.497965	-0.780392	-0.656033		276	1.85973	2.51279	2.42535	2.66025	1.92531
275	0.0203903	0.00902024	-0.0253433	-0.0140541	-0.430037	0.0154442	-0.0331131	-0.543766	0.109039	-1.02096	0.00519104	0.0895477	0.968255		275	4.78086	5.61937	5.85611	1.553	5.05772	5.50177	2.88139	4.96126	5.56526	5.21059	4.71322	4.93577		275.5	-0.586045	-0.452862	-0.442343	-0.49477	-0.768783	-0.416448	-0.648926	-0.190678	-0.417071	-0.653966	0.559433	-0.797915	-0.663309		275.5	1.32832	1.85485	1.90213	2.09568	1.39984
274.5	0.0223396	-0.0108536	-0.0882065	-0.00397186	-0.412457	-0.0457115	-0.0279861	-0.502269	0.0772072	-1.00496	-0.0615143	0.0680458	0.958031		274.5	4.13899	5.03428	5.24311	0.905124	4.44658	4.90664	2.28897	4.56834	5.57815	5.13101	4.68853	4.79659		275	-0.5658	-0.387889	-0.397747	-0.430037	-0.733339	-0.360492	-0.680817	-0.143575	-0.416839	-0.676512	0.591343	-0.766589	-0.676429		275	0.873735	1.39173	1.38082	1.553	0.980448
274	0.0235405	0.0234901	-0.0895668	0.0555817	-0.438515	-0.0515419	0.000448611	-0.431519	0.0562912	-0.895865	-0.0390961	0.077343	0.991963		274	3.48927	4.42641	4.68375	0.43309	3.79349	4.34284	1.80928	4.14388	5.40094	5.03005	4.64515	4.67629		274.5	-0.520521	-0.360231	-0.426479	-0.412457	-0.712615	-0.242553	-0.651834	-0.0452701	-0.350791	-0.634442	0.677267	-0.718135	-0.599814		274.5	0.29559	0.81683	0.775336	0.905124	0.453797
273.5	0.0346039	0.0600739	-0.0895493	0.0770393	-0.496398	-0.0301041	0.0232491	-0.347322	0.0212067	-0.744035	-0.0155891	0.0485069	0.966938		273.5	2.95122	3.80965	4.13815	-0.112113	3.17078	3.78495	1.41597	3.75058	5.34312	4.93855	4.56185	4.55224		274	-0.561431	-0.365068	-0.352117	-0.438515	-0.70428	-0.302705	-0.618161	-0.0264269	-0.357376	-0.59575	0.627163	-0.722001	-0.527227		274	-0.197307	0.29674	0.281089	0.43309	0.0992598
273	0.0397682	0.0862663	-0.0108253	0.0938507	-0.43769	0.0238457	0.0556236	-0.421841	-0.00929947	-0.841605	0.0403046	0.0338455	0.933968		273	2.47132	3.24386	3.53668	-0.682506	2.58691	3.26974	0.947252	3.34155	5.19399	4.86312	4.48834	4.45458		273.5	-0.631496	-0.462675	-0.337576	-0.496398	-0.744116	-0.399603	-0.654836	-0.114875	-0.378902	-0.669526	0.653909	-0.722561	-0.573618		273.5	-0.821522	-0.212049	-0.384985	-0.112113	-0.32572
272.5	0.024041	0.143307	0.0444466	0.0866806	-0.515543	0.0539887	0.0745293	-0.473288	0.0094246	-0.838054	0.0687218	0.054689	0.917907		272.5	1.97404	2.71564	2.9193	-1.32401	2.03367	2.74875	0.322745	2.96556	4.92807	4.76397	4.4211	4.40191		273	-0.599131	-0.546259	-0.366091	-0.43769	-0.744483	-0.410063	-0.683725	-0.111303	-0.394494	-0.686951	0.680828	-0.783507	-0.493466		273	-1.24476	-0.721317	-0.870304	-0.682506	-0.77867
272	-0.000269317	0.142605	0.0404701	0.0722008	-0.471373	0.0455292	0.0625191	-0.450938	0.00857315	-0.905095	0.10032	0.0767197	0.894421		272	1.42898	2.15414	2.37947	-1.89023	1.46731	2.27954	-0.176198	2.60867	4.69422	4.68456	4.35234	4.33561		272.5	-0.653448	-0.629359	-0.387316	-0.515543	-0.768248	-0.334579	-0.638631	-0.0736669	-0.376431	-0.62789	0.59004	-0.835708	-0.514072		272.5	-1.887	-1.43341	-1.40464	-1.32401	-1.15184
271.5	0.00406112	0.142915	0.0372841	0.0421677	-0.437641	0.0453209	0.0287933	-0.419147	-0.0100075	-0.9243	0.136308	0.0907417	0.906113		271.5	0.8266	1.52942	1.80082	-2.34426	0.928958	1.70792	-0.554466	2.23107	4.47789	4.56197	4.27425	4.27672		272	-0.689926	-0.588175	-0.285665	-0.471373	-0.659077	-0.245837	-0.587819	0.0412131	-0.291874	-0.447385	0.602333	-0.765462	-0.509235		272	-2.3962	-2.04381	-1.89441	-1.89023	-1.57964
271	0.0505257	0.115677	0.0538803	0.0304306	-0.44846	0.0374802	-0.0292122	-0.477138	-0.0509567	-0.893989	0.166425	0.111558	0.889557		271	0.245099	0.858456	1.17062	-2.76795	0.353355	1.09722	-0.927311	1.84782	4.29632	4.41304	4.12445	4.15471		271.5	-0.688353	-0.55829	-0.252737	-0.437641	-0.605806	-0.303962	-0.601811	-0.0285052	-0.309272	-0.45359	0.581622	-0.794122	-0.460163		271.5	-2.86494	-2.63152	-2.49859	-2.34426	-1.98106
270.5	0.10198	0.074691	0.0306564	0.00410003	-0.392253	0.0445579	-0.07631	-0.426274	-0.0477463	-0.957651	0.177652	0.166895	0.904177		270.5	-0.39754	0.25737	0.622709	-3.371	-0.187092	0.529433	-1.32293	1.44217	4.05325	4.21843	3.95345	3.99667		271	-0.733277	-0.50757	-0.216144	-0.44846	-0.648847	-0.322387	-0.619636	-0.0754573	-0.356564	-0.455026	0.555229	-0.740904	-0.492356		271	-3.27569	-3.15544	-2.92635	-2.76795	-2.27307
270	0.119807	0.0212158	-0.0357658	-0.0175659	-0.274641	0.0128311	-0.0865761	-0.466626	-0.0344894	-0.994172	0.133646	0.210016	0.939764		270	-0.924268	-0.286081	0.14651	-3.89107	-0.677557	-0.00970153	-1.64486	1.12095	3.91529	4.05059	3.84026	3.81711		270.5	-0.619541	-0.454298	-0.180359	-0.392253	-0.565558	-0.282092	-0.576262	0.0139766	-0.272186	-0.497571	0.64384	-0.687207	-0.448544		270.5	-3.68831	-3.6907	-3.48381	-3.371	-2.63964
269.5	0.140153	-0.0269188	-0.139156	-0.0577927	-0.297513	-0.0203651	-0.13242	-0.45303	-0.0679749	-0.926605	0.0588348	0.166448	0.920309		269.5	-1.43558	-0.782646	-0.322584	-4.32585	-1.1456	-0.49653	-1.96201	0.756649	3.65215	3.85179	3.68894	3.63758		270	-0.508548	-0.321466	-0.168005	-0.274641	-0.478925	-0.191625	-0.481149	0.128042	-0.173716	-0.342577	0.695536	-0.673547	-0.272056		270	-4.07455	-4.17888	-4.00734	-3.89107	-3.08203
269	0.204353	-0.0214775	-0.167314	-0.0678444	-0.361197	-0.0109917	-0.178056	-0.441096	-0.0817314	-0.927085	0.0450188	0.107815	0.942701		269	-1.98573	-1.26713	-0.848929	-4.73713	-1.62452	-0.991785	-2.25018	0.349432	3.45699	3.64917	3.49667	3.42641		269.5	-0.501512	-0.277147	-0.152137	-0.297513	-0.497045	-0.278863	-0.514556	0.189969	-0.158383	-0.373316	0.755136	-0.57972	-0.281042		269.5	-4.50935	-4.51642	-4.56151	-4.32585	-3.3695
268.5	0.267354	-0.0151901	-0.155632	-0.0821381	-0.396333	-0.0152779	-0.175874	-0.532174	-0.0916603	-0.947584	0.0159355	0.0753288	0.980877		268.5	-2.46386	-1.71143	-1.37805	-5.13436	-2.05063	-1.48976	-2.38381	-0.0156792	3.33421	3.43709	3.28268	3.18494		269	-0.46937	-0.272918	-0.240412	-0.361197	-0.585921	-0.393793	-0.572101	0.0718285	-0.357117	-0.454395	0.71193	-0.652175	-0.28072		269	-4.89648	-5.00625	-5.08025	-4.73713	-3.83832
268	0.295222	0.0297623	-0.128847	-0.0666679	-0.414408	0.023185	-0.0850571	-0.507984	-0.052124	-0.961774	0.0092247	0.0538239	0.996118		268	-2.87348	-2.08786	-1.75207	-5.5443	-2.49395	-1.85348	-2.63993	-0.328394	3.31814	3.27726	3.10495	3.02162		268.5	-0.524518	-0.339908	-0.34641	-0.396333	-0.66818	-0.497158	-0.587449	-0.0231857	-0.379296	-0.547783	0.614427	-0.706069	-0.275138		268.5	-5.20659	-5.38646	-5.53012	-5.13436	-4.04267
267.5	0.280815	0.0763885	-0.0814583	-0.00202561	-0.407115	0.0648605	-0.00873643	-0.528246	0.00818633	-1.00446	0.00619048	0.0116371	0.992133		267.5	-3.16356	-2.37368	-2.1188	-5.69486	-2.84931	-2.16954	-2.95357	-0.600896	3.0695	3.1347	2.9832	2.95107		268	-0.635137	-0.401652	-0.442197	-0.414408	-0.740932	-0.489198	-0.59281	-0.0639104	-0.364591	-0.58828	0.552031	-0.777203	-0.309455		268	-5.57161	-5.77233	-5.84486	-5.5443	-4.32845
267	0.300855	0.0997619	-0.0516701	0.0155785	-0.384925	0.0515221	0.028315	-0.481158	0.021891	-0.955432	-0.0200119	-0.0599777	0.962542		267	-3.4743	-2.70634	-2.51235	-6.06438	-3.22371	-2.50053	-3.23988	-0.894997	2.90715	2.97438	2.81989	2.83932		267.5	-0.661075	-0.40257	-0.493682	-0.407115	-0.751385	-0.567203	-0.621205	-0.116005	-0.392149	-0.634336	0.436914	-0.807793	-0.390895		267.5	-5.90215	-6.09097	-6.14874	-5.69486	-4.6291
266.5	0.304275	0.0618469	-0.00890503	0.0173737	-0.447159	0.0602295	0.0808029	-0.464765	0.0616066	-0.992318	0.00399246	-0.0586449	0.976581		266.5	-3.79554	-2.97708	-2.8741	-6.24095	-3.56805	-2.78152	-3.47441	-1.1925	2.5739	2.92092	2.61181	2.74768		267	-0.697667	-0.435171	-0.493526	-0.384925	-0.764491	-0.507153	-0.548547	-0.0637322	-0.476377	-0.569655	0.499089	-0.807972	-0.344794		267	-6.25184	-6.50581	-6.5155	-6.06438	-4.9079
266	0.284762	0.0370934	0.0167595	0.0209023	-0.454063	0.0464935	0.132605	-0.4096	0.100513	-0.987496	0.0271835	-0.0171402	1.0011		266	-4.03666	-3.23806	-3.14684	-6.34905	-3.8385	-3.04934	-3.79691	-1.40374	2.29994	2.80055	2.49516	2.65094		266.5	-0.7465	-0.442233	-0.511329	-0.447159	-0.790901	-0.550787	-0.59129	-0.0928408	-0.469029	-0.622757	0.430814	-0.8358	-0.363514		266.5	-6.40445	-6.64336	-6.67309	-6.24095	-5.04333
265.5	0.229206	0.0164612	0.00641402	0.0145775	-0.3407	0.0481598	0.160155	-0.343701	0.0939346	-0.947759	0.0318031	0.0206665	0.98755		265.5	-4.22691	-3.36512	-3.30603	-6.60369	-4.00948	-3.22914	-3.99202	-1.55922	1.99428	2.68159	2.41235	2.56098		266	-0.707078	-0.55304	-0.48892	-0.454063	-0.76659	-0.512366	-0.564875	-0.112632	-0.476743	-0.652259	0.451581	-0.893422	-0.420905		266	-6.4863	-6.70661	-6.67912	-6.34905	-5.15908
265	0.186723	-0.0132774	-0.0436356	0.0118393	-0.30205	0.00637131	0.147151	-0.274225	0.0717903	-0.859512	0.0316536	0.0403946	0.937643		265	-4.38967	-3.45674	-3.44865	-6.80001	-4.1436	-3.37726	-4.24051	-1.74908	1.68525	2.54805	2.31072	2.4842		265.5	-0.627418	-0.504979	-0.433663	-0.3407	-0.771909	-0.388349	-0.48121	-0.0227191	-0.370099	-0.534719	0.518865	-0.825086	-0.353856		265.5	-6.58115	-6.7902	-6.78136	-6.60369	-5.15096
264.5	0.194446	-0.0365692	-0.0664269	-0.00144196	-0.29502	-0.0123482	0.130363	-0.309471	0.0713371	-0.88087	0.0565422	0.0497719	0.951315		264.5	-4.5878	-3.61185	-3.70057	-6.90661	-4.294	-3.53157	-4.27723	-1.93226	1.46432	2.34046	2.13332	2.28739		265	-0.531535	-0.446192	-0.336059	-0.30205	-0.685684	-0.355172	-0.427714	0.00137795	-0.311759	-0.505836	0.596819	-0.726994	-0.340364		265	-6.81586	-6.7675	-6.96611	-6.80001	-5.38414
264	0.199643	-0.0379051	-0.0853851	-0.0202866	-0.510394	0.0134453	0.112975	-0.336474	0.0699516	-0.859699	0.0321556	0.0223205	0.95045		264	-4.77041	-3.74941	-3.88513	-7.09097	-4.39569	-3.66462	-4.33676	-2.08565	1.29494	2.19676	2.0352	2.07246		264.5	-0.468769	-0.539306	-0.24797	-0.29502	-0.648898	-0.302534	-0.449713	0.10072	-0.327155	-0.507231	0.659129	-0.676654	-0.311148		264.5	-6.82619	-6.81346	-7.06536	-6.90661	-5.4083
263.5	0.186864	0.00500031	-0.106956	-0.0362137	-0.4578	0.036467	0.056974	-0.456871	0.055439	-0.930856	0.0341698	0.00184479	0.919604		263.5	-4.85889	-3.85777	-4.0136	-7.16185	-4.47323	-3.76675	-4.46649	-2.1577	1.16679	2.0675	1.96941	1.93228		264	-0.557901	-0.679767	-0.356696	-0.510394	-0.732045	-0.35107	-0.540823	-0.0133231	-0.454042	-0.612311	0.645091	-0.765589	-0.422484		264	-6.92834	-6.93767	-7.17645	-7.09097	-5.47941
263	0.198728	0.0239708	-0.0935646	-0.0345322	-0.426317	0.0563286	-0.0171867	-0.428061	-0.0062462	-0.833096	-0.0179161	-0.0512955	0.884276		263	-4.96101	-3.99632	-4.15933	-7.21867	-4.55294	-3.84697	-4.46059	-2.22717	1.02283	1.89335	1.86161	1.83099		263.5	-0.498354	-0.640642	-0.239435	-0.4578	-0.650052	-0.306995	-0.499485	-0.0289758	-0.341843	-0.578814	0.65134	-0.695398	-0.461839		263.5	-7.02075	-6.96448	-7.16379	-7.16185	-5.46263
262.5	0.213611	0.0298851	-0.043972	0.0244018	-0.401757	0.103311	-0.0389534	-0.402273	-0.0121208	-0.763256	-0.0191971	-0.0528504	0.884209		262.5	-5.02029	-4.12471	-4.21565	-7.25353	-4.59534	-3.90853	-4.55477	-2.2836	0.746172	1.78516	1.74087	1.71001		263	-0.471596	-0.620727	-0.179053	-0.426317	-0.662545	-0.292563	-0.469497	-0.00570267	-0.339289	-0.563506	0.661358	-0.709709	-0.438303		263	-7.12092	-7.06257	-7.36069	-7.21867	-5.57951
262	0.244225	0.0390892	-0.00644991	0.0677391	-0.43699	0.0918587	-0.0396439	-0.488087	0.0207748	-0.910329	0.0109337	-0.0503624	0.913678		262	-5.08338	-4.26877	-4.25815	-7.28724	-4.71314	-3.99394	-4.62753	-2.33102	0.647319	1.63027	1.60662	1.57718		262.5	-0.437233	-0.547012	-0.182345	-0.401757	-0.603175	-0.197992	-0.450348	0.0371093	-0.327056	-0.55802	0.599013	-0.688196	-0.446782		262.5	-7.30246	-7.26029	-7.57099	-7.25353	-5.59734
261.5	0.252846	0.0255012	0.00544661	0.0397163	-0.443974	0.103126	-0.0456116	-0.531057	0.0402473	-0.849295	0.0144737	-0.0507782	0.927362		261.5	-5.13127	-4.40756	-4.29858	-7.14739	-4.80341	-4.05661	-4.66507	-2.34814	0.322989	1.55189	1.5304	1.43981		262	-0.434497	-0.628153	-0.167332	-0.43699	-0.581153	-0.163817	-0.48348	0.0993266	-0.287562	-0.553656	0.628345	-0.787724	-0.481184		262	-7.45626	-7.34979	-7.64806	-7.28724	-5.68184
261	0.241224	0.057666	0.0172814	0.037542	-0.398753	0.0936806	-0.0789055	-0.539961	0.0611626	-0.849907	0.028125	0.0131996	0.954623		261	-5.10997	-4.40588	-4.26687	-7.19293	-4.82534	-4.07608	-4.74969	-2.34923	0.208354	1.47701	1.45006	1.38404		261.5	-0.453249	-0.655769	-0.28132	-0.443974	-0.60731	-0.205396	-0.511657	0.0528965	-0.333858	-0.544416	0.663744	-0.948636	-0.536498		261.5	-7.50045	-7.4316	-7.66719	-7.14739	-5.57572
260.5	0.265199	0.060672	0.0353905	0.0377533	-0.310025	0.0887123	-0.0450638	-0.529835	0.0814247	-0.902479	0.0979103	0.0901047	0.957632		260.5	-5.08077	-4.3924	-4.28873	-7.103	-4.88504	-4.09062	-4.71936	-2.3928	0.167589	1.33365	1.277	1.23488		261	-0.386014	-0.555792	-0.253094	-0.398753	-0.558375	-0.128029	-0.431592	0.0553237	-0.274211	-0.42488	0.68881	-0.854406	-0.458759		261	-7.49109	-7.44838	-7.73801	-7.19293	-5.64383
260	0.265378	0.00868531	0.0551483	0.0218956	-0.393315	0.0687736	-0.0379684	-0.548738	0.0428673	-0.92428	0.135956	0.106866	0.946625		260	-5.08772	-4.34808	-4.29034	-7.19071	-4.86731	-4.09593	-4.81587	-2.45127	-0.152278	1.21569	1.11493	1.14595		260.5	-0.341738	-0.405569	-0.0869387	-0.310025	-0.451325	-0.00602625	-0.244979	0.211066	-0.157559	-0.276934	0.809044	-0.786266	-0.406946		260.5	-7.45017	-7.47903	-7.63799	-7.103	-5.6917
259.5	0.281063	0.0403023	0.0353722	0.0574875	-0.421711	0.073156	0.0456665	-0.582977	0.0609207	-0.978823	0.186282	0.147231	0.948071		259.5	-5.09872	-4.28369	-4.26047	-7.23476	-4.86845	-4.10843	-4.86106	-2.55605	-0.248919	1.07357	0.976731	0.957913		260	-0.45633	-0.437313	-0.22104	-0.393315	-0.518028	-0.0169908	-0.291802	0.20696	-0.225882	-0.371493	0.788666	-0.848593	-0.467093		260	-7.43784	-7.5544	-7.55023	-7.19071	-5.67857
259	0.31369	0.0535889	0.0364326	0.0564835	-0.503676	0.102773	0.109118	-0.624549	0.104018	-0.995672	0.200623	0.160843	0.949081		259	-5.11422	-4.21219	-4.30081	-7.23128	-4.90182	-4.08743	-4.78168	-2.68493	-0.30326	0.951353	0.813615	0.855103		259.5	-0.503485	-0.537037	-0.245328	-0.421711	-0.517494	-0.0976873	-0.328144	0.0781019	-0.291604	-0.432585	0.702794	-0.877724	-0.541547		259.5	-7.42611	-7.56019	-7.5522	-7.23476	-5.70462
258.5	0.328619	0.0640823	0.070182	0.0564316	-0.365464	0.124043	0.148213	-0.576807	0.112544	-1.01336	0.231483	0.148411	0.968223		258.5	-5.03905	-4.09748	-4.32591	-7.22123	-4.85982	-4.04254	-4.77566	-2.78636	-0.448604	0.887411	0.680956	0.765143		259	-0.624928	-0.568039	-0.303692	-0.503676	-0.612926	-0.196579	-0.436784	-0.00176231	-0.401199	-0.541449	0.654574	-0.886256	-0.560498		259	-7.33254	-7.56991	-7.66065	-7.23128	-5.72023
258	0.329069	0.0531693	0.0899048	0.087307	-0.434611	0.113499	0.148765	-0.602515	0.0661469	-1.02709	0.212354	0.099395	0.913877		258	-4.90141	-3.97931	-4.23477	-7.27039	-4.80736	-3.97835	-4.70183	-2.82312	-0.567506	0.789579	0.566956	0.697925		258.5	-0.58737	-0.522894	-0.284933	-0.365464	-0.529165	-0.117994	-0.404866	-0.0372266	-0.420249	-0.491044	0.713102	-0.789446	-0.530234		258.5	-7.26117	-7.52886	-7.67319	-7.22123	-5.79717
257.5	0.285646	-0.00404816	0.0379089	0.0645218	-0.430571	0.0701347	0.144257	-0.629532	0.036409	-1.07775	0.158562	0.0207642	0.864274		257.5	-4.76435	-3.86753	-4.08815	-7.28509	-4.69135	-3.82888	-4.68429	-2.77616	-0.927662	0.718755	0.503153	0.644573		258	-0.621968	-0.585231	-0.288419	-0.434611	-0.630109	-0.153772	-0.411191	-0.0516647	-0.361915	-0.540726	0.696862	-0.741392	-0.513495		258	-7.25551	-7.5016	-7.62441	-7.27039	-5.89445
257	0.283186	-0.0186165	0.0260101	0.0170151	-0.44062	0.0217819	0.172017	-0.644206	0.0594521	-1.09748	0.082354	0.0311829	0.853593		257	-4.64311	-3.79712	-3.96759	-7.33999	-4.61455	-3.7146	-4.70877	-2.72907	-1.2888	0.599455	0.425665	0.563811		257.5	-0.666412	-0.653201	-0.317557	-0.430571	-0.738039	-0.258677	-0.512986	-0.142993	-0.416143	-0.654329	0.597743	-0.761939	-0.624346		257.5	-7.2978	-7.54469	-7.59045	-7.28509	-5.88578
256.5	0.271761	-0.0538391	0.0442108	-0.0401176	-0.47924	-0.0283745	0.199832	-0.592437	0.0994743	-1.03318	0.0748879	0.0278053	0.887703		256.5	-4.54438	-3.6864	-3.82757	-7.15798	-4.49325	-3.62826	-4.53409	-2.68615	-1.24437	0.518067	0.405209	0.502987		257	-0.69751	-0.723718	-0.372401	-0.44062	-0.863817	-0.339006	-0.620212	-0.233064	-0.431181	-0.741585	0.43384	-0.816508	-0.677359		257	-7.24965	-7.37343	-7.5729	-7.33999	-5.9001
256	0.263381	-0.127382	0.0330307	-0.0767319	-0.382014	-0.0986435	0.0930565	-0.569705	0.0854172	-1.10099	0.0767639	0.0177261	0.877721		256	-4.42851	-3.59156	-3.71986	-7.10578	-4.39286	-3.5754	-4.37514	-2.6014	-1.24766	0.468952	0.359113	0.466401		256.5	-0.706515	-0.742072	-0.411882	-0.47924	-0.861477	-0.343453	-0.615584	-0.272099	-0.47039	-0.790419	0.407787	-0.806247	-0.669167		256.5	-7.2476	-7.29931	-7.54478	-7.15798	-5.89611
255.5	0.295954	-0.186536	-0.00998076	-0.111032	-0.422418	-0.14154	0.00729753	-0.65171	0.0447685	-1.13512	0.0284439	-0.0206978	0.840629		255.5	-4.33507	-3.5386	-3.61781	-6.97864	-4.32731	-3.51929	-4.25805	-2.58949	-1.44386	0.357377	0.315973	0.378105		256	-0.622285	-0.662624	-0.331674	-0.382014	-0.791325	-0.303992	-0.568562	-0.11849	-0.400797	-0.628199	0.544493	-0.692141	-0.54719		256	-6.97466	-7.04889	-7.22187	-7.10578	-5.70479
255	0.336929	-0.15382	-0.0451927	-0.0853424	-0.440235	-0.141295	-0.0412567	-0.731893	0.0602227	-1.19152	0.0171677	-0.00820387	0.875327		255	-4.27856	-3.5008	-3.54534	-7.00674	-4.26809	-3.44875	-4.11685	-2.55032	-1.41665	0.232422	0.228637	0.300886		255.5	-0.663757	-0.716661	-0.337075	-0.422418	-0.85337	-0.428087	-0.554028	-0.181692	-0.406027	-0.60459	0.51631	-0.785025	-0.542535		255.5	-6.78735	-7.05178	-7.04034	-6.97864	-5.62039
254.5	0.369981	-0.131364	-0.0807007	-0.114478	-0.435123	-0.133099	-0.127982	-0.780326	0.0408371	-1.19056	-0.0160591	0.0222397	0.896473		254.5	-4.22123	-3.39514	-3.47711	-6.80328	-4.1436	-3.3735	-4.1943	-2.54456	-1.39369	0.109644	0.122842	0.229269		255	-0.674415	-0.64746	-0.312442	-0.440235	-0.835391	-0.380963	-0.615253	-0.094329	-0.378554	-0.607768	0.478466	-0.741385	-0.556861		255	-6.62281	-6.99039	-6.71992	-7.00674	-5.57637
254	0.444405	-0.105976	-0.0949005	-0.113085	-0.505951	-0.132178	-0.182246	-0.827795	-0.00105209	-1.24476	-0.0152847	0.0220177	0.954742		254	-4.164	-3.33048	-3.44889	-6.75723	-4.03529	-3.32127	-4.14424	-2.59866	-1.40129	-0.0409706	-0.0419586	0.132611		254.5	-0.654911	-0.63368	-0.278968	-0.435123	-0.784232	-0.455413	-0.620871	-0.0452672	-0.480917	-0.574847	0.472371	-0.890821	-0.576666		254.5	-6.38517	-6.69667	-6.49235	-6.80328	-5.44451
253.5	0.47171	-0.0913948	-0.121862	-0.0755623	-0.396448	-0.128399	-0.282008	-0.852731	-0.0384125	-1.28764	-0.0678116	-0.0268524	0.955268		253.5	-3.97846	-3.20508	-3.38393	-6.55114	-3.90007	-3.26786	-4.04765	-2.56212	-1.37112	-0.145889	-0.139428	0.0668663		254	-0.732371	-0.729569	-0.316511	-0.505951	-0.768868	-0.45615	-0.68292	-0.0732579	-0.541803	-0.570762	0.434325	-0.969251	-0.575899		254	-6.26931	-6.60199	-6.34954	-6.75723	-5.34063
253	0.487871	-0.0361023	-0.145158	-0.004451	-0.409685	-0.0933441	-0.242744	-0.838578	-0.00379105	-1.32132	-0.0544159	-0.00573884	0.985467		253	-3.78016	-3.07585	-3.27949	-6.37053	-3.82636	-3.17874	-3.99341	-2.48181	-1.426	-0.23968	-0.182679	0.00957105		253.5	-0.640209	-0.68593	-0.232152	-0.396448	-0.695329	-0.480975	-0.638987	0.0858597	-0.472015	-0.413236	0.588201	-0.936925	-0.514295		253.5	-6.14857	-6.45074	-6.2218	-6.55114	-5.24832
252.5	0.463194	-0.0510467	-0.137107	-0.0243004	-0.467336	-0.0881661	-0.200592	-0.876055	-0.0444496	-1.35627	-0.0970879	-0.0172737	0.984252		252.5	-3.5815	-2.90848	-3.1174	-6.08003	-3.69413	-3.07531	-4.13516	-2.43952	-1.55085	-0.280338	-0.198405	-0.043972		253	-0.687804	-0.688181	-0.317004	-0.409685	-0.732355	-0.470611	-0.702703	0.0419155	-0.52209	-0.479996	0.626364	-1.06332	-0.566964		253	-6.06813	-6.35076	-6.21378	-6.37053	-5.21131
252	0.442516	-0.0449364	-0.147376	-0.028125	-0.450978	-0.0706757	-0.158001	-0.813998	-0.0209557	-1.34039	-0.069368	0.0285812	1.01815		252	-3.43289	-2.72611	-2.94661	-6.00915	-3.55994	-2.97395	-3.98799	-2.35195	-1.68965	-0.275317	-0.250856	-0.124401		252.5	-0.79692	-0.719612	-0.378721	-0.467336	-0.778177	-0.576343	-0.776743	0.0540558	-0.528333	-0.568809	0.58146	-1.03708	-0.588913		252.5	-6.00333	-6.27941	-6.0533	-6.08003	-5.15321
251.5	0.42521	-0.0738281	-0.158742	-0.0389648	-0.480303	-0.0777908	-0.0840271	-0.801522	-0.0367798	-1.27547	-0.0717376	0.0251473	1.01071		251.5	-3.28022	-2.55053	-2.80976	-5.87803	-3.42816	-2.90891	-3.90592	-2.29771	-1.78372	-0.307433	-0.259013	-0.142107		252	-0.85513	-0.653682	-0.492115	-0.450978	-0.848819	-0.553596	-0.784536	0.042027	-0.505568	-0.612346	0.620151	-1.04763	-0.618722		252	-5.89069	-6.21886	-5.97157	-6.00915	-5.07309
251	0.450506	-0.0868218	-0.139933	-0.00063554	-0.403766	-0.0547608	-0.0103333	-0.772616	-0.0262863	-1.21496	-0.0321518	0.0500137	1.02634		251	-3.20499	-2.48217	-2.68313	-5.72936	-3.38295	-2.91712	-3.71504	-2.19769	-1.86843	-0.334335	-0.30181	-0.217929		251.5	-0.886186	-0.709384	-0.521275	-0.480303	-0.893679	-0.539622	-0.748785	-0.039682	-0.505642	-0.652135	0.604015	-1.05086	-0.635788		251.5	-5.86647	-6.18616	-6.06282	-5.87803	-4.9352
250.5	0.436692	-0.0724266	-0.153582	0.0124992	-0.385669	0.0107185	0.0353447	-0.826106	-0.0152557	-1.22373	0.0487778	0.103257	1.03954		250.5	-3.09834	-2.32849	-2.509	-5.65405	-3.29692	-2.89404	-3.70326	-2.09166	-1.96708	-0.317243	-0.268462	-0.263585		251	-0.892097	-0.630269	-0.467181	-0.403766	-0.894117	-0.467221	-0.70973	0.037737	-0.416124	-0.636096	0.689453	-0.981619	-0.614484		251	-5.78269	-5.97213	-5.93579	-5.72936	-4.83475
250	0.439532	-0.0976845	-0.199795	-0.0241318	-0.525003	0.0475517	0.021579	-0.77458	-0.0835053	-1.18272	0.0497894	0.0944473	1.01717		250	-3.04082	-2.1983	-2.383	-5.63261	-3.18701	-2.8134	-3.60865	-2.06186	-2.01874	-0.361742	-0.289518	-0.37067		250.5	-0.801021	-0.605816	-0.371542	-0.385669	-0.866697	-0.396629	-0.648396	0.121476	-0.416891	-0.617092	0.737764	-0.931996	-0.517548		250.5	-5.69982	-5.86354	-6.04285	-5.65405	-4.75192
249.5	0.434706	-0.119693	-0.241391	-0.0902038	-0.557554	0.0566193	-0.0460457	-0.801995	-0.140701	-1.10606	-0.0336105	0.0390709	0.990446		249.5	-2.93902	-2.09283	-2.2826	-5.58148	-3.07099	-2.70197	-3.50172	-1.95179	-2.13133	-0.47016	-0.32027	-0.447364		250	-0.890378	-0.692212	-0.5096	-0.525003	-0.988278	-0.423218	-0.724878	0.00539646	-0.46596	-0.719666	0.659674	-0.980395	-0.701638		250	-5.68017	-5.94591	-6.00394	-5.63261	-4.73984
249	0.434805	-0.103482	-0.237637	-0.118316	-0.633402	0.057811	-0.0866318	-0.737372	-0.213596	-1.09933	-0.0768509	0.0211204	0.977477		249	-2.76854	-1.97697	-2.23677	-5.51346	-2.96394	-2.55353	-3.28298	-1.82332	-2.06875	-0.535076	-0.340616	-0.506049		249.5	-0.880333	-0.623754	-0.500273	-0.557554	-0.95305	-0.357635	-0.804099	0.0175885	-0.442939	-0.704083	0.694458	-0.993351	-0.573853		249.5	-5.58475	-5.74536	-5.89411	-5.58148	-4.69089
248.5	0.430949	-0.103898	-0.202274	-0.130135	-0.688288	0.0424126	-0.099408	-0.754461	-0.230237	-1.05518	-0.0995476	-0.00164718	0.960361		248.5	-2.59531	-1.87034	-2.13578	-5.36075	-2.84468	-2.41936	-3.25741	-1.75649	-2.18624	-0.655197	-0.389271	-0.607066		249	-0.857911	-0.666359	-0.475806	-0.633402	-0.915817	-0.408972	-0.800691	-0.0366868	-0.512583	-0.763749	0.647568	-1.07981	-0.615206		249	-5.59623	-5.75579	-5.99645	-5.51346	-4.64169
248	0.444887	-0.138552	-0.194755	-0.154629	-0.750067	0.0391014	-0.115792	-0.727477	-0.229407	-1.11884	-0.103284	-0.00839385	0.928478		248	-2.44932	-1.81142	-2.09047	-5.19372	-2.73838	-2.27906	-3.24813	-1.7603	-2.28768	-0.748907	-0.464825	-0.715346		248.5	-0.858821	-0.728635	-0.361717	-0.688288	-1.02705	-0.395815	-0.795508	-0.0578714	-0.492536	-0.821621	0.638993	-1.06885	-0.63372		248.5	-5.43559	-5.54735	-5.78774	-5.36075	-4.55869
247.5	0.412185	-0.126199	-0.10853	-0.113824	-0.728832	0.0491287	-0.0489395	-0.71714	-0.203325	-1.10284	-0.070533	-0.00583495	0.918304		247.5	-2.29462	-1.68508	-2.04147	-5.09775	-2.64816	-2.11466	-3.19082	-1.75388	-2.44356	-0.815194	-0.495796	-0.754244		248	-0.884582	-0.769492	-0.486747	-0.750067	-0.957472	-0.413735	-0.771299	-0.0477051	-0.488499	-0.814528	0.641156	-1.01211	-0.665084		248	-5.42767	-5.65142	-5.75372	-5.19372	-4.4679
247	0.40622	-0.121667	-0.0248642	-0.0397263	-0.721277	0.0301826	0.0122925	-0.65874	-0.166188	-1.08054	-0.0212143	-0.000531007	0.868534		247	-2.20538	-1.59291	-2.00281	-5.07828	-2.58365	-2.0096	-3.15376	-1.69926	-2.49403	-0.865434	-0.511716	-0.802007		247.5	-0.893738	-0.824434	-0.504213	-0.728832	-0.981774	-0.528663	-0.815996	-0.113527	-0.554877	-0.839186	0.516715	-1.03039	-0.643196		247.5	-5.29864	-5.50053	-5.61972	-5.09775	-4.3938
246.5	0.430336	-0.0986458	0.0341606	0.037043	-0.692412	0.0577972	0.0490875	-0.622877	-0.1203	-1.07352	0.0490418	0.068177	0.878339		246.5	-2.12785	-1.47738	-1.96392	-5.03959	-2.55189	-1.90635	-3.15144	-1.67493	-2.49022	-0.890462	-0.632059	-0.841553		247	-0.907944	-0.856028	-0.550046	-0.721277	-0.991287	-0.527506	-0.850879	-0.215461	-0.620168	-0.905993	0.498466	-1.04533	-0.72654		247	-5.23354	-5.4297	-5.57602	-5.07828	-4.34581
246	0.452283	-0.065757	0.0322731	0.06474	-0.694164	0.076078	0.0614265	-0.583859	-0.0527634	-1.01411	0.123686	0.108706	0.894371		246	-2.15065	-1.40139	-1.87099	-5.03414	-2.46754	-1.84139	-3.16205	-1.75278	-2.60846	-0.927007	-0.733744	-0.894495		246.5	-0.860897	-0.867574	-0.465701	-0.692412	-1.05634	-0.494122	-0.773511	-0.204965	-0.656578	-0.951617	0.455869	-1.06472	-0.674253		246.5	-5.12636	-5.42001	-5.54895	-5.03959	-4.28916
245.5	0.459772	-0.0197906	0.0212814	0.0660873	-0.686306	0.085289	0.117714	-0.573911	0.0342728	-0.94323	0.169584	0.114748	0.952676		245.5	-2.18244	-1.31367	-1.78327	-5.08785	-2.40994	-1.77989	-3.05856	-1.78929	-2.7039	-0.957	-0.795325	-0.894371		246	-0.881374	-0.913551	-0.528712	-0.694164	-1.04116	-0.551137	-0.769314	-0.167863	-0.630218	-0.937068	0.537689	-1.02264	-0.711854		246	-5.03415	-5.42574	-5.43409	-5.03414	-4.22695
245	0.436295	-0.023288	0.0042961	0.0480003	-0.684115	0.0249351	0.0910377	-0.580881	0.0468574	-0.993056	0.162984	0.0880859	0.934783		245	-2.16595	-1.2298	-1.66428	-5.12794	-2.34211	-1.67693	-3.03752	-1.67197	-2.85053	-0.929328	-0.809638	-0.876451		245.5	-0.818461	-0.860174	-0.541272	-0.686306	-1.00273	-0.474331	-0.765101	-0.166431	-0.584092	-0.88966	0.576839	-1.06715	-0.752612		245.5	-5.02359	-5.34926	-5.52446	-5.08785	-4.18021
244.5	0.391479	-0.0279846	0.000349424	0.0623024	-0.662931	-0.0238731	0.0669289	-0.619673	0.0668953	-0.928876	0.146227	0.0910881	0.951635		244.5	-2.06978	-1.04067	-1.48807	-5.22892	-2.22954	-1.57358	-2.91488	-1.5213	-2.82182	-0.851984	-0.80984	-0.830354		245	-0.858734	-0.868967	-0.625743	-0.684115	-0.995293	-0.569616	-0.786075	-0.241827	-0.637378	-0.902969	0.548911	-1.15797	-0.840602		245	-5.08381	-5.1799	-5.51149	-5.12794	-4.29285
244	0.356897	-0.0221725	-0.0488205	0.0583077	-0.777519	-0.00885694	0.0473267	-0.5895	0.0617569	-0.927005	0.11688	0.0654068	0.979758		244	-1.94459	-0.894151	-1.31831	-5.19032	-2.07424	-1.45288	-2.89513	-1.42647	-2.88617	-0.813523	-0.817837	-0.788678		244.5	-0.779093	-0.81359	-0.594058	-0.662931	-0.92227	-0.578158	-0.903256	-0.231956	-0.660724	-0.873756	0.598933	-1.15475	-0.725507		244.5	-4.94653	-5.1286	-5.43066	-5.22892	-4.30495
243.5	0.332544	0.0158486	-0.0649559	0.067437	-0.622799	0.0622498	0.0503014	-0.668004	0.0729546	-0.919185	0.100288	0.0634003	1.07571		243.5	-1.85626	-0.758795	-1.19932	-5.12971	-1.96558	-1.34986	-2.87076	-1.39073	-3.10308	-0.841878	-0.85972	-0.75957		244	-0.90169	-0.794447	-0.605762	-0.777519	-0.878954	-0.553823	-0.938169	-0.241017	-0.646468	-0.831966	0.622994	-1.17504	-0.806164		244	-4.91749	-5.03841	-5.46015	-5.19032	-4.22679
243	0.32613	0.0897758	-0.0656746	0.0638916	-0.593215	0.0498176	0.0804649	-0.804929	0.0902519	-0.909197	0.0902489	0.0307472	1.13738		243	-1.77227	-0.743684	-1.08975	-5.15424	-1.88808	-1.2374	-2.898	-1.32985	-3.25639	-0.870056	-0.841892	-0.770378		243.5	-0.854183	-0.684643	-0.572481	-0.622799	-0.756467	-0.451187	-0.847878	-0.22098	-0.584186	-0.767363	0.66508	-1.0893	-0.794255		243.5	-4.91199	-5.08815	-5.40107	-5.12971	-4.21537
242.5	0.356566	0.185029	-0.00854341	0.109711	-0.541358	0.141088	0.149315	-0.849819	0.162324	-0.996199	0.139031	0.0102913	1.22624		242.5	-1.71165	-0.714507	-1.01349	-5.05462	-1.79591	-1.14165	-2.8301	-1.28356	-3.47656	-0.934275	-0.935649	-0.807167		243	-0.784752	-0.659291	-0.586795	-0.593215	-0.723209	-0.492429	-0.878326	-0.242613	-0.587253	-0.716299	0.649855	-1.12695	-0.793799		243	-4.96346	-5.12676	-5.49446	-5.15424	-4.26048
242	0.410599	0.19605	0.0162628	0.155134	-0.524612	0.188992	0.155452	-0.893741	0.209351	-1.07194	0.157856	0.0369614	1.27957		242	-1.67507	-0.711537	-1.05158	-4.87159	-1.74412	-1.10023	-2.83504	-1.30239	-3.55826	-1.06799	-1.01738	-0.871891		242.5	-0.735887	-0.63118	-0.573265	-0.541358	-0.691925	-0.349307	-0.801652	-0.250251	-0.540815	-0.696808	0.652437	-1.08161	-0.764027		242.5	-4.91932	-5.10502	-5.40022	-5.05462	-4.23764
241.5	0.459529	0.226807	0.067453	0.224993	-0.461536	0.296922	0.184509	-0.934223	0.248274	-1.16749	0.174091	0.0717026	1.34949		241.5	-1.63194	-0.685201	-1.0337	-4.78245	-1.65721	-1.10095	-2.86862	-1.3811	-3.6225	-1.2025	-1.06859	-0.949961		242	-0.818217	-0.614563	-0.577788	-0.524612	-0.711642	-0.329525	-0.787269	-0.178912	-0.491123	-0.680169	0.719414	-0.996053	-0.693232		242	-4.85705	-5.07091	-5.33484	-4.87159	-4.14733
241	0.518294	0.230066	0.0918175	0.238145	-0.471937	0.322803	0.191747	-0.938706	0.272152	-1.20914	0.201135	0.09655	1.41281		241	-1.60469	-0.682684	-1.04672	-4.71246	-1.65838	-1.08071	-2.90972	-1.478	-3.7741	-1.32794	-1.13884	-1.06164		241.5	-0.794541	-0.603454	-0.515999	-0.461536	-0.683115	-0.296005	-0.723218	-0.0559785	-0.354464	-0.568234	0.782905	-0.964212	-0.650501		241.5	-4.73384	-5.13842	-5.25077	-4.78245	-4.01833
240.5	0.588127	0.229991	0.117423	0.186964	-0.478814	0.239439	0.152196	-0.890327	0.274802	-1.20382	0.229205	0.068705	1.46211		240.5	-1.5717	-0.665028	-1.03768	-4.65546	-1.65351	-1.1093	-2.77663	-1.56726	-3.69764	-1.38849	-1.24001	-1.18366		241	-0.846948	-0.703048	-0.559311	-0.471937	-0.803171	-0.385752	-0.745511	-0.136762	-0.36153	-0.633063	0.65481	-1.15273	-0.76162		241	-4.77937	-4.98552	-5.05313	-4.71246	-3.99033
240	0.612184	0.189206	0.123064	0.135155	-0.567128	0.148357	0.109644	-0.892354	0.354461	-1.22915	0.212082	0.030864	1.41615		240	-1.49847	-0.615824	-0.982197	-4.6144	-1.56625	-1.04235	-2.69926	-1.56069	-3.79028	-1.42334	-1.23183	-1.24001		240.5	-0.796641	-0.733623	-0.557843	-0.478814	-0.917182	-0.421826	-0.767795	-0.0936225	-0.358249	-0.613033	0.674635	-1.16437	-0.74239		240.5	-4.78903	-4.895	-4.9544	-4.65546	-3.95515
239.5	0.649842	0.148643	0.179812	0.155249	-0.52652	0.0930748	0.0890846	-0.832104	0.37236	-1.14873	0.179714	0.0702614	1.35713		239.5	-1.4145	-0.479298	-0.935062	-4.60459	-1.48485	-1.0206	-2.76299	-1.57922	-3.67285	-1.45196	-1.31378	-1.30128		240	-0.810868	-0.729787	-0.569447	-0.567128	-0.897219	-0.440527	-0.787845	-0.0620366	-0.283669	-0.724177	0.728273	-1.25415	-0.729963		240	-4.71068	-4.83055	-4.88991	-4.6144	-3.88362
239	0.64106	0.0477555	0.228432	0.135476	-0.510273	0.0257149	0.0777657	-0.958177	0.369038	-1.23994	0.113744	0.0690926	1.2846		239	-1.28944	-0.353007	-0.794283	-4.57638	-1.41175	-0.92433	-2.61462	-1.52453	-3.55567	-1.42331	-1.32162	-1.32941		239.5	-0.880616	-0.726132	-0.529816	-0.52652	-0.949341	-0.532464	-0.798064	-0.0486804	-0.279199	-0.77669	0.747217	-1.28476	-0.795195		239.5	-4.59842	-4.7339	-4.7238	-4.60459	-3.76566
238.5	0.653505	0.0104088	0.179101	0.134758	-0.536842	-0.0127114	0.0480705	-0.963042	0.345571	-1.29189	0.0945511	0.0126617	1.19645		238.5	-1.22897	-0.220297	-0.632992	-4.5258	-1.31538	-0.817026	-2.47575	-1.43434	-3.64672	-1.39298	-1.34326	-1.43183		239	-0.85125	-0.75813	-0.506413	-0.510273	-1.00764	-0.511444	-0.812104	-0.028419	-0.287929	-0.768579	0.708914	-1.3034	-0.832693		239	-4.56709	-4.59365	-4.6191	-4.57638	-3.70127
238	0.681458	-0.0184753	0.134464	0.0844735	-0.588351	-0.0552559	0.0358635	-0.988209	0.36331	-1.26266	0.1031	-0.00834881	1.13228		238	-1.14568	-0.0959526	-0.555981	-4.56597	-1.23477	-0.700097	-2.37744	-1.3511	-3.59262	-1.49628	-1.43957	-1.4441		238.5	-0.859151	-0.799275	-0.532663	-0.536842	-1.00102	-0.563108	-0.921847	-0.0650268	-0.321606	-0.917317	0.682463	-1.39427	-0.798091		238.5	-4.53477	-4.63065	-4.55475	-4.5258	-3.60802
237.5	0.688255	-0.0592994	0.0944558	0.039505	-0.607379	-0.0581955	-0.0446121	-0.877034	0.357587	-1.20747	0.0287072	-0.0272667	1.08609		237.5	-1.06181	-0.00472717	-0.419387	-4.46605	-1.07175	-0.517626	-2.26088	-1.23013	-3.55411	-1.55602	-1.49381	-1.44903		238	-0.958084	-0.816536	-0.53799	-0.588351	-1.10981	-0.629855	-1.01964	-0.164781	-0.429943	-1.03295	0.594297	-1.40786	-0.90128		238	-4.55771	-4.58857	-4.57095	-4.56597	-3.54924
237	0.712581	-0.111348	0.0315322	0.0149696	-0.723431	-0.085154	-0.0955094	-1.00877	0.280013	-1.28611	-0.0388589	-0.0805779	1.01519		237	-1.04492	0.0776092	-0.305959	-4.41129	-0.94274	-0.375728	-2.27108	-1.13085	-3.5014	-1.6674	-1.6251	-1.53359		237.5	-0.994308	-0.782053	-0.526757	-0.607379	-1.09979	-0.639174	-1.07312	-0.26238	-0.455565	-1.10257	0.596425	-1.44543	-0.929431		237.5	-4.50392	-4.60066	-4.46996	-4.46605	-3.52181
236.5	0.729711	-0.156048	0.0215905	-0.00936124	-0.841115	-0.0741607	-0.138123	-0.948808	0.216964	-1.26316	-0.00185316	-0.0808578	1.05339		236.5	-0.94207	0.147729	-0.196236	-4.42807	-0.830696	-0.236362	-2.09824	-1.07983	-3.45912	-1.70552	-1.69249	-1.59099		237	-1.03956	-0.82904	-0.536165	-0.723431	-1.20084	-0.709155	-1.19164	-0.350391	-0.563414	-1.26938	0.47801	-1.48997	-0.95195		237	-4.49292	-4.70739	-4.62073	-4.41129	-3.48702
236	0.70516	-0.146534	-0.055162	0.0124237	-0.896227	-0.055706	-0.143602	-0.976124	0.181126	-1.4184	0.0121804	-0.0797851	1.07784		236	-0.79648	0.298503	0.0121605	-4.50854	-0.69785	-0.137112	-1.88297	-0.933188	-3.40443	-1.70564	-1.67905	-1.63376		236.5	-1.14744	-0.967518	-0.658598	-0.841115	-1.33583	-0.802381	-1.36278	-0.529211	-0.761819	-1.35029	0.355221	-1.58251	-0.987397		236.5	-4.51804	-4.64653	-4.58458	-4.42807	-3.4421
235.5	0.728442	-0.146501	-0.0641914	0.0318092	-0.917573	-0.0592079	-0.106545	-0.927654	0.115137	-1.31542	0.0545952	-0.0428688	1.10982		235.5	-0.698504	0.427419	0.127187	-4.43224	-0.605603	-0.0793694	-1.90824	-0.828123	-3.41112	-1.79177	-1.70605	-1.68825		236	-1.20364	-0.999286	-0.672658	-0.896227	-1.41331	-0.840157	-1.35333	-0.538396	-0.80762	-1.36764	0.343794	-1.60503	-0.95511		236	-4.68376	-4.65215	-4.73385	-4.50854	-3.48046
235	0.67603	-0.195429	-0.0715019	-0.0129204	-0.924645	-0.0962486	-0.124696	-0.825567	0.0309006	-1.29297	-0.0036934	-0.06045	1.12041		235	-0.504558	0.603348	0.351701	-4.30845	-0.408785	0.151746	-1.85414	-0.727459	-3.49692	-1.68266	-1.63081	-1.63317		235.5	-1.21921	-1.07509	-0.712747	-0.917573	-1.47832	-0.845327	-1.34866	-0.645456	-0.893455	-1.46124	0.348338	-1.71247	-1.00832		235.5	-4.97336	-4.69703	-4.85645	-4.43224	-3.52448
234.5	0.670428	-0.169291	-0.00800476	0.0466682	-0.868743	-0.0816406	-0.0701187	-0.845215	0.0223541	-1.25152	0.0323998	-0.0412109	1.17703		234.5	-0.338226	0.740717	0.527668	-4.16636	-0.246835	0.329018	-1.8155	-0.645162	-3.66579	-1.60345	-1.58698	-1.64307		235	-1.24914	-1.15126	-0.744187	-0.924645	-1.52887	-0.804066	-1.38281	-0.660138	-0.936988	-1.36726	0.309955	-1.68839	-1.08266		235	-5.05923	-4.61972	-4.82981	-4.30845	-3.54826
234	0.729044	-0.178823	0.0403091	0.0582641	-0.907106	-0.0634095	-0.0108963	-0.918803	0.0118278	-1.33835	0.0447441	-0.0301621	1.20239		234	-0.216635	0.853803	0.632738	-4.17216	-0.138144	0.408291	-1.76997	-0.618594	-3.79297	-1.61756	-1.60052	-1.67068		234.5	-1.27809	-1.1194	-0.699171	-0.868743	-1.47482	-0.738327	-1.35751	-0.58766	-0.894498	-1.32208	0.414036	-1.62363	-1.05326		234.5	-5.0918	-4.61823	-4.8229	-4.16636	-3.55061
233.5	0.788496	-0.13402	0.0526451	0.089885	-0.911014	-0.012194	0.0275971	-0.963644	-0.0275985	-1.36432	0.053711	0.00471729	1.20362		233.5	0.00482626	1.00324	0.791164	-4.08607	-0.0173788	0.59766	-1.67451	-0.533877	-3.8554	-1.5904	-1.57293	-1.63504		234	-1.26541	-1.16947	-0.801279	-0.907106	-1.38686	-0.760699	-1.31614	-0.499417	-0.920659	-1.27056	0.463144	-1.64443	-1.06171		234	-5.00216	-4.59351	-4.69831	-4.17216	-3.55614
233	0.832894	-0.0881638	0.00532528	0.0883293	-0.939133	-0.0480393	-0.00289234	-1.0078	-0.0879944	-1.29262	0.0307701	-0.0179772	1.17524		233	0.20798	1.14927	0.987242	-3.90489	0.213078	0.808069	-1.59242	-0.40481	-3.95807	-1.5654	-1.59273	-1.60089		233.5	-1.30249	-1.14356	-0.875903	-0.911014	-1.36663	-0.762418	-1.29275	-0.420657	-0.921028	-1.2729	0.445039	-1.61842	-1.07572		233.5	-5.00739	-4.47828	-4.56404	-4.08607	-3.66342
232.5	0.829974	-0.118803	-0.0493828	0.0665741	-1.01533	-0.064003	-0.122292	-1.01816	-0.0910683	-1.35215	-0.0192826	-0.0577416	1.17662		232.5	0.475017	1.32726	1.19547	-3.78879	0.528107	1.16981	-1.4847	-0.300884	-3.87947	-1.42894	-1.52206	-1.44596		233	-1.33683	-1.17303	-0.843381	-0.939133	-1.34633	-0.711074	-1.24083	-0.425264	-0.875821	-1.17394	0.423273	-1.61846	-1.16365		233	-4.84746	-4.39761	-4.36132	-3.90489	-3.54984
232	0.884243	-0.120727	-0.105354	0.0580787	-1.02016	-0.0372277	-0.192684	-1.06776	-0.056485	-1.41914	0.00973964	-0.0758576	1.21958		232	0.710687	1.51066	1.39404	-3.61862	0.754768	1.34503	-1.37139	-0.210371	-3.85944	-1.39824	-1.54822	-1.36112		232.5	-1.30788	-1.13065	-0.84988	-1.01533	-1.32231	-0.737962	-1.32205	-0.323758	-0.817843	-1.1935	0.368279	-1.68718	-1.18041		232.5	-4.64234	-4.32201	-4.23051	-3.78879	-3.46689
231.5	0.97968	-0.118977	-0.117427	0.0910508	-1.07386	0.015001	-0.183949	-1.1475	-0.0645271	-1.44488	0.00607762	-0.070504	1.27566		231.5	0.867902	1.63737	1.57751	-3.53415	0.901495	1.42818	-1.18847	-0.169183	-3.7146	-1.42009	-1.57516	-1.35153		232	-1.39595	-1.14468	-0.900541	-1.02016	-1.27346	-0.833702	-1.42682	-0.344508	-0.777395	-1.32586	0.209091	-1.72486	-1.21442		232	-4.27735	-4.1648	-4.04442	-3.61862	-3.35069
231	0.998211	-0.144962	-0.154172	0.0660165	-1.13764	0.00622108	-0.192373	-1.23508	-0.117087	-1.58161	-0.00215981	-0.109969	1.3002		231	1.05204	1.88279	1.78718	-3.43667	1.09634	1.59269	-1.08558	-0.0740272	-3.63042	-1.3254	-1.47918	-1.30475		231.5	-1.48291	-1.19269	-0.976897	-1.07386	-1.3182	-0.92427	-1.45253	-0.368466	-0.913806	-1.38193	0.11127	-1.7703	-1.25926		231.5	-4.08431	-3.99958	-3.91419	-3.53415	-3.23056
230.5	0.969254	-0.186365	-0.190106	0.00618744	-1.05724	-0.0297371	-0.20797	-1.31275	-0.0891922	-1.59026	-0.0141006	-0.12625	1.29383		230.5	1.24021	2.15182	2.08926	-3.17702	1.37551	1.86332	-0.988304	0.130492	-3.65808	-1.16081	-1.36288	-1.24844		231	-1.54571	-1.19842	-0.980316	-1.13764	-1.46346	-0.947954	-1.42543	-0.346375	-0.917476	-1.39405	-0.0109721	-1.80943	-1.27708		231	-4.05895	-3.6806	-3.90377	-3.43667	-3.14873
230	0.922426	-0.203857	-0.160179	-0.00607216	-1.02497	-0.029576	-0.132558	-1.34886	-0.0298675	-1.70857	-0.00978081	-0.0983886	1.34824		230	1.36724	2.44487	2.39533	-3.02254	1.63367	2.06899	-0.828195	0.399395	-3.65583	-1.00273	-1.2669	-1.19517		230.5	-1.57518	-1.12664	-0.978919	-1.05724	-1.45895	-0.868412	-1.43682	-0.400675	-0.882212	-1.41555	-0.0303947	-1.78243	-1.24269		230.5	-3.96024	-3.52822	-3.75484	-3.17702	-2.88262
229.5	0.933675	-0.164591	-0.0866822	0.00893853	-1.01574	0.0121063	-0.0155091	-1.42634	0.00866006	-1.82236	0.0166518	-0.0870492	1.4296		229.5	1.44867	2.64619	2.56967	-2.92976	1.77156	2.22638	-0.649971	0.656428	-3.58742	-0.973589	-1.15971	-1.17558		230	-1.58675	-1.12282	-1.02978	-1.02497	-1.4438	-0.81975	-1.52421	-0.480985	-0.857111	-1.41647	-0.0669178	-1.85358	-1.31665		230	-3.9414	-3.39662	-3.56532	-3.02254	-2.82051
229	0.983794	-0.0727181	-0.0199379	0.00543974	-1.09758	0.0447197	0.0837997	-1.37158	0.0224869	-1.84924	0.0775162	-0.0623848	1.44671		229	1.54459	2.71621	2.71724	-2.83725	1.97145	2.36668	-0.503003	0.842471	-3.60297	-1.0069	-1.08575	-1.2233		229.5	-1.56682	-1.14673	-0.905686	-1.01574	-1.38949	-0.858872	-1.5169	-0.518354	-0.879941	-1.49342	-0.0434135	-1.88792	-1.36491		229.5	-3.84935	-3.29431	-3.36682	-2.92976	-2.71626
228.5	0.979861	0.00067675	0.0216294	0.0348404	-1.0359	0.0604767	0.154887	-1.29075	0.0691407	-1.85165	0.101634	-0.0218666	1.47407		228.5	1.74453	2.89826	2.91453	-2.80476	2.22907	2.57242	-0.263006	1.10174	-3.44282	-0.928588	-0.973536	-1.20876		229	-1.66027	-1.28922	-0.983918	-1.09758	-1.42074	-0.865221	-1.56448	-0.572874	-0.974926	-1.5041	-0.0146179	-1.89698	-1.38228		229	-3.85179	-3.06835	-3.16336	-2.83725	-2.59853
228	0.956245	0.00145485	0.0116134	0.0249114	-1.041	0.0114013	0.11421	-1.29869	0.0325011	-1.89503	0.0569633	-0.0547875	1.36435		228	1.93414	3.12321	3.12232	-2.70634	2.51036	2.82567	-0.120946	1.41306	-3.27533	-0.795221	-0.832186	-1.16036		228.5	-1.6467	-1.24539	-1.00359	-1.0359	-1.43064	-0.803912	-1.55202	-0.551425	-0.978996	-1.48116	0.0827301	-1.83864	-1.38507		228.5	-3.79628	-3	-3.14079	-2.80476	-2.67501
227.5	0.965714	0.0364456	-0.000636345	0.0602012	-1.14879	0.0415016	0.15819	-1.31147	0.0478721	-1.87182	0.071936	-0.0353379	1.32304		227.5	2.05801	3.31383	3.29796	-2.68156	2.74976	3.03753	0.107242	1.71133	-3.00593	-0.732971	-0.742349	-1.10155		228	-1.73771	-1.221	-1.06055	-1.041	-1.45302	-0.829464	-1.68743	-0.56443	-1.04313	-1.62321	0.0493454	-1.93882	-1.37437		228	-3.71179	-3.00054	-3.0045	-2.70634	-2.59455
227	0.978824	0.119774	0.00758519	0.135317	-1.12532	0.0292374	0.180768	-1.23549	0.0452195	-1.88367	0.157941	-0.0169677	1.3134		227	2.17854	3.42892	3.40992	-2.66486	2.91949	3.21195	0.259454	1.87757	-2.92683	-0.668011	-0.613788	-0.951081		227.5	-1.80044	-1.33737	-1.235	-1.14879	-1.62111	-0.939929	-1.82149	-0.609044	-1.10069	-1.72595	-0.0969168	-2.09201	-1.4743		227.5	-3.63277	-3.00807	-2.87334	-2.68156	-2.60081
226.5	1.00315	0.12626	-0.0102188	0.112932	-1.15641	0.0192452	0.165347	-1.27476	0.038195	-1.94927	0.173446	-0.0207924	1.24966		226.5	2.33794	3.52571	3.54238	-2.60602	3.12903	3.37513	0.328749	1.99202	-2.83797	-0.615313	-0.445811	-0.837264		227	-1.86919	-1.38463	-1.25875	-1.12532	-1.62289	-1.00225	-1.78455	-0.58946	-1.21518	-1.70898	-0.00912569	-2.0738	-1.48367		227	-3.65878	-3.00677	-2.80366	-2.66486	-2.50795
226	1.0197	0.124325	-0.0337402	0.107782	-1.12797	0.019944	0.0761185	-1.26673	0.0453255	-2.05148	0.210094	-0.0137924	1.13734		226	2.48873	3.69728	3.74511	-2.53724	3.33774	3.56292	0.447382	2.07568	-2.84169	-0.501874	-0.358579	-0.683083		226.5	-1.89549	-1.40207	-1.23663	-1.15641	-1.75128	-1.08852	-1.75071	-0.606931	-1.26476	-1.76544	-0.044287	-2.1114	-1.49919		226.5	-3.51081	-2.78577	-2.57941	-2.60602	-2.28671
225.5	1.04654	0.102357	0.0218033	0.120832	-1.18976	0.00345993	-0.0269394	-1.3302	0.0378265	-2.04895	0.200196	0.00130386	1.10712		225.5	2.53045	3.88987	3.90684	-2.38728	3.44935	3.7115	0.454622	2.18988	-2.86918	-0.362553	-0.267886	-0.562848		226	-1.90387	-1.4285	-1.35445	-1.12797	-1.78134	-1.01368	-1.76147	-0.481393	-1.20417	-1.76621	-0.0559226	-2.04326	-1.45072		226	-3.43182	-2.75451	-2.66417	-2.53724	-2.35067
225	1.07027	0.106024	0.0939263	0.149271	-1.40253	0.0424279	-0.0277878	-1.41814	0.138857	-2.10613	0.255488	0.102633	1.10608		225	2.61999	4.03391	4.09584	-2.27128	3.56424	3.95546	0.400309	2.26765	-2.97151	-0.221163	-0.139781	-0.39607		225.5	-1.9912	-1.41845	-1.38344	-1.18976	-1.91012	-1.1239	-1.69229	-0.492083	-1.36248	-1.83116	-0.175824	-2.16762	-1.53468		225.5	-3.31581	-2.75753	-2.57085	-2.38728	-2.20815
224.5	1.13764	0.127657	0.179157	0.213635	-1.45171	0.0246681	-0.0127319	-1.52693	0.195086	-2.15297	0.261395	0.122454	1.16749		224.5	2.70022	4.07312	4.2313	-2.22717	3.6148	4.09214	0.625489	2.30521	-2.93532	-0.178976	-0.0748124	-0.269214		225	-2.03308	-1.44922	-1.47125	-1.40253	-2.04933	-1.25572	-1.90893	-0.617272	-1.51757	-1.92968	-0.29749	-2.26923	-1.64798		225	-3.3633	-2.70852	-2.65734	-2.27128	-2.14599
224	1.14373	0.0988647	0.239452	0.243031	-1.5844	0.0447083	-0.0483452	-1.56572	0.232198	-2.14107	0.237576	0.139728	1.21986		224	2.9176	4.22826	4.42709	-2.0841	3.75145	4.22231	0.561221	2.39787	-3.18658	-0.0111747	0.0381303	-0.0500251		224.5	-1.99127	-1.44425	-1.4865	-1.45171	-2.02178	-1.23716	-1.85187	-0.645219	-1.4351	-1.88905	-0.255286	-2.38648	-1.63919		224.5	-3.51361	-2.77632	-2.68375	-2.22717	-2.12989
223.5	1.21989	0.0476921	0.239143	0.239444	-1.76721	0.047303	-0.0787216	-1.58787	0.277586	-2.13653	0.1368	0.12696	1.22466		223.5	3.04194	4.34371	4.51829	-2.05166	3.82479	4.27973	0.631142	2.49277	-3.10264	0.0674439	0.119748	0.0719154		224	-2.05803	-1.48776	-1.53534	-1.5844	-2.01761	-1.29404	-1.87989	-0.720405	-1.47918	-1.8977	-0.204344	-2.331	-1.77859		224	-3.3663	-2.61545	-2.42143	-2.0841	-2.07658
223	1.26326	0.0403183	0.317141	0.290446	-1.72997	0.105467	0.0166709	-1.66639	0.407305	-2.10068	0.141669	0.208661	1.35542		223	3.03942	4.47723	4.6008	-2.22613	3.86912	4.4035	0.687008	2.64367	-3.03483	0.178798	0.255219	0.206554		223.5	-2.00515	-1.53956	-1.59695	-1.76721	-2.04241	-1.33754	-2.05505	-0.824653	-1.50204	-1.98358	-0.240321	-2.48225	-1.80669		223.5	-3.34426	-2.74033	-2.65802	-2.05166	-2.09756
222.5	1.29777	0.031881	0.33187	0.34379	-1.7626	0.129868	0.105193	-1.7796	0.483325	-2.1071	0.13035	0.247109	1.44092		222.5	3.17789	4.58642	4.67662	-2.18469	3.91781	4.49843	0.760939	2.73492	-2.78589	0.318655	0.366648	0.379942		223	-2.00873	-1.47572	-1.60461	-1.72997	-2.03804	-1.40153	-2.10501	-0.811105	-1.45443	-1.9565	-0.292977	-2.48782	-1.82012		223	-3.65115	-2.99087	-2.78199	-2.22613	-2.14279
222	1.34289	0.0677841	0.236988	0.363893	-1.64176	0.0778053	0.193597	-1.83736	0.484588	-2.16786	0.0998794	0.17804	1.48023		222	3.28577	4.65238	4.78751	-2.25575	4.02879	4.60236	0.765832	2.8496	-2.75917	0.42588	0.471481	0.581796		222.5	-2.11125	-1.54198	-1.57714	-1.7626	-2.11329	-1.46875	-2.23507	-0.846953	-1.5421	-2.01473	-0.233478	-2.55694	-1.86039		222.5	-3.85139	-3.06435	-2.84094	-2.18469	-2.20594
221.5	1.40094	0.139323	0.174454	0.343422	-1.56625	0.0164893	0.216189	-1.75063	0.437787	-2.15523	0.100114	0.200357	1.53983		221.5	3.2718	4.62497	4.72384	-2.18685	4.084	4.61363	0.845855	2.96251	-2.64396	0.49633	0.548824	0.687437		222	-1.99917	-1.5503	-1.56851	-1.64176	-2.02674	-1.45113	-2.20519	-0.802895	-1.52628	-2.05259	-0.264309	-2.54377	-1.76261		222	-3.9449	-3.11734	-2.8826	-2.25575	-2.24588
221	1.45846	0.20975	0.0335388	0.267957	-1.43822	-0.0707786	0.172126	-1.77549	0.365532	-2.17265	0.116003	0.203616	1.51735		221	3.30517	4.64898	4.64199	-2.41717	4.13047	4.66166	0.80979	2.94364	-2.61682	0.592026	0.528893	0.834184		221.5	-2.04833	-1.66712	-1.49544	-1.56625	-2.03026	-1.44315	-2.13277	-0.747765	-1.47298	-1.98002	-0.223294	-2.60444	-1.8095		221.5	-3.9175	-3.28222	-2.999	-2.18685	-2.39146
220.5	1.50629	0.341663	0.0505279	0.272962	-1.30684	0.00139234	0.265461	-1.81287	0.39668	-2.24808	0.238132	0.252441	1.57536		220.5	3.25075	4.66359	4.62517	-2.69126	4.17369	4.75669	0.947073	2.93931	-2.34067	0.701017	0.617554	0.911071		221	-2.02982	-1.70588	-1.42793	-1.43822	-2.06075	-1.42277	-2.23471	-0.753719	-1.42306	-2.06206	-0.259761	-2.65538	-1.80309		221	-4.12854	-3.44041	-3.16302	-2.41717	-2.46568
220	1.48482	0.387277	0.0512504	0.231637	-1.30357	0.0277458	0.295365	-1.74706	0.373638	-2.29797	0.304206	0.285343	1.65311		220	3.23857	4.72499	4.68751	-2.90857	4.28259	4.94009	0.874105	2.94234	-2.30033	0.857435	0.689119	1.01737		220.5	-2.07997	-1.61808	-1.34369	-1.30684	-2.1167	-1.49297	-2.29232	-0.671537	-1.42365	-2.08675	-0.245604	-2.68459	-1.80946		220.5	-4.61487	-3.6499	-3.4736	-2.69126	-2.73828
219.5	1.49499	0.423705	0.00840449	0.21253	-1.473	-0.0389306	0.307249	-1.73082	0.344307	-2.22946	0.299198	0.252816	1.70588		219.5	3.25792	4.73377	4.6624	-2.94422	4.27642	4.99606	0.707771	2.83092	-2.26963	0.944252	0.678404	1.05191		220	-2.06133	-1.54472	-1.27539	-1.30357	-2.16678	-1.40714	-2.19419	-0.651765	-1.47046	-2.08783	-0.192458	-2.59466	-1.76772		220	-4.77451	-3.6962	-3.65939	-2.90857	-2.97746
219	1.51579	0.341108	-0.00304944	0.142761	-1.46391	-0.0576202	0.243423	-1.74427	0.273112	-2.33024	0.309148	0.207381	1.70689		219	3.09761	4.67492	4.62332	-3.2516	4.25607	5.0071	0.572512	2.84103	-2.40331	0.99874	0.634173	1.06467		219.5	-2.20916	-1.71982	-1.51995	-1.473	-2.27885	-1.47445	-2.29274	-0.808274	-1.6043	-2.17695	-0.35601	-2.72819	-1.93279		219.5	-4.90881	-3.89614	-3.79759	-2.94422	-2.99069
218.5	1.48958	0.322842	0.0725852	0.176971	-1.49635	0.00115118	0.227962	-1.84157	0.235899	-2.52387	0.344953	0.223794	1.70519		218.5	3.09542	4.69205	4.59567	-3.54413	4.22872	4.957	0.388428	2.82552	-2.55794	1.02911	0.667885	1.03184		219	-2.16857	-1.6884	-1.61536	-1.46391	-2.19015	-1.51034	-2.21314	-0.935333	-1.48747	-2.13459	-0.265903	-2.80177	-1.98253		219	-4.9499	-4.00119	-4.09925	-3.2516	-3.19991
218	1.45063	0.288574	0.145254	0.233221	-1.53444	0.105939	0.296623	-1.86228	0.301167	-2.70313	0.479267	0.221026	1.77511		218	3.22883	4.78851	4.72163	-3.71749	4.18764	4.92905	0.226762	2.84027	-2.78338	1.10766	0.71061	0.987814		218.5	-2.17615	-1.63793	-1.70662	-1.49635	-2.19157	-1.51107	-2.19977	-0.98238	-1.51663	-2.09373	-0.183523	-2.6768	-1.99418		218.5	-5.08795	-4.17321	-4.14171	-3.54413	-3.24098
217.5	1.41001	0.247615	0.184867	0.258091	-1.56593	0.198159	0.261917	-1.98437	0.325731	-2.83857	0.518993	0.181961	1.80848		217.5	3.21836	4.8325	4.84177	-3.88193	3.99976	4.88786	0.0412564	2.95924	-2.90036	1.15918	0.815279	0.867597		218	-2.16612	-1.60599	-1.7928	-1.53444	-2.1282	-1.49193	-2.19961	-0.963617	-1.57173	-2.10387	-0.0555913	-2.67734	-2.1511		218	-5.39103	-4.45536	-4.38304	-3.71749	-3.48296
217	1.40619	0.194594	0.106944	0.256668	-1.62325	0.202377	0.135223	-2.02912	0.299527	-2.91175	0.495243	0.117239	1.82511		217	3.27401	4.75826	4.8503	-4.02579	3.81703	4.84295	-0.115352	2.8764	-3.06033	1.04677	0.811073	0.760342		217.5	-2.18884	-1.69254	-1.79068	-1.56593	-2.1955	-1.46395	-2.09667	-0.821805	-1.63404	-2.03934	0.00600159	-2.68434	-2.19885		217.5	-5.47973	-4.41387	-4.60431	-3.88193	-3.62715
216.5	1.44871	0.186742	0.0494118	0.236703	-1.70826	0.171347	0.0154327	-2.03467	0.201244	-2.93689	0.419164	0.10549	1.80705		216.5	3.23943	4.60146	4.76277	-4.22383	3.60653	4.59296	-0.222891	2.78515	-3.06978	1.02132	0.790354	0.684926		217	-2.22118	-1.81406	-2.00925	-1.62325	-2.33083	-1.55824	-2.18253	-0.909013	-1.74397	-2.17639	-0.100392	-2.76715	-2.36126		217	-5.59442	-4.63102	-4.78044	-4.02579	-3.67933
216	1.43873	0.132523	-0.0622467	0.137846	-1.65984	0.118185	-0.0564964	-2.15096	0.0731018	-3.01714	0.291224	0.0653748	1.71572		216	3.21358	4.54573	4.76607	-4.45293	3.51651	4.47975	-0.307203	2.80055	-3.30099	1.00364	0.823731	0.64811		216.5	-2.25288	-1.86578	-2.07841	-1.70826	-2.31675	-1.5695	-2.28253	-0.897807	-1.80618	-2.25844	-0.134993	-2.83103	-2.45936		216.5	-5.60072	-4.75539	-4.88609	-4.22383	-3.78291
215.5	1.44934	0.178163	-0.109414	0.0916045	-1.72757	0.0744079	-0.00796136	-2.28711	0.10218	-3.03483	0.280041	0.0802215	1.73458		215.5	3.21563	4.4789	4.68417	-4.67098	3.30102	4.4425	-0.526412	2.7065	-3.45322	0.975809	0.904199	0.592467		216	-2.25087	-1.91206	-1.92871	-1.65984	-2.28885	-1.56295	-2.27398	-0.814658	-1.83809	-2.25196	0.0507001	-2.79309	-2.27195		216	-5.94846	-5.01977	-5.18196	-4.45293	-4.0817
215	1.48609	0.133057	-0.239233	-0.0425065	-1.69947	-0.0460824	-0.0760682	-2.25269	0.0986869	-3.00342	0.14108	-0.0233956	1.69542		215	2.99442	4.40402	4.56667	-4.92434	3.0123	4.38613	-0.744385	2.58204	-3.63901	0.90191	0.889253	0.471893		215.5	-2.25972	-1.91456	-1.83452	-1.72757	-2.40186	-1.63906	-2.43359	-0.706847	-1.95714	-2.24935	-0.00465381	-2.83059	-2.37622		215.5	-6.27706	-5.34918	-5.35626	-4.67098	-4.40723
214.5	1.54143	0.0528695	-0.298547	-0.151467	-1.68948	-0.114322	-0.206264	-2.30993	0.0646417	-3.00347	-0.102401	-0.122553	1.56652		214.5	2.68395	4.24077	4.42726	-5.18763	2.86563	4.2281	-0.961433	2.5115	-3.815	0.692552	0.819971	0.405436		215	-2.30512	-2.00473	-1.92803	-1.69947	-2.53113	-1.74964	-2.53937	-0.720824	-2.0193	-2.36195	-0.0572733	-2.87856	-2.41354		215	-6.6024	-5.46087	-5.66099	-4.92434	-4.59694
214	1.6366	-0.00824203	-0.313091	-0.184982	-1.72612	-0.225745	-0.301394	-2.34262	0.0109459	-2.9971	-0.277395	-0.174179	1.57034		214	2.48513	4.06015	4.22321	-5.56002	2.77062	3.96514	-1.12482	2.35754	-3.936	0.584248	0.808764	0.405032		214.5	-2.32872	-1.95935	-2.00459	-1.68948	-2.54893	-1.80791	-2.64008	-0.778514	-1.96702	-2.42572	-0.0794928	-2.92926	-2.36308		214.5	-6.89443	-5.78005	-5.86916	-5.18763	-4.7557
213.5	1.69775	-0.112733	-0.33634	-0.229683	-1.66939	-0.312281	-0.301024	-2.32238	-0.0431404	-2.99794	-0.385245	-0.289794	1.55788		213.5	2.2696	3.99277	3.95528	-5.68761	2.54942	3.77929	-1.36468	2.25407	-4.05619	0.592126	0.765012	0.41332		214	-2.35122	-1.8818	-2.03785	-1.72612	-2.52911	-1.90674	-2.78028	-0.90935	-2.08028	-2.49986	-0.102212	-2.98477	-2.39567		214	-7.05269	-6.23281	-6.22142	-5.56002	-4.9601
213	1.67078	-0.165237	-0.262368	-0.17091	-1.59951	-0.297404	-0.316212	-2.31597	-0.022937	-3.00749	-0.433738	-0.430338	1.58248		213	2.20576	3.95958	3.92167	-6.06684	2.34639	3.7295	-1.75253	2.17168	-4.31918	0.655341	0.870142	0.43671		213.5	-2.4552	-1.96323	-1.96174	-1.66939	-2.51124	-1.88467	-2.76453	-0.88168	-2.02378	-2.42486	-0.0153529	-3.12084	-2.37052		213.5	-7.30564	-6.49327	-6.35585	-5.68761	-5.10158
212.5	1.68533	-0.181183	-0.264184	-0.0927247	-1.65859	-0.230294	-0.354382	-2.32854	-0.00621879	-3.08507	-0.423424	-0.473236	1.6504		212.5	2.07663	3.81196	3.76776	-6.35761	2.07736	3.46615	-1.93448	1.98021	-4.24362	0.62573	0.847872	0.471969		213	-2.42636	-1.8664	-1.90466	-1.59951	-2.42783	-1.79716	-2.72629	-0.819086	-1.83998	-2.38023	0.042531	-3.15583	-2.39066		213	-7.63031	-6.9069	-6.87966	-6.06684	-5.39178
212	1.73266	-0.224169	-0.144701	-0.0118531	-1.68451	-0.147236	-0.300956	-2.28348	-0.0322129	-3.097	-0.367156	-0.436241	1.74181		212	1.97485	3.63785	3.49589	-6.59556	2.00732	3.11166	-2.22633	1.75802	-4.25278	0.546207	0.759103	0.461118		212.5	-2.45949	-1.81375	-1.9829	-1.65859	-2.54347	-1.79674	-2.71775	-0.93285	-1.89892	-2.39625	0.0258771	-3.22146	-2.48005		212.5	-7.63306	-7.13955	-7.14614	-6.35761	-5.50795
211.5	1.7703	-0.090026	0.0189759	0.0780946	-1.92209	-0.022924	-0.171732	-2.3044	-0.014112	-3.1814	-0.25621	-0.358803	1.88884		211.5	1.94552	3.49665	3.31004	-6.77338	1.94269	2.77512	-2.36618	1.56018	-4.00353	0.706606	0.834426	0.603777		212	-2.58384	-1.98307	-2.04761	-1.68451	-2.61725	-1.87129	-2.77944	-1.08717	-1.94882	-2.45879	-0.0379985	-3.38207	-2.48139		212	-7.91111	-7.24999	-7.36431	-6.59556	-5.75691
211	1.76195	0.0115364	0.0773132	0.0809311	-1.99871	-0.0277138	-0.0708412	-2.26875	0.0361542	-3.19127	-0.151035	-0.296374	1.95691		211	1.86972	3.34832	3.09509	-6.74864	1.82701	2.54838	-2.41532	1.39183	-3.63389	0.923834	0.89749	0.734376		211.5	-2.58146	-1.9425	-2.09648	-1.92209	-2.64341	-1.8443	-2.8832	-1.16916	-2.02291	-2.53201	-0.0344753	-3.41303	-2.56316		211.5	-8.2278	-7.52066	-7.73747	-6.77338	-6.02589
210.5	1.69501	0.101382	0.112285	0.147913	-2.05291	0.0155281	0.00461423	-2.3226	0.1279	-3.24084	-0.00417102	-0.193248	1.94813		210.5	1.88661	3.3219	3.03174	-6.8732	1.82922	2.43716	-2.45574	1.25165	-3.32543	1.20478	0.9411	0.871799		211	-2.70422	-2.00427	-2.17753	-1.99871	-2.70518	-1.83932	-2.92144	-1.27251	-2.04952	-2.63732	0.0378254	-3.51259	-2.5537		211	-8.33104	-7.55804	-7.62176	-6.74864	-6.0464
210	1.69918	0.171465	0.26736	0.202383	-2.11183	0.0947716	0.0189271	-2.38953	0.20791	-3.27144	0.0502267	-0.104211	2.00349		210	1.89062	3.28798	2.8883	-7.00151	1.82696	2.18938	-2.50533	1.24381	-2.85765	1.48113	1.15887	1.07197		210.5	-2.71874	-2.00829	-2.27236	-2.05291	-2.75632	-1.83432	-3.00026	-1.26187	-2.09151	-2.74933	-0.0532025	-3.49066	-2.57755		210.5	-8.43801	-7.48423	-7.69502	-6.8732	-6.30176
209.5	1.78511	0.251039	0.415536	0.266073	-2.06605	0.121094	0.0441949	-2.38228	0.196424	-3.28491	0.114656	0.00672767	2.00052		209.5	1.78326	3.12734	2.65175	-7.04461	1.76557	1.96758	-2.55548	1.18741	-2.54279	1.58191	1.27562	1.22071		210	-2.75565	-1.92756	-2.30371	-2.11183	-2.74495	-1.96166	-2.99965	-1.33135	-2.24469	-2.83442	-0.148881	-3.51345	-2.5292		210	-8.66469	-7.69247	-7.82262	-7.00151	-6.39815
209	1.75704	0.329601	0.542569	0.319271	-2.1016	0.190652	0.0322288	-2.44873	0.239165	-3.30337	0.0817467	0.095034	2.01583		209	1.70739	3.17855	2.64669	-7.0988	1.8128	1.90508	-2.49611	1.34841	-1.87665	1.93304	1.73708	1.52397		209.5	-2.84376	-1.98751	-2.42928	-2.06605	-2.76663	-2.11935	-3.20181	-1.42045	-2.31428	-2.95789	-0.263508	-3.57248	-2.61129		209.5	-8.88259	-7.82966	-7.89944	-7.04461	-6.56541
208.5	1.70632	0.228619	0.433076	0.277692	-2.08408	0.182835	-0.0148354	-2.34094	0.290273	-3.19389	0.0518013	0.0981888	1.94931		208.5	1.68604	3.21031	2.71491	-7.33469	1.71376	1.87988	-2.38513	1.41181	-1.30627	2.35685	2.13443	1.97802		209	-2.9799	-1.96391	-2.50708	-2.1016	-2.72051	-2.01141	-3.12837	-1.486	-2.35145	-2.98606	-0.267975	-3.51674	-2.52263		209	-8.86975	-7.85396	-7.84964	-7.0988	-6.62357
208	1.61056	0.205094	0.398029	0.278726	-2.04986	0.248096	0.00148392	-2.46207	0.30219	-3.17544	0.0817017	0.0871895	2.04605		208	1.70095	3.24577	2.78351	-7.47214	1.69869	1.97408	-2.26869	1.59873	-0.433933	2.84166	2.63725	2.45258		208.5	-3.01703	-2.02549	-2.5141	-2.08408	-2.83766	-2.07896	-3.08853	-1.42834	-2.37952	-3.05703	-0.308101	-3.64568	-2.54254		208.5	-8.93481	-8.21204	-8.04423	-7.33469	-6.78026
207.5	1.54792	0.242096	0.411276	0.304473	-2.04885	0.318315	0.118179	-2.36366	0.324139	-3.14025	0.0903893	0.128047	2.12005		207.5	1.74776	3.32007	2.92206	-7.73271	1.67636	2.08199	-2.05305	1.77363	0.294389	3.32189	3.19532	2.92839		208	-3.01641	-2.05784	-2.60147	-2.04986	-2.89611	-2.11629	-3.1752	-1.41242	-2.42794	-3.09156	-0.467496	-3.77613	-2.57645		208	-8.95035	-8.08451	-8.10593	-7.47214	-6.81563
207	1.52021	0.314346	0.309483	0.30816	-2.12245	0.305441	0.171671	-2.34262	0.338671	-3.184	0.17144	0.137882	2.17828		207	1.73726	3.21637	2.98351	-7.83323	1.51121	2.05939	-2.02389	2.02528	0.958067	3.74413	3.68662	3.44728		207.5	-3.08364	-2.15222	-2.62644	-2.04885	-2.93956	-2.19042	-3.23099	-1.40434	-2.3704	-3.0729	-0.441104	-3.79044	-2.5341		207.5	-9.09934	-8.31981	-8.34401	-7.73271	-6.93463
206.5	1.52446	0.307969	0.139936	0.257443	-2.14354	0.289039	0.250358	-2.31834	0.326734	-3.17534	0.277036	0.183165	2.27651		206.5	1.64928	3.12322	3.10625	-7.96039	1.45617	2.05326	-1.97741	2.27619	1.63511	4.22345	4.13236	3.98012		207	-3.21873	-2.24836	-2.71922	-2.12245	-3.04004	-2.2064	-3.23309	-1.55351	-2.46024	-3.13758	-0.465458	-3.87667	-2.63451		207	-9.07587	-8.41695	-8.35914	-7.83323	-6.89022
206	1.48825	0.167586	-0.0108422	0.106473	-2.12873	0.177741	0.343217	-2.33599	0.281129	-3.18824	0.320973	0.116984	2.15181		206	1.76131	3.06028	3.20157	-7.98955	1.39639	2.17023	-1.98511	2.34366	2.37639	4.80269	4.58144	4.42818		206.5	-3.27943	-2.31475	-2.79811	-2.14354	-3.17672	-2.28102	-3.2546	-1.688	-2.53013	-3.12659	-0.328423	-3.98032	-2.55008		206.5	-9.18685	-8.48438	-8.5049	-7.96039	-6.98351
205.5	1.43514	0.199041	-0.0941947	0.0359383	-2.17509	0.102059	0.409358	-2.25137	0.301117	-3.22364	0.345957	0.092878	2.08509		205.5	1.77896	3.12845	3.1469	-7.8376	1.49942	2.30164	-2.01381	2.61252	2.81997	5.46797	4.83564	5.08777		206	-3.17848	-2.23708	-2.6641	-2.12873	-3.17231	-2.34309	-3.2229	-1.55947	-2.44309	-3.22013	-0.102142	-4.09388	-2.54081		206	-9.31026	-8.41276	-8.71767	-7.98955	-6.8883
205	1.33421	0.341726	-0.06128	0.116049	-2.10335	0.0944268	0.45413	-2.22207	0.38163	-3.30304	0.372974	0.128003	2.12074		205	1.83845	3.09636	3.28011	-7.9646	1.72739	2.44004	-2.0692	3.00059	3.28306	5.98757	5.17483	5.75861		205.5	-3.15259	-2.28668	-2.73623	-2.17509	-3.19812	-2.45654	-3.33312	-1.58377	-2.43232	-3.28321	-0.094732	-4.18573	-2.76658		205.5	-9.30294	-8.46307	-8.77421	-7.8376	-6.89949
204.5	1.29883	0.311239	-0.102512	0.150868	-2.00716	0.0585952	0.395424	-2.21947	0.372491	-3.36173	0.405002	0.0862548	1.99698		204.5	1.83024	3.06571	3.21335	-8.01768	1.69883	2.43564	-2.25759	3.30902	3.92125	6.32267	5.54341	6.1695		205	-3.10306	-2.25454	-2.68079	-2.10335	-3.1051	-2.386	-3.2005	-1.43076	-2.34975	-3.29084	0.0402698	-4.05155	-2.67393		205	-9.36566	-8.51318	-8.82819	-7.9646	-7.05259
204	1.28049	0.182229	-0.147867	0.0928558	-1.87532	0.0214752	0.234645	-2.37008	0.323444	-3.40459	0.386929	-0.0171234	1.81603		204	1.67759	3.02147	3.29065	-7.9762	1.76403	2.37904	-2.19554	3.56928	4.32437	6.69463	5.9676	6.26154		204.5	-3.13492	-2.18325	-2.61071	-2.00716	-3.08436	-2.39287	-3.08571	-1.36152	-2.43325	-3.21241	0.146041	-4.06195	-2.71292		204.5	-9.36199	-8.4551	-8.83319	-8.01768	-6.89143
203.5	1.25067	0.175098	0.0143784	0.0614525	-1.92625	0.0701821	0.218119	-2.42883	0.412193	-3.46547	0.4181	0.00496984	1.70601		203.5	1.62263	2.98592	3.36176	-8.10007	1.8897	2.49665	-2.13449	3.69334	4.73854	7.19305	6.37475	6.37883		204	-3.07701	-2.20351	-2.62994	-1.87532	-2.92499	-2.4407	-3.13192	-1.24388	-2.44716	-3.15093	0.224071	-4.03353	-2.72354		204	-9.36915	-8.56263	-8.6663	-7.9762	-6.82994
203	1.14357	0.188144	-0.0188279	0.0509071	-2.03805	0.0885681	0.129904	-2.30937	0.467171	-3.51777	0.367522	-0.0270531	1.61335		203	1.69714	3.13024	3.41544	-8.06756	1.95969	2.64083	-1.89126	3.93293	5.27493	7.73938	6.76988	6.601		203.5	-3.04683	-2.21509	-2.63486	-1.92625	-2.97096	-2.38894	-3.0944	-1.06548	-2.40815	-3.11124	0.353902	-4.0743	-2.78252		203.5	-9.31226	-8.57524	-8.82798	-8.10007	-6.83306
202.5	1.07272	0.227143	-0.000113603	0.115781	-2.015	0.106999	-0.00104134	-2.04358	0.476596	-3.44242	0.420243	-0.0253822	1.80512		202.5	1.6187	3.1045	3.61099	-7.89615	2.12034	2.60966	-1.44698	4.13572	5.58272	8.10701	7.31602	6.77545		203	-2.91196	-2.1249	-2.67725	-2.03805	-2.9383	-2.5387	-3.03874	-1.09367	-2.35047	-3.01066	0.316885	-4.04845	-2.74022		203	-9.43781	-8.51047	-8.66345	-8.06756	-6.96337
202	1.09633	0.142966	-0.0260735	0.103015	-1.98273	0.0898544	-0.144588	-1.96131	0.345081	-3.5099	0.339993	-0.0320061	1.85544		202	1.5432	3.00679	3.67041	-7.92776	2.04055	2.69112	-1.65525	4.16091	5.63781	8.34442	7.63734	6.74009		202.5	-2.90243	-2.14277	-2.53159	-2.015	-2.88351	-2.47725	-3.03638	-1.05241	-2.26403	-2.89194	0.420493	-3.73324	-2.64042		202.5	-9.31556	-8.28872	-8.63184	-7.89615	-6.78726
201.5	1.11219	-0.0374864	-0.0571885	-0.0558091	-2.13714	-0.00329829	-0.211594	-1.67144	0.268559	-3.25681	0.151021	-0.0685021	1.75487		201.5	1.49059	3.11459	3.75266	-7.584	2.13556	2.70774	-0.995129	4.21702	5.84496	8.6069	8.07627	6.63401		202	-2.74815	-2.09887	-2.61497	-1.98273	-2.86491	-2.4541	-3.09378	-0.910354	-2.31586	-2.7823	0.467255	-3.59581	-2.52225		202	-9.3139	-8.19758	-8.62278	-7.92776	-6.92586
201	1.16639	-0.172424	0.0290489	-0.159303	-2.11192	-0.0962288	-0.126153	-1.61552	0.312209	-3.21807	0.168064	-0.0746468	1.90386		201	1.45904	3.17964	3.68622	-7.48426	2.47737	2.52198	-0.98532	4.09825	5.18449	9.05082	8.09235	6.73489		201.5	-2.85443	-2.04902	-2.72626	-2.13714	-2.88871	-2.51873	-3.17473	-1.13246	-2.28445	-2.83251	0.34047	-3.69268	-2.47535		201.5	-9.30061	-8.03714	-8.66646	-7.584	-6.66878
200.5	1.12225	-0.134361	0.100364	-0.0428109	-2.03504	0.0188666	0.00859747	-1.28023	0.320795	-3.17032	0.189067	-0.000962928	2.24137		200.5	1.75253	3.30237	3.68248	-7.34691	2.8975	2.4495	-0.942869	4.34237	4.41833	9.44255	8.08091	6.77395		201	-2.98526	-2.2136	-2.88728	-2.11192	-3.06599	-2.51241	-3.2173	-1.27348	-2.22016	-3.1572	-0.00738726	-3.74385	-2.53219		201	-8.95107	-7.83995	-8.76685	-7.48426	-6.70151
200	1.08259	-0.20914	-0.0320556	-0.0458358	-1.97445	-0.0321365	-0.00685725	-1.31906	0.30163	-3.17443	0.162079	0.206132	2.66216		200	1.963	3.48471	3.63413	-6.902	3.03196	2.31998	-0.831264	4.82796	3.59764	9.36212	7.51526	6.82176		200.5	-2.71143	-2.03423	-2.65177	-2.03504	-2.9709	-2.34155	-3.09098	-1.30516	-2.26473	-2.89177	-0.129492	-3.62673	-2.15126		200.5	-8.57909	-7.45445	-8.70513	-7.34691	-6.47389
																													200	-2.96482	-1.82393	-2.63618	-1.97445	-2.86185	-2.2803	-2.97018	-1.21464	-2.10476	-2.89376	-0.128486	-3.71472	-2.21336		200	-8.16281	-7.24174	-8.64027	-6.902	-6.25943
[truncated: 22 more columns]

## Sheet: 2C
2C	TGTGCCCACACCCCTGTGCCCACACCCCTGT																												2C (2)	TGTGCCCACACCCCTGTGCCCACACCCCTGT
																													Baseline deducted automatically
	10 mM Sodium cocodylate 100 mM KCl pH as indicated														10 µM DNA in 10 mM Sodium cocodylate 100 mM KCl pH as indicated															10 mM Sodium cocodylate 100 mM KCl pH as indicated															10 µM DNA in 10 mM Sodium cocodylate 100 mM KCl pH as indicated
Wavelength (nm)	Baseline	pH 4.0	pH 4.5	pH 5.0	pH 5.25	pH 5.5	pH 5.75	pH 6.0	pH 6.25	pH 6.5	pH 7.0	pH 7.5	pH 8.0		Wavelength (nm)	pH 4.0	pH 4.5	pH 5.0	pH 5.25	pH 5.5	pH 5.75	pH 6.0	pH 6.25	pH 6.5	pH 7.0	pH 7.5	pH 8.0		Wavelength (nm)	pH 4.0	pH 4.5	pH 5.0	pH 5.25	pH 5.5	pH 5.75	pH 6.0	pH 6.25	pH 6.5	pH 6.75	pH 7.0	pH 7.5	pH 8.0		Wavelength (nm)	pH 4.0	pH 4.5	pH 5.0	pH 5.25	pH 5.5
320	0.160093	0.0595726	0.077813	0.125546	-0.380575	-0.0124824	-0.341386	0.113129	0.0747947	0.068972	0.167718	-0.00725021	0.69287		320	0.0810184	0.0576077	-0.0117157	-0.289269	0.0689728	-0.89278	-0.0947561	-0.168908	-0.074881	-0.120261	0.157079	0.120953		320	-0.770876	-0.5806	-0.493263	-0.380575	-0.863703	-0.667313	-0.736889	-0.382824	-0.624053	-0.584712	0.0631116	-0.841169	-0.478936		320	-0.821954	-0.753256	-0.716274	-0.263259	-0.599625
319.5	0.167464	0.10105	0.149099	0.164574	-0.522257	-0.0161453	-0.302872	0.141101	0.0554755	0.0512245	0.206762	0.0313194	0.684531		319.5	0.0290642	0.0771573	-0.0172905	-0.292092	0.0565109	-0.889768	-0.0889201	-0.206647	-0.0572212	-0.126915	0.160347	0.131776		319.5	-0.770344	-0.557013	-0.520573	-0.522257	-0.897668	-0.679058	-0.756795	-0.366366	-0.630306	-0.623846	0.0579059	-0.814438	-0.469089		319.5	-0.859331	-0.809813	-0.764387	-0.278643	-0.613527
319	0.148567	0.152386	0.196365	0.174315	-0.519935	0.0337761	-0.25996	0.149105	0.0485	0.0312736	0.224973	0.0886902	0.709196		319	0.0551084	0.0770473	-0.0114967	-0.269787	0.0684395	-0.85768	-0.0339386	-0.130398	0.00271378	-0.0843224	0.182996	0.157549		319	-0.715989	-0.539971	-0.442278	-0.519935	-0.796283	-0.567442	-0.746548	-0.330404	-0.585458	-0.513601	0.0411434	-0.786435	-0.413853		319	-0.704891	-0.734721	-0.694026	-0.24669	-0.497656
318.5	0.156451	0.160947	0.207273	0.145396	-0.507356	0.0765778	-0.196328	0.153378	0.0978485	0.030159	0.239663	0.105759	0.679369		318.5	0.0648454	0.067454	-0.0191315	-0.274284	0.0508835	-0.794691	0.000586841	0.0807719	-0.00322418	-0.0582878	0.127907	0.143269		318.5	-0.642551	-0.50004	-0.418117	-0.507356	-0.740424	-0.493976	-0.736484	-0.220452	-0.522928	-0.468316	0.123927	-0.712455	-0.417621		318.5	-0.676411	-0.732017	-0.579827	-0.16809	-0.448716
318	0.147437	0.170653	0.238761	0.15024	-0.617688	0.0724709	-0.103634	0.180334	0.139272	0.0344605	0.23262	0.110138	0.682046		318	0.0709393	0.0985892	0.00661697	-0.334921	0.0308884	-0.761831	0.0208514	0.195087	0.0392418	-0.0165344	0.118297	0.0983452		318	-0.764738	-0.563781	-0.449755	-0.617688	-0.750557	-0.524068	-0.821611	-0.286349	-0.524128	-0.464775	0.052612	-0.734345	-0.499506		318	-0.798174	-0.878754	-0.621444	-0.233058	-0.602394
317.5	0.158524	0.172353	0.170403	0.124045	-0.555529	0.0718788	-0.165678	0.152982	0.0757413	-0.0105621	0.166745	0.0756767	0.632713		317.5	0.0750752	0.126536	0.0195564	-0.258728	0.0101494	-0.860214	-0.000598666	-0.164229	0.0319908	-0.0148109	0.0970993	0.0549683		317.5	-0.688445	-0.419464	-0.40595	-0.555529	-0.758273	-0.497901	-0.738912	-0.141255	-0.552168	-0.481113	0.0602376	-0.744437	-0.534618		317.5	-0.733932	-0.83977	-0.568717	-0.229461	-0.499144
317	0.189664	0.135493	0.131666	0.0515388	-0.573627	0.0754806	-0.235889	0.112568	0.0809093	-0.0191383	0.0876907	0.051902	0.593031		317	0.063378	0.116775	0.00934143	-0.207056	-0.0288933	-0.863117	-0.00341241	-0.154105	0.0310883	-0.0322098	0.0386032	0.00707092		317	-0.58028	-0.422509	-0.280896	-0.573627	-0.759013	-0.46838	-0.666252	-0.0736192	-0.494522	-0.496309	0.127812	-0.739925	-0.505678		317	-0.811694	-0.814333	-0.567275	-0.219584	-0.453415
316.5	0.208362	0.0824295	0.0765312	0.0316155	-0.520602	0.0767822	-0.266614	0.0950806	0.123817	-0.000705718	0.0530388	0.039241	0.623081		316.5	0.0883442	0.111189	0.00120468	-0.233885	-0.0183006	-0.726488	0.00476201	-0.324443	0.00305786	-0.0779785	0.0096138	-0.0366234		316.5	-0.586606	-0.459507	-0.249499	-0.520602	-0.789662	-0.475321	-0.642526	-0.0874114	-0.484427	-0.595306	0.104282	-0.822649	-0.52667		316.5	-0.765598	-0.833854	-0.578717	-0.186339	-0.468218
316	0.207378	0.0145874	-0.00440445	-0.00783387	-0.578509	0.0714981	-0.205682	0.0431251	0.202119	-0.045488	0.0327187	0.0030075	0.620532		316	0.15303	0.139393	0.0634346	-0.206037	0.0409622	-0.699656	0.0309608	-0.0165216	-0.0588638	-0.0828491	-0.00485686	-0.022361		316	-0.61829	-0.476963	-0.262504	-0.578509	-0.796245	-0.480902	-0.698544	-0.112926	-0.507114	-0.67621	0.111833	-0.815193	-0.569865		316	-0.889466	-0.903614	-0.543492	-0.242087	-0.546623
315.5	0.243549	-0.0621307	-0.0665428	-0.0422638	-0.572063	0.0441048	-0.282605	-0.00703811	0.179708	-0.0698707	0.0170273	-0.067617	0.589835		315.5	0.139673	0.172418	0.0900055	-0.199563	0.0324928	-0.779292	-0.00733185	-0.211558	-0.120164	-0.130757	-0.0371063	-0.040625		315.5	-0.620958	-0.425161	-0.31816	-0.572063	-0.791968	-0.541922	-0.653507	-0.212844	-0.477583	-0.691647	0.170277	-0.821459	-0.630241		315.5	-0.822043	-0.841197	-0.512752	-0.202388	-0.502366
315	0.271698	-0.066185	-0.0992126	-0.0561249	-0.547715	0.0437851	-0.265473	0.000952145	0.222235	-0.0908035	-0.00148697	-0.0918236	0.61263		315	0.142378	0.23433	0.131081	-0.198677	0.0569336	-0.810638	-0.0454752	-0.243332	-0.148895	-0.185349	-0.0181587	-0.0981758		315	-0.63266	-0.432309	-0.421229	-0.547715	-0.835235	-0.697801	-0.7026	-0.208411	-0.492606	-0.752007	0.138563	-0.8885	-0.684731		315	-0.776983	-0.90522	-0.495992	-0.270434	-0.577929
314.5	0.310336	-0.0499504	-0.0831085	-0.0249527	-0.570612	0.0588387	-0.379559	0.0287239	0.222817	-0.0602119	0.0265236	-0.0632324	0.673347		314.5	0.153878	0.247418	0.107498	-0.114092	0.0386574	-0.765587	-0.0835653	-0.163686	-0.187217	-0.226843	-0.0432556	-0.106166		314.5	-0.653436	-0.457881	-0.461644	-0.570612	-0.801791	-0.678681	-0.695343	-0.189738	-0.49088	-0.766004	0.143674	-0.859664	-0.673981		314.5	-0.867362	-0.77434	-0.480163	-0.199355	-0.530053
314	0.32617	-0.0343338	-0.04357	0.0393974	-0.551897	0.0521767	-0.367797	0.0962097	0.249631	-0.012822	0.0727882	-0.0421761	0.732456		314	0.183447	0.282756	0.102322	-0.118946	0.0575424	-0.581196	-0.0996301	-0.187515	-0.200285	-0.237447	-0.0685341	-0.103126		314	-0.718745	-0.570909	-0.52518	-0.551897	-0.782315	-0.716945	-0.753831	-0.277385	-0.588334	-0.792553	0.105588	-0.884026	-0.657419		314	-0.791592	-0.785689	-0.395807	-0.148958	-0.624589
313.5	0.314331	-0.049205	-0.0757179	0.0367462	-0.575063	0.00799636	-0.268596	0.0642525	0.273008	-0.0530548	0.0454124	-0.102185	0.695723		313.5	0.241944	0.374291	0.165672	-0.0971812	0.0777191	-0.51626	-0.0925653	0.0441928	-0.203075	-0.186022	-0.0627335	-0.0880287		313.5	-0.69125	-0.464958	-0.538386	-0.575063	-0.67795	-0.703556	-0.733928	-0.233539	-0.59528	-0.806743	0.0984345	-0.79235	-0.73376		313.5	-0.62138	-0.713143	-0.277969	-0.0958435	-0.590511
313	0.292372	-0.0318382	-0.0726128	0.0178123	-0.608133	-0.0314674	-0.36286	0.0470215	0.205482	-0.05355	0.051017	-0.0819344	0.649436		313	0.338769	0.463896	0.251788	-0.0772482	0.11711	-0.6337	-0.0732202	-0.0727773	-0.16016	-0.122171	-0.0278252	-0.0634964		313	-0.696155	-0.460379	-0.532547	-0.608133	-0.695408	-0.6707	-0.718081	-0.224603	-0.666031	-0.790672	0.0863957	-0.80306	-0.777819		313	-0.565674	-0.692384	-0.214611	-0.12404	-0.502111
312.5	0.270641	-0.0323463	-0.0613037	0.00379334	-0.614948	-0.0739922	-0.339893	0.0692017	0.0821104	-0.0276733	0.0299805	-0.0469238	0.635648		312.5	0.44813	0.555238	0.343212	-0.00883333	0.11675	-0.502127	-0.0364287	0.0335696	-0.107369	-0.107243	-0.0229439	-0.0805618		312.5	-0.657536	-0.465581	-0.572764	-0.614948	-0.771607	-0.652724	-0.725261	-0.169162	-0.73758	-0.717704	0.0576764	-0.813606	-0.658547		312.5	-0.425672	-0.595833	-0.192312	-0.0291412	-0.451557
312	0.246986	-0.00189743	-0.0436531	0.00541305	-0.632455	-0.0307076	-0.26694	0.0615311	0.078072	-0.0191223	0.0480057	-0.00727006	0.658317		312	0.561357	0.632692	0.424005	-0.000120766	0.13493	-0.393514	-0.0199194	0.0419768	-0.0690025	-0.0290772	-0.00175705	-0.0369583		312	-0.667079	-0.475583	-0.53431	-0.632455	-0.786154	-0.612006	-0.718786	-0.221996	-0.781997	-0.711439	0.0173709	-0.815195	-0.659892		312	-0.327895	-0.484197	-0.198573	0.00754463	-0.404925
311.5	0.20846	-0.0333229	-0.0131897	0.00174637	-0.628943	0.0193993	-0.234205	0.0255493	0.11402	-0.00342484	0.0356575	-0.0151711	0.64754		311.5	0.691159	0.729326	0.549551	0.0735547	0.161789	-0.350367	0.024122	0.0266305	-0.0497124	0.051841	0.0369721	0.0573982		311.5	-0.697632	-0.481397	-0.534283	-0.628943	-0.842844	-0.572098	-0.709768	-0.216815	-0.833641	-0.754427	0.0267705	-0.795424	-0.591484		311.5	-0.351149	-0.46377	-0.10054	0.123932	-0.305463
311	0.1686	-0.0388695	-0.00253982	-0.0470451	-0.553044	0.0687698	-0.175164	-0.0175591	0.106383	-0.0163879	0.00557709	-0.0343574	0.60677		311	0.830747	0.847333	0.698138	0.187361	0.1947	-0.334713	0.0724929	-0.0282497	-0.027385	0.0413612	0.112823	0.0879539		311	-0.619305	-0.365951	-0.501916	-0.553044	-0.753717	-0.501047	-0.62841	-0.15977	-0.734587	-0.761517	0.137692	-0.745138	-0.509443		311	-0.0947498	-0.42887	-0.00770165	0.288456	-0.195852
310.5	0.132912	-0.0434753	0.0368309	-0.0451324	-0.502454	0.0949799	-0.245877	-0.0301041	0.0462663	-0.0153061	0.049704	0.0228767	0.633833		310.5	0.95155	0.984375	0.852389	0.258049	0.225406	-0.442762	0.102152	-0.309806	0.0153885	0.0538116	0.166154	0.12085		310.5	-0.614857	-0.348858	-0.553638	-0.502454	-0.731124	-0.524071	-0.650535	-0.197661	-0.669831	-0.697643	0.231886	-0.762104	-0.507281		310.5	-0.0507918	-0.330451	0.102089	0.371941	-0.163302
310	0.133417	-0.0343819	0.110774	0.00702897	-0.547504	0.148495	-0.262703	0.014946	-0.0060192	0.0357742	0.0835632	0.0664528	0.676898		310	1.05169	1.12015	0.939325	0.389387	0.288548	-0.455647	0.114697	-0.357619	0.0581871	-0.00453034	0.180685	0.10519		310	-0.678636	-0.399469	-0.631463	-0.547504	-0.823337	-0.587577	-0.734708	-0.24307	-0.679102	-0.695028	0.220359	-0.829552	-0.527074		310	0.115407	-0.356063	0.16758	0.49039	-0.10478
309.5	0.172234	-0.00800171	0.171833	0.0868965	-0.552515	0.197011	-0.190427	0.0720703	0.0167276	0.0687187	0.107475	0.0838409	0.756384		309.5	1.12871	1.23185	1.00532	0.402633	0.31516	-0.404296	0.0767464	-0.420301	0.0500153	-0.027375	0.16171	0.0628853		309.5	-0.752653	-0.414469	-0.706154	-0.552515	-0.912468	-0.704161	-0.778331	-0.281827	-0.704925	-0.787786	0.161115	-0.892124	-0.578638		309.5	0.0469375	-0.280449	0.22463	0.555738	-0.170657
309	0.201662	0.0254105	0.229549	0.153394	-0.600815	0.239082	-0.248047	0.0891388	0.0330324	0.10663	0.172768	0.130454	0.81813		309	1.2323	1.34927	1.11927	0.541123	0.368902	-0.503865	0.0527605	-0.580095	0.0359383	-0.0528648	0.16571	0.0534927		309	-0.787496	-0.416184	-0.679876	-0.600815	-0.896531	-0.663346	-0.77283	-0.26409	-0.650822	-0.746462	0.144222	-0.869119	-0.56649		309	0.201389	-0.116713	0.376444	0.593195	-0.0663821
308.5	0.227377	0.0594376	0.26029	0.216687	-0.581423	0.21823	-0.371888	0.0794228	-0.0655041	0.128483	0.17229	0.180516	0.857645		308.5	1.38713	1.49752	1.22878	0.617771	0.432012	-0.69938	0.0658063	-0.82584	0.0201233	-0.133439	0.160387	0.0660729		308.5	-0.824937	-0.490139	-0.733347	-0.581423	-0.882725	-0.647953	-0.75144	-0.249965	-0.612326	-0.756142	0.135479	-0.852498	-0.581014		308.5	0.292438	-0.052737	0.419735	0.703866	-0.112022
308	0.240882	0.0793739	0.23156	0.223038	-0.672447	0.163491	-0.397555	0.0521996	-0.182737	0.114638	0.176962	0.206872	0.872768		308	1.54194	1.66033	1.34403	0.639316	0.498599	-0.730248	0.0967693	-0.654999	0.0442162	-0.156976	0.137579	0.0611404		308	-0.861042	-0.602069	-0.836442	-0.672447	-0.949312	-0.69243	-0.791163	-0.321329	-0.724625	-0.779809	0.0944647	-0.986768	-0.659102		308	0.307508	0.0923023	0.388425	0.680447	-0.078563
307.5	0.26152	0.0762688	0.197289	0.222217	-0.763898	0.134561	-0.402215	0.0370308	-0.219007	0.107946	0.168509	0.1868	0.894354		307.5	1.72464	1.83022	1.48775	0.689669	0.596016	-0.751355	0.09793	-0.501955	0.0273468	-0.156406	0.0897285	0.0542648		307.5	-0.900523	-0.668674	-0.844801	-0.763898	-1.05675	-0.663763	-0.875338	-0.378453	-0.779052	-0.763943	0.0426257	-0.986852	-0.669368		307.5	0.349385	0.283653	0.466819	0.655281	0.0365481
307	0.287791	0.070076	0.134154	0.202576	-0.774673	0.082859	-0.440493	0.0364365	-0.201547	0.0731644	0.136995	0.145219	0.901907		307	1.93377	2.00296	1.64721	0.750346	0.64802	-0.694921	0.128861	-0.402394	-0.00701372	-0.148284	0.0752037	0.0336098		307	-0.887268	-0.592973	-0.764163	-0.774673	-1.03832	-0.588123	-0.838184	-0.309522	-0.70359	-0.84083	0.107068	-0.923974	-0.69637		307	0.391214	0.432821	0.534164	0.658501	0.131586
306.5	0.276305	0.0807259	0.0858292	0.174628	-0.825514	0.0564888	-0.439856	0.0464035	-0.157134	0.0715324	0.139769	0.161806	0.925011		306.5	2.19968	2.23042	1.86632	0.802676	0.746855	-0.593388	0.160538	-0.455382	-0.00140459	-0.0975762	0.0548851	0.0578529		306.5	-0.946783	-0.692525	-0.811533	-0.825514	-1.05207	-0.566549	-0.896684	-0.35043	-0.776567	-0.918184	0.0180634	-1.00888	-0.693101		306.5	0.434311	0.503476	0.54204	0.69385	0.124736
306	0.23428	0.0714623	0.0698593	0.149808	-0.727148	0.0796059	-0.430395	0.0785423	-0.232417	0.0333275	0.127914	0.163882	0.916714		306	2.47446	2.47915	2.09247	0.915402	0.862734	-0.585257	0.22339	-0.380331	0.0314468	-0.0329819	0.0963242	0.117451		306	-0.92868	-0.756035	-0.746765	-0.727148	-0.974666	-0.471384	-0.883526	-0.36649	-0.722467	-0.790577	0.0850973	-0.984905	-0.647161		306	0.67084	0.597427	0.693956	0.83892	0.281294
305.5	0.190306	0.0569801	0.0301186	0.121953	-0.791316	0.0779579	-0.467244	0.11372	-0.247743	-0.00147019	0.102345	0.167792	0.91299		305.5	2.73257	2.70716	2.30724	0.955471	0.983543	-0.456968	0.308878	-0.297679	0.0466324	0.00577393	0.13322	0.147185		305.5	-0.900596	-0.748469	-0.796994	-0.791316	-0.983701	-0.523521	-0.876184	-0.351737	-0.788104	-0.86927	0.0228784	-1.0696	-0.691314		305.5	0.853965	0.720324	0.817732	0.929958	0.292599
305	0.170538	0.0685043	0.0154518	0.138834	-0.672938	0.067807	-0.468047	0.172213	-0.197097	0.0219551	0.131168	0.165395	0.939314		305	2.97144	2.92355	2.55004	1.10159	1.06054	-0.43185	0.344542	-0.273322	0.0246658	0.0617378	0.145211	0.159779		305	-0.873666	-0.680797	-0.679055	-0.672938	-0.933942	-0.529179	-0.815981	-0.289332	-0.724312	-0.798667	0.106238	-1.01009	-0.59488		305	1.06023	0.994816	1.01767	1.16226	0.495573
304.5	0.147514	0.0800117	0.0425751	0.211966	-0.684788	0.0948204	-0.444479	0.240263	-0.182942	0.0917534	0.138029	0.204245	0.952098		304.5	3.21255	3.17341	2.78236	1.13163	1.16397	-0.311434	0.375751	-0.364109	0.0485283	0.118147	0.199665	0.203055		304.5	-0.846001	-0.688337	-0.697086	-0.684788	-0.905697	-0.549538	-0.903479	-0.332699	-0.77064	-0.862679	0.140954	-0.937621	-0.700315		304.5	1.18471	1.03367	1.24416	1.24241	0.501171
304	0.135226	0.128091	0.0927238	0.273103	-0.633123	0.0946258	-0.479817	0.257366	-0.241446	0.123831	0.165973	0.219112	0.925151		304	3.47346	3.40712	2.95929	1.21656	1.21442	-0.320783	0.399427	-0.398187	0.0780373	0.155785	0.232042	0.242245		304	-0.821501	-0.68808	-0.672204	-0.633123	-0.910843	-0.653749	-0.80831	-0.328476	-0.752449	-0.86878	0.0912616	-1.03081	-0.724923		304	1.22942	1.16549	1.4156	1.38102	0.546438
303.5	0.125441	0.147401	0.127908	0.292193	-0.583088	0.132779	-0.387681	0.241506	-0.25006	0.125903	0.14379	0.236942	0.873144		303.5	3.72823	3.62087	3.17856	1.4017	1.3043	-0.191375	0.384792	-0.187253	0.104392	0.241066	0.285372	0.31124		303.5	-0.800518	-0.631743	-0.707646	-0.583088	-0.8014	-0.614963	-0.75355	-0.278733	-0.733855	-0.852191	0.193344	-0.997824	-0.738496		303.5	1.4588	1.51877	1.6287	1.52751	0.707604
303	0.0983314	0.131132	0.125121	0.251093	-0.626019	0.118604	-0.405188	0.197089	-0.313376	0.0659424	0.0853897	0.202283	0.806255		303	4.00018	3.84489	3.42056	1.53904	1.36194	-0.232821	0.48179	-0.230985	0.184828	0.305224	0.350106	0.402956		303	-0.77384	-0.562059	-0.661656	-0.626019	-0.791159	-0.592307	-0.704857	-0.320895	-0.748463	-0.817529	0.224501	-0.97638	-0.685783		303	1.6388	1.81426	1.88135	1.67735	0.771615
302.5	0.0816284	0.126274	0.0835632	0.185041	-0.625006	0.023053	-0.42392	0.100408	-0.317587	0.0165497	0.0461128	0.139404	0.732859		302.5	4.23694	4.08944	3.63475	1.67307	1.42659	-0.225996	0.539101	-0.589786	0.229238	0.349846	0.373572	0.464792		302.5	-0.723472	-0.547169	-0.604867	-0.625006	-0.796255	-0.600467	-0.662079	-0.284697	-0.747743	-0.859958	0.26529	-0.975795	-0.617955		302.5	1.76523	2.04046	2.06032	1.91449	0.850557
302	0.0860184	0.126382	0.0701355	0.160259	-0.614203	-0.0103767	-0.44368	0.097934	-0.419038	0.0134727	0.0160957	0.129314	0.693452		302	4.44013	4.32432	3.84664	1.77536	1.5047	-0.252433	0.569189	-0.560559	0.273593	0.376238	0.395572	0.480547		302	-0.709518	-0.591083	-0.479892	-0.614203	-0.776881	-0.620083	-0.712727	-0.313773	-0.743539	-0.849811	0.342276	-1.00667	-0.609043		302	1.92435	2.2458	2.21324	1.99017	0.944595
301.5	0.0723068	0.0596863	0.0584457	0.120145	-0.647768	-0.0473892	-0.448392	0.0935326	-0.369454	-0.0154068	-0.0152565	0.107523	0.655523		301.5	4.68598	4.57553	4.1008	1.95381	1.62064	-0.248026	0.621175	-0.540837	0.31118	0.431471	0.444762	0.523547		301.5	-0.715541	-0.619303	-0.536262	-0.647768	-0.757556	-0.601224	-0.708064	-0.343242	-0.683283	-0.805461	0.340961	-1.01019	-0.602456		301.5	2.08057	2.48876	2.32011	2.07002	1.13747
301	0.0882629	0.0687111	0.0425812	0.0839806	-0.585383	-0.0413116	-0.441603	0.0891991	-0.404492	-0.0388229	0.0371254	0.0838608	0.678813		301	4.89706	4.77629	4.32513	2.19439	1.70159	-0.199807	0.655336	-0.608964	0.336005	0.491718	0.458781	0.515762		301	-0.725226	-0.551032	-0.475227	-0.585383	-0.722847	-0.508152	-0.657284	-0.28936	-0.617922	-0.779882	0.34742	-0.962211	-0.499321		301	2.36331	2.78824	2.48816	2.28855	1.30616
300.5	0.0873436	0.0494087	0.00716934	0.0615189	-0.617865	-0.0257469	-0.53944	0.110101	-0.467755	-0.0309662	0.0460701	0.0997169	0.772182		300.5	5.12012	4.96768	4.56448	2.30436	1.79414	-0.170229	0.763787	-0.565457	0.398797	0.531971	0.484637	0.55461		300.5	-0.778556	-0.588308	-0.498102	-0.617865	-0.737362	-0.557541	-0.710168	-0.308099	-0.582531	-0.743218	0.274186	-0.966984	-0.486719		300.5	2.55848	2.93754	2.56178	2.43465	1.37594
300	0.0639915	0.0618599	0.0111031	0.0707245	-0.641785	0.0289444	-0.61711	0.148685	-0.533333	-0.00487519	0.104523	0.0964928	0.862588		300	5.36005	5.21029	4.77866	2.42905	1.87642	-0.210275	0.900861	-0.748436	0.493398	0.521014	0.545586	0.600636		300	-0.691912	-0.64631	-0.501292	-0.641785	-0.806107	-0.571947	-0.688748	-0.29294	-0.576583	-0.757441	0.262045	-0.988711	-0.435924		300	2.71898	3.11627	2.7142	2.53456	1.45613
299.5	0.119828	0.0867073	0.00839157	0.0473434	-0.545412	0.0439217	-0.635664	0.204591	-0.488412	0.019661	0.146569	0.0803604	0.882381		299.5	5.53437	5.41137	4.93546	2.61193	1.90665	-0.128372	0.90429	-0.533307	0.469089	0.501561	0.567639	0.60918		299.5	-0.664334	-0.630616	-0.497746	-0.545412	-0.732696	-0.60285	-0.733569	-0.276737	-0.490902	-0.681692	0.306324	-0.95929	-0.41197		299.5	2.93229	3.34951	2.8183	2.70626	1.67056
299	0.171278	0.133095	0.0315636	0.0735649	-0.572047	0.0813446	-0.635106	0.253806	-0.431623	0.0518105	0.161255	0.0738426	0.90392		299	5.76713	5.59056	5.08903	2.79548	1.95729	0.0508694	0.889773	-0.106965	0.501955	0.497098	0.610645	0.618955		299	-0.628521	-0.606559	-0.459535	-0.572047	-0.713026	-0.596975	-0.691739	-0.211805	-0.417033	-0.705124	0.337462	-0.907918	-0.481807		299	3.24083	3.47564	3.00911	2.81237	1.81573
298.5	0.20881	0.161115	0.0379044	0.0651123	-0.515131	0.0607025	-0.683806	0.207351	-0.460829	0.0299744	0.141741	0.0738823	0.902283		298.5	6.0238	5.76236	5.24612	2.93607	2.02364	0.0257692	0.9316	-0.161832	0.592904	0.53394	0.683688	0.653985		298.5	-0.574183	-0.542417	-0.472464	-0.515131	-0.684499	-0.532865	-0.623438	-0.108257	-0.328927	-0.693156	0.385742	-0.817351	-0.506307		298.5	3.46426	3.71479	3.23093	2.90283	1.94027
298	0.214459	0.187153	0.0376495	0.101395	-0.478364	0.0505447	-0.677732	0.163467	-0.422959	0.0237335	0.119048	0.0708275	0.892555		298	6.31424	6.01238	5.37485	3.07429	2.13064	0.208294	1.00449	-0.0338357	0.736361	0.57661	0.771575	0.688916		298	-0.611131	-0.617531	-0.445388	-0.478364	-0.751372	-0.628344	-0.720511	-0.143728	-0.397649	-0.699818	0.382798	-0.849722	-0.532746		298	3.53071	3.7911	3.37496	2.96521	1.98603
297.5	0.222395	0.1417	0.0433899	0.0879723	-0.454759	0.0425552	-0.585488	0.150473	-0.269045	-0.0221779	0.0701851	0.0614502	0.844659		297.5	6.59471	6.27339	5.55666	3.18737	2.19985	0.332966	1.06327	0.227614	0.828459	0.604249	0.857795	0.770157		297.5	-0.549203	-0.603077	-0.476631	-0.454759	-0.727853	-0.600884	-0.696193	-0.151643	-0.316368	-0.724512	0.365479	-0.820939	-0.506959		297.5	3.80746	4.14954	3.56171	3.11863	2.10167
297	0.224268	0.0706581	0.0326134	0.0489311	-0.375246	-0.0101486	-0.547706	0.101748	-0.246482	-0.0527191	0.027269	-0.0138939	0.772088		297	6.84395	6.54706	5.77193	3.37129	2.2971	0.357256	1.11273	0.42955	0.891932	0.705448	0.942901	0.826443		297	-0.450835	-0.503875	-0.408761	-0.375246	-0.627128	-0.47453	-0.70363	-0.11614	-0.312726	-0.650786	0.469812	-0.760158	-0.562063		297	4.16255	4.37887	3.77098	3.29668	2.23651
296.5	0.248238	0.0454025	0.0468704	0.054335	-0.470655	-0.0410423	-0.546147	0.0420624	-0.250392	-0.0593742	-0.0163269	0.00572662	0.755977		296.5	7.04033	6.77303	5.96217	3.435	2.42082	0.416941	1.1043	0.464631	0.932793	0.821136	1.01052	0.915006		296.5	-0.611376	-0.630108	-0.438919	-0.470655	-0.740294	-0.537494	-0.79932	-0.157418	-0.40256	-0.747402	0.360116	-0.864743	-0.633607		296.5	4.33017	4.43363	3.90162	3.30474	2.29243
296	0.2072	-0.00369034	0.0316139	0.0992409	-0.473044	0.00233917	-0.523687	0.0068985	-0.245186	-0.0593475	-0.0498291	0.0535919	0.781777		296	7.29076	7.06082	6.17396	3.58847	2.62642	0.454268	1.21419	0.399582	1.11161	0.977046	1.12961	1.03744		296	-0.631384	-0.581686	-0.426971	-0.473044	-0.765804	-0.536952	-0.761877	-0.138104	-0.434164	-0.705535	0.39146	-0.814511	-0.642187		296	4.63648	4.7481	4.1198	3.46126	2.40156
295.5	0.156664	-0.0575752	0.0370239	0.11944	-0.517489	0.024102	-0.416661	0.000974271	-0.248883	-0.0574265	-0.0569427	0.0583183	0.81993		295.5	7.53643	7.34777	6.40749	3.70247	2.81396	0.514378	1.37507	0.557425	1.29436	1.12803	1.23935	1.13272		295.5	-0.7235	-0.687999	-0.540133	-0.517489	-0.779239	-0.584756	-0.79393	-0.187742	-0.583526	-0.789019	0.300975	-0.845529	-0.718147		295.5	4.87152	4.92141	4.14752	3.58649	2.50086
295	0.112817	-0.0586281	0.0424973	0.103533	-0.479395	0.0739563	-0.549191	0.0236397	-0.367941	-0.0206047	-0.0092804	0.0533478	0.875661		295	7.75292	7.63829	6.64015	3.95339	2.99018	0.705399	1.51946	0.377318	1.46509	1.25356	1.36507	1.28219		295	-0.648499	-0.569604	-0.502253	-0.479395	-0.718225	-0.5299	-0.702266	-0.0748963	-0.488734	-0.676216	0.419536	-0.712977	-0.518627		295	5.33457	5.29371	4.36175	3.89707	2.70279
294.5	0.0957107	-0.048407	0.0605484	0.0675285	-0.56807	0.0855812	-0.525901	0.0305153	-0.376963	-0.0268631	-0.00233536	0.0646645	0.893088		294.5	7.93415	7.82142	6.89581	3.9897	3.14788	0.895509	1.64602	0.789547	1.54645	1.36119	1.47162	1.42791		294.5	-0.694626	-0.654069	-0.584782	-0.56807	-0.749084	-0.544615	-0.748606	-0.145903	-0.533219	-0.724876	0.410613	-0.819345	-0.598184		294.5	5.47145	5.33647	4.47749	3.97481	2.78675
294	0.100089	-0.0166969	0.0953575	0.0409142	-0.525219	0.101663	-0.552054	0.00548477	-0.367972	-0.0223648	-0.0069603	0.0422981	0.885189		294	8.06485	7.97971	7.06382	4.15618	3.31538	0.993138	1.77883	0.941752	1.64877	1.47157	1.60752	1.53789		294	-0.650686	-0.621137	-0.526081	-0.525219	-0.644192	-0.51628	-0.735133	-0.0593002	-0.575305	-0.624479	0.468051	-0.786032	-0.605936		294	5.77065	5.5721	4.62841	4.19936	2.90448
293.5	0.0828804	0.0287598	0.0741509	0.0210785	-0.579281	0.091507	-0.447205	0.039019	-0.313395	-0.0174545	-0.00263519	0.0788513	0.880225		293.5	8.23973	8.18042	7.2408	4.22571	3.47038	1.12939	1.94935	1.38138	1.79901	1.60668	1.76649	1.65847		293.5	-0.64894	-0.642293	-0.600127	-0.579281	-0.738604	-0.563624	-0.774732	-0.104134	-0.636628	-0.654468	0.420545	-0.783893	-0.569804		293.5	5.84891	5.70656	4.77719	4.29492	2.97018
293	0.0696381	0.0515869	0.0733353	0.0419113	-0.61044	0.0806091	-0.431966	0.0842224	-0.269337	0.0100677	0.0122093	0.0980431	0.88429		293	8.40583	8.35608	7.41038	4.33351	3.60412	1.30613	2.12689	1.5185	1.95575	1.71612	1.93287	1.74336		293	-0.713561	-0.581653	-0.630191	-0.61044	-0.756277	-0.579388	-0.79678	-0.0964731	-0.625595	-0.684823	0.424747	-0.790474	-0.567235		293	5.95046	5.93299	4.843	4.43969	3.0762
292.5	0.0889389	0.0483803	0.101066	0.0305405	-0.618305	0.0493835	-0.504735	0.081105	-0.313663	0.00221252	0.0273102	0.0673195	0.887166		292.5	8.53983	8.47917	7.56249	4.40831	3.67902	1.48008	2.23889	1.83774	2.05073	1.79612	2.0701	1.85514		292.5	-0.714863	-0.544662	-0.527752	-0.618305	-0.778127	-0.486639	-0.751514	-0.0402412	-0.574587	-0.588159	0.450545	-0.817035	-0.529264		292.5	6.14706	6.1284	4.98604	4.60138	3.17113
292	0.116761	0.0495239	0.0984184	0.014949	-0.656567	0.0341171	-0.477877	0.0902351	-0.27671	0.0257553	0.0401894	0.0837753	0.900343		292	8.64675	8.55958	7.67937	4.48708	3.7753	1.70548	2.37108	2.16745	2.11589	1.90649	2.22418	2.03209		292	-0.759559	-0.572068	-0.533438	-0.656567	-0.865891	-0.563734	-0.827749	-0.0200864	-0.575705	-0.618124	0.399722	-0.886857	-0.593553		292	6.13111	6.18666	5.06137	4.66573	3.2268
291.5	0.153934	0.0935677	0.0934311	0.0517365	-0.744204	0.0461548	-0.46907	0.116577	-0.201489	0.0263336	0.0542862	0.109496	0.91636		291.5	8.77192	8.616	7.7778	4.51098	3.86892	1.792	2.49679	2.44436	2.22317	2.0157	2.35398	2.1541		291.5	-0.841413	-0.653978	-0.531559	-0.744204	-0.988576	-0.599545	-0.904568	-0.0942249	-0.642969	-0.790813	0.288207	-1.00343	-0.71813		291.5	6.14588	6.26674	5.16317	4.68771	3.27735
291	0.131526	0.113992	0.0751259	0.0951927	-0.767113	0.0519951	-0.467382	0.18586	-0.276478	0.0493095	0.0812714	0.166261	0.958809		291	8.93283	8.746	7.90365	4.57883	4.04093	1.76683	2.63079	2.3989	2.40865	2.15466	2.57251	2.32085		291	-0.930863	-0.662682	-0.571952	-0.767113	-1.05296	-0.588567	-0.944007	-0.136193	-0.669737	-0.834955	0.256303	-1.0512	-0.70441		291	6.15314	6.45069	5.2536	4.7722	3.34507
290.5	0.0904999	0.13381	0.0568146	0.116448	-0.791518	0.0169952	-0.529837	0.20414	-0.326713	0.062706	0.0940491	0.207764	0.970288		290.5	9.08108	8.871	8.04541	4.65242	4.20088	1.95089	2.76037	2.18878	2.62083	2.33186	2.73192	2.51838		290.5	-0.991298	-0.668806	-0.595973	-0.791518	-1.062	-0.584881	-0.918575	-0.0833857	-0.639648	-0.869491	0.288442	-1.03873	-0.730529		290.5	6.23486	6.52681	5.30211	4.90626	3.4424
290	0.0800247	0.136263	0.109995	0.122859	-0.722462	0.00668792	-0.584082	0.182506	-0.331294	0.0667847	0.0767242	0.169232	0.988099		290	9.21008	8.96942	8.11965	4.70991	4.35829	2.12956	2.86954	2.26079	2.79131	2.44325	2.86693	2.71235		290	-1.03917	-0.663994	-0.521256	-0.722462	-1.06044	-0.552768	-0.866946	-0.100897	-0.618037	-0.814833	0.237458	-1.02484	-0.713804		290	6.35872	6.64049	5.40944	5.0599	3.63277
289.5	0.0696968	0.160269	0.164363	0.124061	-0.59644	0.0374191	-0.610343	0.201176	-0.449493	0.118054	0.0950905	0.167591	0.993453		289.5	9.34675	9.07917	8.23524	4.82275	4.4663	2.11594	3.04872	2.47219	2.94704	2.58063	3.00706	2.88083		289.5	-0.908155	-0.607432	-0.465668	-0.59644	-0.99393	-0.51855	-0.812254	0.0157355	-0.608953	-0.746538	0.324477	-0.966436	-0.678981		289.5	6.44609	6.77301	5.51354	5.13997	3.75019
289	0.0587738	0.167528	0.164481	0.12683	-0.603684	0.0434303	-0.659953	0.203091	-0.405073	0.146987	0.122354	0.168439	0.998034		289	9.45483	9.1885	8.33205	4.89155	4.61382	2.22293	3.22918	2.5808	3.07616	2.70224	3.12053	2.98638		289	-0.937702	-0.629388	-0.492979	-0.603684	-1.00994	-0.532182	-0.837381	-0.115951	-0.668924	-0.845876	0.264786	-0.943821	-0.738568		289	6.51903	6.84473	5.67647	5.1648	3.83248
288.5	0.0589821	0.152767	0.153185	0.112559	-0.552445	0.0316902	-0.781764	0.170206	-0.465371	0.131296	0.0997009	0.119854	0.966301		288.5	9.50733	9.28375	8.41019	4.90862	4.73993	2.14556	3.32316	2.51616	3.16285	2.79906	3.22409	3.07692		288.5	-0.914656	-0.567886	-0.445491	-0.552445	-0.948336	-0.463577	-0.800597	-0.105795	-0.570896	-0.74369	0.265665	-0.87219	-0.693736		288.5	6.7116	6.93964	5.66092	5.27134	3.88746
288	0.072464	0.101279	0.104494	0.0494049	-0.597946	-0.00486908	-0.684594	0.1413	-0.478693	0.0845902	0.0583534	0.0530525	0.905963		288	9.52117	9.3455	8.46326	4.9987	4.83854	2.32083	3.43094	2.581	3.21529	2.85861	3.27582	3.17124		288	-0.911384	-0.609744	-0.491088	-0.597946	-0.944535	-0.50236	-0.779938	-0.0855917	-0.589721	-0.730026	0.212478	-0.811211	-0.706357		288	6.90654	7.09799	5.73165	5.23922	3.93933
287.5	0.0993622	0.105773	0.0965096	0.0254181	-0.599464	0.0214348	-0.650562	0.119696	-0.458408	0.0989121	0.0448662	0.0257317	0.882283		287.5	9.50275	9.35767	8.5414	5.09849	4.87402	2.37993	3.51708	2.86212	3.24434	2.91507	3.31017	3.25696		287.5	-0.876031	-0.542412	-0.549631	-0.599464	-0.900276	-0.513424	-0.71852	-0.0934532	-0.559009	-0.679197	0.313283	-0.801767	-0.645874		287.5	7.04672	7.1666	5.82702	5.28572	3.99756
287	0.137395	0.0969025	0.0354225	-0.000986479	-0.500772	0.0585106	-0.761262	0.120336	-0.542106	0.0878883	0.040123	0.00222168	0.852156		287	9.45808	9.35125	8.57254	5.29875	4.92314	2.23502	3.57214	3.21363	3.24012	2.98194	3.35707	3.32457		287	-0.785444	-0.46612	-0.43459	-0.500772	-0.824984	-0.488334	-0.629191	-0.0605872	-0.443944	-0.596301	0.41133	-0.741569	-0.584624		287	7.21452	7.33747	6.02353	5.35903	4.11798
286.5	0.139587	0.0477341	-0.0413506	0.0169785	-0.499191	0.064949	-0.826301	0.103889	-0.510188	0.0790413	0.0684814	0.0478981	0.827155		286.5	9.39375	9.34442	8.65205	5.33605	5.01086	2.28461	3.63949	3.3502	3.27315	3.08544	3.47567	3.38468		286.5	-0.720399	-0.491574	-0.463649	-0.499191	-0.843677	-0.559366	-0.633822	-0.0958597	-0.446747	-0.709577	0.44411	-0.832151	-0.633628		286.5	7.32392	7.48104	6.02185	5.37536	4.11252
286	0.173145	0.012468	-0.112262	0.0317825	-0.574448	0.0836342	-0.819749	0.10633	-0.560043	0.0674896	0.0554367	0.06707	0.832469		286	9.291	9.30425	8.66191	5.31733	5.0476	2.54784	3.64519	3.32968	3.285	3.1182	3.56552	3.44345		286	-0.726357	-0.584764	-0.499476	-0.574448	-0.876262	-0.586194	-0.651943	-0.145105	-0.49608	-0.683335	0.38709	-0.948949	-0.654334		286	7.29026	7.38131	6.00232	5.34123	4.1442
285.5	0.198264	-0.0223633	-0.126409	0.0480469	-0.564687	0.0946945	-0.752191	0.092485	-0.543866	0.0438568	0.0296501	0.0561493	0.811085		285.5	9.22517	9.22275	8.64517	5.37871	5.10378	2.56037	3.67303	3.48508	3.3495	3.19665	3.68006	3.50529		285.5	-0.758139	-0.593719	-0.560981	-0.564687	-0.850691	-0.574193	-0.698605	-0.16499	-0.553194	-0.707372	0.365174	-1.00778	-0.64959		285.5	7.10052	7.42596	5.97471	5.28975	4.20554
285	0.187024	-0.0217064	-0.105174	0.061805	-0.509793	0.144611	-0.785955	0.111901	-0.51992	0.0363586	0.0403885	0.100508	0.831876		285	9.14517	9.13833	8.65365	5.43739	5.19375	2.5644	3.79359	3.65163	3.43485	3.27291	3.80503	3.55924		285	-0.672316	-0.550254	-0.501947	-0.509793	-0.793404	-0.551036	-0.620691	-0.122531	-0.4384	-0.664283	0.44003	-0.96183	-0.565597		285	7.04937	7.43654	6.13122	5.35301	4.30307
284.5	0.19054	-0.0329498	-0.0850044	0.0970276	-0.508722	0.185452	-0.84303	0.109132	-0.524704	0.0595032	0.0671143	0.127559	0.885344		284.5	9.05125	9.04233	8.58991	5.40781	5.25361	2.56635	3.86715	3.89667	3.52563	3.37502	3.87293	3.61028		284.5	-0.674914	-0.527257	-0.461623	-0.508722	-0.835524	-0.473566	-0.59211	-0.109838	-0.420013	-0.650293	0.440449	-0.985501	-0.591745		284.5	7.02889	7.45364	6.03433	5.40267	4.29859
284	0.196325	-0.0129433	-0.0354294	0.16286	-0.418479	0.205614	-0.849861	0.129665	-0.611854	0.0887131	0.125732	0.168246	0.97099		284	8.99108	8.95875	8.51328	5.37553	5.28894	2.54961	3.96657	3.71138	3.62979	3.44903	3.96518	3.64412		284	-0.682902	-0.519686	-0.427269	-0.418479	-0.834339	-0.438141	-0.621101	-0.0881842	-0.426573	-0.691042	0.378804	-0.955007	-0.663366		284	7.10126	7.36133	5.97097	5.46123	4.32362
283.5	0.184185	0.0342384	0.0803879	0.233752	-0.523794	0.251913	-0.806135	0.205998	-0.658803	0.129882	0.205193	0.213783	1.05409		283.5	8.88425	8.8335	8.4562	5.19796	5.3736	2.65267	4.07702	3.79505	3.76332	3.4649	4.02173	3.66346		283.5	-0.764738	-0.586407	-0.494128	-0.523794	-0.90869	-0.53347	-0.727465	-0.208655	-0.528437	-0.822544	0.262048	-1.08338	-0.7408		283.5	6.73851	7.09331	5.76467	5.36159	4.20949
283	0.15669	0.0986595	0.128174	0.225111	-0.51679	0.273633	-0.713278	0.238406	-0.632903	0.144028	0.236086	0.191411	1.10017		283	8.74842	8.70917	8.35012	5.1984	5.42502	2.69568	4.15982	3.88926	3.89478	3.50864	4.0614	3.73672		283	-0.807609	-0.58889	-0.53855	-0.51679	-0.906473	-0.507494	-0.697191	-0.07001	-0.442974	-0.783192	0.243193	-1.08199	-0.60933		283	6.54525	7.02383	5.7298	5.37123	4.23806
282.5	0.109589	0.135739	0.145621	0.183025	-0.574386	0.244038	-0.714377	0.23656	-0.591027	0.0813034	0.241696	0.175127	1.0868		282.5	8.54375	8.559	8.21472	5.13917	5.49583	2.61282	4.23724	4.09225	3.99365	3.61805	4.10242	3.8166		282.5	-0.846082	-0.614164	-0.615912	-0.574386	-1.10735	-0.588469	-0.85953	-0.129802	-0.529124	-0.793647	0.237747	-1.02744	-0.728419		282.5	6.40492	6.82459	5.49318	5.15775	4.19564
282	0.0866447	0.204873	0.162548	0.19651	-0.608142	0.227789	-0.728627	0.255064	-0.571833	0.0827934	0.263834	0.190195	1.08071		282	8.31451	8.3825	8.07128	5.0119	5.48582	2.69187	4.28649	4.01411	3.98465	3.6773	4.11886	3.902		282	-0.842925	-0.616926	-0.623988	-0.608142	-1.05903	-0.608976	-0.918791	-0.134097	-0.528619	-0.877893	0.18674	-0.938037	-0.762453		282	6.26182	6.60806	5.3583	5.07331	4.21383
281.5	0.0716515	0.235424	0.199329	0.208205	-0.64249	0.188799	-0.735535	0.216852	-0.540942	0.0589226	0.26283	0.163967	1.05668		281.5	8.06595	8.17821	7.88882	4.9007	5.43197	2.50702	4.31275	3.79302	4.00185	3.69124	4.14157	3.95949		281.5	-0.857561	-0.682384	-0.653428	-0.64249	-1.14224	-0.673749	-1.02963	-0.206589	-0.605498	-0.878146	0.176896	-0.988239	-0.837912		281.5	6.06958	6.4395	5.13662	4.91757	4.07412
281	0.0469345	0.266811	0.243282	0.202668	-0.737589	0.185663	-0.758747	0.185719	-0.580804	0.0232918	0.242081	0.165298	1.03215		281	7.77423	7.91638	7.717	4.69807	5.42154	2.53148	4.34987	3.8017	4.00288	3.70103	4.20062	4.0064		281	-0.874399	-0.743457	-0.717608	-0.737589	-1.0874	-0.773136	-1.11977	-0.252797	-0.588274	-0.842648	0.153172	-0.926981	-0.86703		281	5.65103	6.15063	4.9215	4.63049	3.94959
280.5	-0.00173111	0.224877	0.200682	0.138788	-0.786085	0.160759	-0.630341	0.156406	-0.532937	-0.0228653	0.203764	0.13485	0.975113		280.5	7.46833	7.6844	7.51462	4.62996	5.41778	2.49958	4.36072	3.84792	4.03854	3.77112	4.26518	4.07326		280.5	-0.875478	-0.783191	-0.63645	-0.786085	-1.06829	-0.74421	-1.08848	-0.267148	-0.51357	-0.790015	0.222861	-0.900114	-0.762363		280.5	5.42054	5.92817	4.78362	4.43865	3.91519
280	-0.00837708	0.169699	0.140975	0.0618782	-0.732773	0.0893135	-0.583685	0.072596	-0.442939	-0.0656044	0.125198	0.0968643	0.917248		280	7.14712	7.38043	7.28113	4.48786	5.36632	2.49615	4.35078	3.97637	4.03086	3.84733	4.28827	4.0752		280	-0.797146	-0.760797	-0.613152	-0.732773	-1.01107	-0.642343	-1.0291	-0.244543	-0.427784	-0.763878	0.294496	-0.808931	-0.72565		280	5.44071	5.80967	4.7612	4.34441	3.75495
279.5	0.0513397	0.193975	0.162746	0.109846	-0.674515	0.100457	-0.583237	0.0590744	-0.374611	-0.0395332	0.135404	0.146023	0.906866		279.5	6.77188	6.9431	6.92617	4.27523	5.2398	2.61187	4.30265	4.24765	3.94692	3.804	4.23656	4.03442		279.5	-0.750158	-0.649903	-0.551147	-0.674515	-0.940501	-0.618259	-0.966522	-0.25912	-0.408038	-0.750109	0.367185	-0.782157	-0.735255		279.5	5.23215	5.70646	4.58555	4.13198	3.6875
279	0.0944611	0.196136	0.174365	0.101448	-0.645772	0.110587	-0.452591	0.060524	-0.291983	-0.057048	0.155464	0.126353	0.949737		279	6.40942	6.5519	6.60454	4.011	5.11061	2.60236	4.2415	4.34854	3.9009	3.76477	4.19379	3.99862		279	-0.809058	-0.673077	-0.602421	-0.645772	-0.902602	-0.619701	-0.91458	-0.273232	-0.450287	-0.819965	0.348942	-0.812519	-0.729173		279	4.95332	5.37173	4.45873	4.01961	3.41309
278.5	0.10722	0.215707	0.170219	0.115004	-0.567822	0.120667	-0.440628	0.0765747	-0.308822	-0.0287224	0.174484	0.156333	0.980882		278.5	6.04198	6.17605	6.30278	3.94891	4.99163	2.59123	4.2112	4.33318	3.90264	3.77919	4.17323	3.94896		278.5	-0.636892	-0.626006	-0.476097	-0.567822	-0.827754	-0.595221	-0.738969	-0.110053	-0.362682	-0.689552	0.494739	-0.785113	-0.541743		278.5	4.78891	5.25596	4.2424	3.95885	3.37611
278	0.139088	0.217655	0.170306	0.0974007	-0.536333	0.135535	-0.350051	0.0924217	-0.329344	0.0365517	0.218474	0.193779	0.993846		278	5.64784	5.75575	5.985	3.77366	4.89433	2.60197	4.16383	4.50269	3.8695	3.75801	4.1277	3.8904		278	-0.64716	-0.628289	-0.460786	-0.536333	-0.846702	-0.601331	-0.673333	-0.163809	-0.291373	-0.704304	0.492644	-0.807608	-0.507584		278	4.58645	4.918	4.0147	3.90061	3.23226
277.5	0.158577	0.183659	0.150188	0.0452988	-0.450687	0.121311	-0.294292	0.0770645	-0.255119	0.0689713	0.198274	0.162935	0.988953		277.5	5.26992	5.33354	5.66544	3.61077	4.80858	2.77636	4.11882	4.75253	3.81934	3.72958	4.04095	3.89055		277.5	-0.590783	-0.555864	-0.443495	-0.450687	-0.815337	-0.564569	-0.606139	-0.156812	-0.297163	-0.653843	0.554624	-0.829378	-0.506211		277.5	4.35549	4.68164	3.76949	3.8229	3.20074
277	0.183846	0.174883	0.160023	0.0374916	-0.46694	0.128024	-0.414921	0.0626778	-0.215522	0.0939156	0.164486	0.182178	0.98979		277	4.84384	4.89982	5.33363	3.4099	4.68154	2.78487	4.07625	4.81833	3.75054	3.64409	3.99209	3.86398		277	-0.639108	-0.551274	-0.534293	-0.46694	-0.799294	-0.497285	-0.644047	-0.155642	-0.446129	-0.665736	0.51894	-0.86871	-0.555351		277	4.07665	4.40281	3.50575	3.59886	2.97971
276.5	0.196144	0.149258	0.103239	0.0193085	-0.544147	0.0788399	-0.338183	0.0367142	-0.208989	0.10255	0.151381	0.163858	1.00806		276.5	4.40868	4.5171	4.96056	3.22904	4.56195	2.81779	4.04379	4.72612	3.67673	3.57063	3.8948	3.88229		276.5	-0.665452	-0.60337	-0.501455	-0.544147	-0.850189	-0.466466	-0.653816	-0.149638	-0.519486	-0.654969	0.420831	-0.89597	-0.654084		276.5	3.73011	3.94856	3.25292	3.42217	2.87775
276	0.171567	0.121932	0.041806	-0.020118	-0.449332	0.0299339	-0.360256	-0.0152542	-0.216077	0.0932518	0.118295	0.148898	1.01683		276	4.01275	4.16148	4.68448	3.1173	4.4941	2.57877	4.01196	4.58377	3.68876	3.49107	3.86383	3.84205		276	-0.616536	-0.506034	-0.481088	-0.449332	-0.803242	-0.428997	-0.620605	-0.163249	-0.435822	-0.580341	0.497965	-0.780392	-0.656033		276	3.53592	3.56256	3.06845	3.31944	2.84898
275.5	0.162083	0.0689484	0.0155395	-0.00343094	-0.49477	0.01688	-0.392678	-0.0197357	-0.221751	0.119012	0.0634026	0.135636	0.986115		275.5	3.64319	3.78182	4.35722	2.9847	4.44014	2.5174	3.98381	4.59795	3.70986	3.41161	3.82897	3.77895		275.5	-0.586045	-0.452862	-0.442343	-0.49477	-0.768783	-0.416448	-0.648926	-0.190678	-0.417071	-0.653966	0.559433	-0.797915	-0.663309		275.5	3.40846	3.33943	2.81142	3.15408	2.74071
275	0.13073	0.00902024	-0.0253433	-0.0140541	-0.430037	0.0154442	-0.339702	-0.0331131	-0.189965	0.109039	0.00519104	0.0895477	0.968255		275	3.30041	3.43704	4.08067	2.79843	4.36857	2.53515	3.9529	4.7189	3.75669	3.33048	3.80002	3.74276		275	-0.5658	-0.387889	-0.397747	-0.430037	-0.733339	-0.360492	-0.680817	-0.143575	-0.416839	-0.676512	0.591343	-0.766589	-0.676429		275	3.04217	2.97309	2.72989	2.939	2.64614
274.5	0.112639	-0.0108536	-0.0882065	-0.00397186	-0.412457	-0.0457115	-0.34528	-0.0279861	-0.119839	0.0772072	-0.0615143	0.0680458	0.958031		274.5	2.93831	3.11998	3.78259	2.59737	4.29175	2.40668	3.89498	4.68852	3.75578	3.30632	3.73004	3.68892		274.5	-0.520521	-0.360231	-0.426479	-0.412457	-0.712615	-0.242553	-0.651834	-0.0452701	-0.350791	-0.634442	0.677267	-0.718135	-0.599814		274.5	2.76218	2.78171	2.4765	2.81849	2.52772
274	0.143739	0.0234901	-0.0895668	0.0555817	-0.438515	-0.0515419	-0.373504	0.000448611	-0.205842	0.0562912	-0.0390961	0.077343	0.991963		274	2.54058	2.76372	3.42566	2.35081	4.12559	2.22329	3.80227	4.35823	3.71134	3.23403	3.66455	3.55016		274	-0.561431	-0.365068	-0.352117	-0.438515	-0.70428	-0.302705	-0.618161	-0.0264269	-0.357376	-0.59575	0.627163	-0.722001	-0.527227		274	2.56035	2.4336	2.23213	2.61542	2.38749
273.5	0.144275	0.0600739	-0.0895493	0.0770393	-0.496398	-0.0301041	-0.373449	0.0232491	-0.193175	0.0212067	-0.0155891	0.0485069	0.966938		273.5	2.17607	2.4052	3.12199	2.13362	4.01942	2.05394	3.75434	4.0209	3.67475	3.15955	3.60976	3.43356		273.5	-0.631496	-0.462675	-0.337576	-0.496398	-0.744116	-0.399603	-0.654836	-0.114875	-0.378902	-0.669526	0.653909	-0.722561	-0.573618		273.5	2.07314	2.0343	1.95015	2.43603	2.23268
273	0.15769	0.0862663	-0.0108253	0.0938507	-0.43769	0.0238457	-0.38985	0.0556236	-0.147387	-0.00929947	0.0403046	0.0338455	0.933968		273	1.86705	2.0395	2.85956	1.98925	3.9216	1.85867	3.68666	4.08109	3.62962	3.08789	3.57599	3.31475		273	-0.599131	-0.546259	-0.366091	-0.43769	-0.744483	-0.410063	-0.683725	-0.111303	-0.394494	-0.686951	0.680828	-0.783507	-0.493466		273	1.84295	1.73814	1.53049	2.14384	2.02136
272.5	0.153989	0.143307	0.0444466	0.0866806	-0.515543	0.0539887	-0.400357	0.0745293	-0.0706688	0.0094246	0.0687218	0.054689	0.917907		272.5	1.52074	1.75359	2.61422	1.66929	3.80871	1.87578	3.65065	3.8039	3.56958	3.03682	3.48424	3.26564		272.5	-0.653448	-0.629359	-0.387316	-0.515543	-0.768248	-0.334579	-0.638631	-0.0736669	-0.376431	-0.62789	0.59004	-0.835708	-0.514072		272.5	1.49851	1.23942	1.22906	1.93446	1.8025
272	0.12872	0.142605	0.0404701	0.0722008	-0.471373	0.0455292	-0.401151	0.0625191	-0.0612035	0.00857315	0.10032	0.0767197	0.894421		272	1.20463	1.44462	2.38647	1.54922	3.67476	1.81964	3.61317	3.76518	3.50965	3.03818	3.37845	3.26448		272	-0.689926	-0.588175	-0.285665	-0.471373	-0.659077	-0.245837	-0.587819	0.0412131	-0.291874	-0.447385	0.602333	-0.765462	-0.509235		272	1.26024	0.937509	1.04519	1.77486	1.61258
271.5	0.143549	0.142915	0.0372841	0.0421677	-0.437641	0.0453209	-0.431292	0.0287933	-0.0550376	-0.0100075	0.136308	0.0907417	0.906113		271.5	0.875575	1.09103	2.08846	1.34483	3.54042	1.67533	3.49577	3.50069	3.41693	3.02548	3.26453	3.20387		271.5	-0.688353	-0.55829	-0.252737	-0.437641	-0.605806	-0.303962	-0.601811	-0.0285052	-0.309272	-0.45359	0.581622	-0.794122	-0.460163		271.5	1.05254	0.490343	0.832725	1.58023	1.54514
271	0.130202	0.115677	0.0538803	0.0304306	-0.44846	0.0374802	-0.367496	-0.0292122	-0.0021938	-0.0509567	0.166425	0.111558	0.889557		271	0.570443	0.76722	1.80495	1.23366	3.4364	1.73284	3.50282	3.43474	3.36866	2.98741	3.1951	3.12282		271	-0.733277	-0.50757	-0.216144	-0.44846	-0.648847	-0.322387	-0.619636	-0.0754573	-0.356564	-0.455026	0.555229	-0.740904	-0.492356		271	0.707585	0.152873	0.622821	1.35026	1.33609
270.5	0.128708	0.074691	0.0306564	0.00410003	-0.392253	0.0445579	-0.372169	-0.07631	0.0798356	-0.0477463	0.177652	0.166895	0.904177		270.5	0.244187	0.418973	1.49859	1.07074	3.32795	1.62852	3.48718	3.72874	3.30809	2.92039	3.08942	3.0309		270.5	-0.619541	-0.454298	-0.180359	-0.392253	-0.565558	-0.282092	-0.576262	0.0139766	-0.272186	-0.497571	0.64384	-0.687207	-0.448544		270.5	0.426814	-0.0613537	0.413482	1.1933	1.23019
270	0.147767	0.0212158	-0.0357658	-0.0175659	-0.274641	0.0128311	-0.433427	-0.0865761	0.0482051	-0.0344894	0.133646	0.210016	0.939764		270	-0.106008	0.122869	1.14139	0.834596	3.17503	1.495	3.38113	3.60259	3.24345	2.8997	2.95145	2.92986		270	-0.508548	-0.321466	-0.168005	-0.274641	-0.478925	-0.191625	-0.481149	0.128042	-0.173716	-0.342577	0.695536	-0.673547	-0.272056		270	0.402825	-0.36404	0.342248	1.0247	1.20757
269.5	0.107829	-0.0269188	-0.139156	-0.0577927	-0.297513	-0.0203651	-0.4522	-0.13242	0.0291126	-0.0679749	0.0588348	0.166448	0.920309		269.5	-0.364825	-0.138758	0.893005	0.655668	3.07733	1.47031	3.31873	3.46842	3.21596	2.93865	2.88197	2.83641		269.5	-0.501512	-0.277147	-0.152137	-0.297513	-0.497045	-0.278863	-0.514556	0.189969	-0.158383	-0.373316	0.755136	-0.57972	-0.281042		269.5	0.0518926	-0.594789	0.131361	0.894058	1.07836
269	0.117217	-0.0214775	-0.167314	-0.0678444	-0.361197	-0.0109917	-0.336028	-0.178056	0.0197241	-0.0817314	0.0450188	0.107815	0.942701		269	-0.638596	-0.494523	0.625544	0.532745	2.97522	1.50942	3.18944	3.49074	3.18672	2.93344	2.77794	2.71081		269	-0.46937	-0.272918	-0.240412	-0.361197	-0.585921	-0.393793	-0.572101	0.0718285	-0.357117	-0.454395	0.71193	-0.652175	-0.28072		269	-0.362595	-0.89682	-0.157866	0.665209	0.890874
268.5	0.1669	-0.0151901	-0.155632	-0.0821381	-0.396333	-0.0152779	-0.417346	-0.175874	-0.0464016	-0.0916603	0.0159355	0.0753288	0.980877		268.5	-0.951133	-0.816316	0.314697	0.320761	2.87184	1.29127	3.03117	3.43204	3.09426	2.76091	2.61792	2.47713		268.5	-0.524518	-0.339908	-0.34641	-0.396333	-0.66818	-0.497158	-0.587449	-0.0231857	-0.379296	-0.547783	0.614427	-0.706069	-0.275138		268.5	-0.770912	-1.16975	-0.383125	0.319257	0.622793
268	0.179836	0.0297623	-0.128847	-0.0666679	-0.414408	0.023185	-0.334978	-0.0850571	-0.06121	-0.052124	0.0092247	0.0538239	0.996118		268	-1.25033	-1.05818	0.0595779	0.211003	2.68634	1.36635	2.97171	3.37156	3.00938	2.63098	2.5062	2.37284		268	-0.635137	-0.401652	-0.442197	-0.414408	-0.740932	-0.489198	-0.59281	-0.0639104	-0.364591	-0.58828	0.552031	-0.777203	-0.309455		268	-1.11924	-1.43086	-0.626894	0.125534	0.418532
267.5	0.208653	0.0763885	-0.0814583	-0.00202561	-0.407115	0.0648605	-0.361071	-0.00873643	0.00297819	0.00818633	0.00619048	0.0116371	0.992133		267.5	-1.49345	-1.30645	-0.161063	0.0165804	2.47803	1.20104	2.80925	3.27036	2.89458	2.5161	2.41074	2.24022		267.5	-0.661075	-0.40257	-0.493682	-0.407115	-0.751385	-0.567203	-0.621205	-0.116005	-0.392149	-0.634336	0.436914	-0.807793	-0.390895		267.5	-1.26723	-1.72889	-0.846992	-0.0133695	0.220902
267	0.200356	0.0997619	-0.0516701	0.0155785	-0.384925	0.0515221	-0.413918	0.028315	-0.0170737	0.021891	-0.0200119	-0.0599777	0.962542		267	-1.70158	-1.50513	-0.359051	-0.0372594	2.30152	1.1586	2.66687	3.00728	2.81924	2.43772	2.27482	2.12804		267	-0.697667	-0.435171	-0.493526	-0.384925	-0.764491	-0.507153	-0.548547	-0.0637322	-0.476377	-0.569655	0.499089	-0.807972	-0.344794		267	-1.50328	-1.89851	-1.01694	-0.110218	0.156936
266.5	0.215945	0.0618469	-0.00890503	0.0173737	-0.447159	0.0602295	-0.376262	0.0808029	-0.00270022	0.0616066	0.00399246	-0.0586449	0.976581		266.5	-1.91536	-1.74343	-0.558455	-0.222676	2.12795	0.949727	2.53084	2.90726	2.71761	2.3239	2.11778	1.96419		266.5	-0.7465	-0.442233	-0.511329	-0.447159	-0.790901	-0.550787	-0.59129	-0.0928408	-0.469029	-0.622757	0.430814	-0.8358	-0.363514		266.5	-1.9566	-2.07521	-1.14277	-0.360846	-0.0255035
266	0.263798	0.0370934	0.0167595	0.0209023	-0.454063	0.0464935	-0.484994	0.132605	-0.148929	0.100513	0.0271835	-0.0171402	1.0011		266	-2.11965	-1.983	-0.820323	-0.33024	1.95467	0.71891	2.35607	2.64454	2.57612	2.18864	1.94081	1.77318		266	-0.707078	-0.55304	-0.48892	-0.454063	-0.76659	-0.512366	-0.564875	-0.112632	-0.476743	-0.652259	0.451581	-0.893422	-0.420905		266	-2.05426	-2.32166	-1.24176	-0.484209	-0.108636
265.5	0.273704	0.0164612	0.00641402	0.0145775	-0.3407	0.0481598	-0.486837	0.160155	-0.0935541	0.0939346	0.0318031	0.0206665	0.98755		265.5	-2.30188	-2.13173	-1.06984	-0.473239	1.78028	0.593388	2.19822	2.35282	2.43261	2.08298	1.81236	1.60176		265.5	-0.627418	-0.504979	-0.433663	-0.3407	-0.771909	-0.388349	-0.48121	-0.0227191	-0.370099	-0.534719	0.518865	-0.825086	-0.353856		265.5	-2.00257	-2.39401	-1.2688	-0.522875	-0.212442
265	0.260736	-0.0132774	-0.0436356	0.0118393	-0.30205	0.00637131	-0.493918	0.147151	-0.0210164	0.0717903	0.0316536	0.0403946	0.937643		265	-2.42663	-2.25025	-1.2122	-0.525753	1.62494	0.552501	2.03547	2.16128	2.34336	2.02963	1.6851	1.49938		265	-0.531535	-0.446192	-0.336059	-0.30205	-0.685684	-0.355172	-0.427714	0.00137795	-0.311759	-0.505836	0.596819	-0.726994	-0.340364		265	-2.17038	-2.58206	-1.30123	-0.529523	-0.296432
264.5	0.251234	-0.0365692	-0.0664269	-0.00144196	-0.29502	-0.0123482	-0.452857	0.130363	0.0135877	0.0713371	0.0565422	0.0497719	0.951315		264.5	-2.56562	-2.40673	-1.38011	-0.670823	1.53201	0.314431	1.8383	2.05912	2.25084	1.95142	1.50765	1.3534		264.5	-0.468769	-0.539306	-0.24797	-0.29502	-0.648898	-0.302534	-0.449713	0.10072	-0.327155	-0.507231	0.659129	-0.676654	-0.311148		264.5	-2.25777	-2.82499	-1.37609	-0.623596	-0.373618
264	0.253097	-0.0379051	-0.0853851	-0.0202866	-0.510394	0.0134453	-0.460491	0.112975	-0.0428906	0.0699516	0.0321556	0.0223205	0.95045		264	-2.6778	-2.50971	-1.54157	-0.825554	1.40683	0.14434	1.70508	1.88371	2.1305	1.79376	1.31182	1.17574		264	-0.557901	-0.679767	-0.356696	-0.510394	-0.732045	-0.35107	-0.540823	-0.0133231	-0.454042	-0.612311	0.645091	-0.765589	-0.422484		264	-2.62986	-2.93663	-1.52577	-0.820148	-0.591845
263.5	0.27486	0.00500031	-0.106956	-0.0362137	-0.4578	0.036467	-0.442644	0.056974	-0.00818243	0.055439	0.0341698	0.00184479	0.919604		263.5	-2.76687	-2.62592	-1.69865	-0.89671	1.24521	-0.059743	1.58205	1.47307	1.98221	1.61069	1.18076	0.997746		263.5	-0.498354	-0.640642	-0.239435	-0.4578	-0.650052	-0.306995	-0.499485	-0.0289758	-0.341843	-0.578814	0.65134	-0.695398	-0.461839		263.5	-2.61031	-3.00494	-1.57757	-0.937936	-0.71969
263	0.265842	0.0239708	-0.0935646	-0.0345322	-0.426317	0.0563286	-0.423503	-0.0171867	0.0463603	-0.0062462	-0.0179161	-0.0512955	0.884276		263	-2.85878	-2.70559	-1.79006	-0.956195	1.07104	-0.16525	1.47854	1.41885	1.82511	1.42941	1.08723	0.837306		263	-0.471596	-0.620727	-0.179053	-0.426317	-0.662545	-0.292563	-0.469497	-0.00570267	-0.339289	-0.563506	0.661358	-0.709709	-0.438303		263	-2.50762	-3.14721	-1.63571	-0.948426	-0.869554
262.5	0.253557	0.0298851	-0.043972	0.0244018	-0.401757	0.103311	-0.430539	-0.0389534	0.0521456	-0.0121208	-0.0191971	-0.0528504	0.884209		262.5	-2.92451	-2.76533	-1.83082	-1.01863	0.885558	-0.279519	1.35822	1.1362	1.62115	1.26742	0.953275	0.676423		262.5	-0.437233	-0.547012	-0.182345	-0.401757	-0.603175	-0.197992	-0.450348	0.0371093	-0.327056	-0.55802	0.599013	-0.688196	-0.446782		262.5	-2.55046	-3.1894	-1.65313	-1.07304	-0.957098
262	0.223028	0.0390892	-0.00644991	0.0677391	-0.43699	0.0918587	-0.479922	-0.0396439	-0.0067124	0.0207748	0.0109337	-0.0503624	0.913678		262	-2.93923	-2.80655	-1.92039	-1.10262	0.723111	-0.610443	1.25339	0.660393	1.4242	1.15679	0.825088	0.573323		262	-0.434497	-0.628153	-0.167332	-0.43699	-0.581153	-0.163817	-0.48348	0.0993266	-0.287562	-0.553656	0.628345	-0.787724	-0.481184		262	-2.65534	-3.22493	-1.76058	-1.17004	-1.11348
261.5	0.211512	0.0255012	0.00544661	0.0397163	-0.443974	0.103126	-0.439965	-0.0456116	-0.0155095	0.0402473	0.0144737	-0.0507782	0.927362		261.5	-2.96282	-2.85953	-2.00565	-1.17563	0.525977	-0.782271	1.1039	0.428665	1.23657	0.986258	0.71209	0.455417		261.5	-0.453249	-0.655769	-0.28132	-0.443974	-0.60731	-0.205396	-0.511657	0.0528965	-0.333858	-0.544416	0.663744	-0.948636	-0.536498		261.5	-2.64769	-3.22257	-1.91105	-1.25896	-1.25017
261	0.204826	0.057666	0.0172814	0.037542	-0.398753	0.0936806	-0.479366	-0.0789055	-0.109119	0.0611626	0.028125	0.0131996	0.954623		261	-2.96624	-2.87013	-2.07422	-1.21014	0.287444	-0.865181	0.889657	0.0106216	1.04642	0.812875	0.584933	0.358475		261	-0.386014	-0.555792	-0.253094	-0.398753	-0.558375	-0.128029	-0.431592	0.0553237	-0.274211	-0.42488	0.68881	-0.854406	-0.458759		261	-2.47406	-3.13309	-1.94908	-1.3289	-1.31321
260.5	0.189877	0.060672	0.0353905	0.0377533	-0.310025	0.0887123	-0.459603	-0.0450638	-0.15688	0.0814247	0.0979103	0.0901047	0.957632		260.5	-2.99411	-2.89862	-2.0742	-1.20884	0.0900093	-1.00761	0.665648	-0.0706652	0.875265	0.724438	0.429568	0.235139		260.5	-0.341738	-0.405569	-0.0869387	-0.310025	-0.451325	-0.00602625	-0.244979	0.211066	-0.157559	-0.276934	0.809044	-0.786266	-0.406946		260.5	-2.32332	-3.13214	-1.90088	-1.24741	-1.23865
260	0.198124	0.00868531	0.0551483	0.0218956	-0.393315	0.0687736	-0.484727	-0.0379684	-0.23196	0.0428673	0.135956	0.106866	0.946625		260	-3.03192	-2.87848	-2.09929	-1.19465	-0.0288971	-1.24328	0.381024	-0.207714	0.65522	0.586138	0.233168	0.14444		260	-0.45633	-0.437313	-0.22104	-0.393315	-0.518028	-0.0169908	-0.291802	0.20696	-0.225882	-0.371493	0.788666	-0.848593	-0.467093		260	-2.58965	-3.29186	-2.06497	-1.32407	-1.38287
259.5	0.205875	0.0403023	0.0353722	0.0574875	-0.421711	0.073156	-0.44532	0.0456665	-0.265014	0.0609207	0.186282	0.147231	0.948071		259.5	-3.03365	-2.88963	-2.18549	-1.35233	-0.199191	-1.41164	0.133092	-0.271994	0.444408	0.480677	0.0887283	0.0548782		259.5	-0.503485	-0.537037	-0.245328	-0.421711	-0.517494	-0.0976873	-0.328144	0.0781019	-0.291604	-0.432585	0.702794	-0.877724	-0.541547		259.5	-2.63674	-3.4147	-2.14131	-1.44686	-1.58975
259	0.273788	0.0535889	0.0364326	0.0564835	-0.503676	0.102773	-0.453264	0.109118	-0.281491	0.104018	0.200623	0.160843	0.949081		259	-3.07412	-2.93801	-2.29931	-1.47999	-0.418311	-1.6352	-0.17416	-0.323858	0.192305	0.235904	-0.103107	-0.103689		259	-0.624928	-0.568039	-0.303692	-0.503676	-0.612926	-0.196579	-0.436784	-0.00176231	-0.401199	-0.541449	0.654574	-0.886256	-0.560498		259	-2.81443	-3.50239	-2.26962	-1.57832	-1.76422
258.5	0.342117	0.0640823	0.070182	0.0564316	-0.365464	0.124043	-0.469976	0.148213	-0.315806	0.112544	0.231483	0.148411	0.968223		258.5	-3.12685	-3.01348	-2.33083	-1.46213	-0.619449	-1.77794	-0.388362	-0.430919	-0.016214	0.0112274	-0.316617	-0.320679		258.5	-0.58737	-0.522894	-0.284933	-0.365464	-0.529165	-0.117994	-0.404866	-0.0372266	-0.420249	-0.491044	0.713102	-0.789446	-0.530234		258.5	-2.67257	-3.48769	-2.18595	-1.5019	-1.76409
258	0.391876	0.0531693	0.0899048	0.087307	-0.434611	0.113499	-0.539407	0.148765	-0.458784	0.0661469	0.212354	0.099395	0.913877		258	-3.14586	-3.06892	-2.43578	-1.61467	-0.773327	-1.9652	-0.612391	-0.568287	-0.266368	-0.142686	-0.459325	-0.518995		258	-0.621968	-0.585231	-0.288419	-0.434611	-0.630109	-0.153772	-0.411191	-0.0516647	-0.361915	-0.540726	0.696862	-0.741392	-0.513495		258	-2.8878	-3.60079	-2.09487	-1.51999	-1.80448
257.5	0.454493	-0.00404816	0.0379089	0.0645218	-0.430571	0.0701347	-0.569816	0.144257	-0.385962	0.036409	0.158562	0.0207642	0.864274		257.5	-3.17092	-3.13577	-2.51879	-1.66515	-0.938757	-2.09433	-0.839818	-0.656885	-0.456632	-0.316761	-0.593548	-0.660556		257.5	-0.666412	-0.653201	-0.317557	-0.430571	-0.738039	-0.258677	-0.512986	-0.142993	-0.416143	-0.654329	0.597743	-0.761939	-0.624346		257.5	-2.96674	-3.76896	-2.14797	-1.60024	-1.89107
257	0.494487	-0.0186165	0.0260101	0.0170151	-0.44062	0.0217819	-0.532559	0.172017	-0.401143	0.0594521	0.082354	0.0311829	0.853593		257	-3.1722	-3.19524	-2.59747	-1.8039	-1.13473	-2.09419	-1.03074	-0.815042	-0.627226	-0.521556	-0.688309	-0.776759		257	-0.69751	-0.723718	-0.372401	-0.44062	-0.863817	-0.339006	-0.620212	-0.233064	-0.431181	-0.741585	0.43384	-0.816508	-0.677359		257	-3.11511	-3.88909	-2.21275	-1.81045	-1.96291
256.5	0.527885	-0.0538391	0.0442108	-0.0401176	-0.47924	-0.0283745	-0.590648	0.199832	-0.407986	0.0994743	0.0748879	0.0278053	0.887703		256.5	-3.15872	-3.20178	-2.62844	-1.95622	-1.38031	-2.21163	-1.20787	-0.889402	-0.801553	-0.737962	-0.809462	-0.837033		256.5	-0.706515	-0.742072	-0.411882	-0.47924	-0.861477	-0.343453	-0.615584	-0.272099	-0.47039	-0.790419	0.407787	-0.806247	-0.669167		256.5	-3.13674	-4.01087	-2.25545	-1.98338	-2.01407
256	0.51945	-0.127382	0.0330307	-0.0767319	-0.382014	-0.0986435	-0.586289	0.0930565	-0.382163	0.0854172	0.0767639	0.0177261	0.877721		256	-3.1529	-3.09972	-2.60036	-1.91492	-1.51067	-2.20298	-1.27609	-0.878164	-0.859409	-0.923614	-0.910381	-0.900456		256	-0.622285	-0.662624	-0.331674	-0.382014	-0.791325	-0.303992	-0.568562	-0.11849	-0.400797	-0.628199	0.544493	-0.692141	-0.54719		256	-3.00057	-3.92	-2.1285	-1.85204	-1.9475
255.5	0.468863	-0.186536	-0.00998076	-0.111032	-0.422418	-0.14154	-0.550565	0.00729753	-0.434028	0.0447685	0.0284439	-0.0206978	0.840629		255.5	-3.07173	-2.99266	-2.52234	-1.94585	-1.58688	-2.16726	-1.32814	-1.05574	-0.899848	-1.01017	-0.890595	-0.907605		255.5	-0.663757	-0.716661	-0.337075	-0.422418	-0.85337	-0.428087	-0.554028	-0.181692	-0.406027	-0.60459	0.51631	-0.785025	-0.542535		255.5	-2.85977	-3.85486	-2.18701	-1.7975	-1.93789
255	0.435706	-0.15382	-0.0451927	-0.0853424	-0.440235	-0.141295	-0.470781	-0.0412567	-0.368156	0.0602227	0.0171677	-0.00820387	0.875327		255	-2.97334	-2.87161	-2.54145	-1.91299	-1.67524	-2.18128	-1.40703	-0.979823	-0.971769	-1.111	-0.89052	-0.863289		255	-0.674415	-0.64746	-0.312442	-0.440235	-0.835391	-0.380963	-0.615253	-0.094329	-0.378554	-0.607768	0.478466	-0.741385	-0.556861		255	-2.88171	-3.51084	-2.32798	-1.81841	-1.99377
254.5	0.416999	-0.131364	-0.0807007	-0.114478	-0.435123	-0.133099	-0.590046	-0.127982	-0.465429	0.0408371	-0.0160591	0.0222397	0.896473		254.5	-2.87568	-2.77858	-2.43575	-1.98433	-1.7289	-2.36115	-1.4152	-1.10346	-1.02696	-1.21211	-0.921501	-0.901157		254.5	-0.654911	-0.63368	-0.278968	-0.435123	-0.784232	-0.455413	-0.620871	-0.0452672	-0.480917	-0.574847	0.472371	-0.890821	-0.576666		254.5	-2.79271	-3.61543	-2.41601	-1.86885	-2.09886
254	0.411261	-0.105976	-0.0949005	-0.113085	-0.505951	-0.132178	-0.67671	-0.182246	-0.471065	-0.00105209	-0.0152847	0.0220177	0.954742		254	-2.78749	-2.72648	-2.40122	-1.99057	-1.76995	-2.44737	-1.42815	-1.23418	-1.08516	-1.29687	-0.976146	-0.910537		254	-0.732371	-0.729569	-0.316511	-0.505951	-0.768868	-0.45615	-0.68292	-0.0732579	-0.541803	-0.570762	0.434325	-0.969251	-0.575899		254	-2.68243	-3.49126	-2.4601	-1.76915	-2.22057
253.5	0.403323	-0.0913948	-0.121862	-0.0755623	-0.396448	-0.128399	-0.72497	-0.282008	-0.440536	-0.0384125	-0.0678116	-0.0268524	0.955268		253.5	-2.65571	-2.66147	-2.44893	-1.91251	-1.75999	-2.60414	-1.46905	-1.27382	-1.10379	-1.33589	-1.03927	-0.945962		253.5	-0.640209	-0.68593	-0.232152	-0.396448	-0.695329	-0.480975	-0.638987	0.0858597	-0.472015	-0.413236	0.588201	-0.936925	-0.514295		253.5	-2.46409	-3.31686	-2.35085	-1.63239	-2.23659
253	0.412357	-0.0361023	-0.145158	-0.004451	-0.409685	-0.0933441	-0.667649	-0.242744	-0.494057	-0.00379105	-0.0544159	-0.00573884	0.985467		253	-2.56181	-2.63415	-2.42905	-1.95076	-1.75148	-2.68011	-1.46872	-1.4096	-1.18401	-1.33423	-1.06157	-0.94713		253	-0.687804	-0.688181	-0.317004	-0.409685	-0.732355	-0.470611	-0.702703	0.0419155	-0.52209	-0.479996	0.626364	-1.06332	-0.566964		253	-2.42308	-3.15623	-2.3598	-1.58519	-2.28164
252.5	0.436343	-0.0510467	-0.137107	-0.0243004	-0.467336	-0.0881661	-0.676352	-0.200592	-0.494145	-0.0444496	-0.0970879	-0.0172737	0.984252		252.5	-2.47657	-2.63965	-2.3589	-1.91261	-1.76397	-2.6815	-1.56442	-1.41085	-1.24886	-1.33374	-1.07346	-0.956862		252.5	-0.79692	-0.719612	-0.378721	-0.467336	-0.778177	-0.576343	-0.776743	0.0540558	-0.528333	-0.568809	0.58146	-1.03708	-0.588913		252.5	-2.51031	-3.12914	-2.40653	-1.57578	-2.36213
252	0.488757	-0.0449364	-0.147376	-0.028125	-0.450978	-0.0706757	-0.708318	-0.158001	-0.532941	-0.0209557	-0.069368	0.0285812	1.01815		252	-2.44999	-2.65932	-2.34605	-1.91423	-1.84029	-2.7632	-1.67377	-1.38669	-1.36587	-1.4022	-1.11689	-1.01614		252	-0.85513	-0.653682	-0.492115	-0.450978	-0.848819	-0.553596	-0.784536	0.042027	-0.505568	-0.612346	0.620151	-1.04763	-0.618722		252	-2.51312	-3.28096	-2.26737	-1.63911	-2.42325
251.5	0.505284	-0.0738281	-0.158742	-0.0389648	-0.480303	-0.0777908	-0.682767	-0.0840271	-0.482059	-0.0367798	-0.0717376	0.0251473	1.01071		251.5	-2.39117	-2.59921	-2.29035	-1.9489	-1.84981	-2.74161	-1.76801	-1.44724	-1.42479	-1.41666	-1.14176	-1.01707		251.5	-0.886186	-0.709384	-0.521275	-0.480303	-0.893679	-0.539622	-0.748785	-0.039682	-0.505642	-0.652135	0.604015	-1.05086	-0.635788		251.5	-2.59149	-3.29206	-2.30266	-1.54494	-2.40745
251	0.558392	-0.0868218	-0.139933	-0.00063554	-0.403766	-0.0547608	-0.544633	-0.0103333	-0.542951	-0.0262863	-0.0321518	0.0500137	1.02634		251	-2.36967	-2.52295	-2.34469	-1.83118	-1.9709	-2.72264	-1.90646	-1.41368	-1.4984	-1.45153	-1.21812	-1.02086		251	-0.892097	-0.630269	-0.467181	-0.403766	-0.894117	-0.467221	-0.70973	0.037737	-0.416124	-0.636096	0.689453	-0.981619	-0.614484		251	-2.65966	-3.16024	-2.10914	-1.60344	-2.35397
250.5	0.590393	-0.0724266	-0.153582	0.0124992	-0.385669	0.0107185	-0.448127	0.0353447	-0.500132	-0.0152557	0.0487778	0.103257	1.03954		250.5	-2.29356	-2.41976	-2.28462	-1.77792	-2.02733	-2.7697	-1.98435	-1.3987	-1.61373	-1.43873	-1.25145	-1.11774		250.5	-0.801021	-0.605816	-0.371542	-0.385669	-0.866697	-0.396629	-0.648396	0.121476	-0.416891	-0.617092	0.737764	-0.931996	-0.517548		250.5	-2.6134	-3.15536	-2.05826	-1.58631	-2.33716
250	0.598017	-0.0976845	-0.199795	-0.0241318	-0.525003	0.0475517	-0.450905	0.021579	-0.589585	-0.0835053	0.0497894	0.0944473	1.01717		250	-2.25187	-2.33266	-2.15864	-1.75625	-2.06803	-2.80006	-2.0319	-1.43494	-1.67437	-1.46036	-1.28886	-1.13586		250	-0.890378	-0.692212	-0.5096	-0.525003	-0.988278	-0.423218	-0.724878	0.00539646	-0.46596	-0.719666	0.659674	-0.980395	-0.701638		250	-2.59734	-3.26443	-2.0981	-1.65722	-2.34251
249.5	0.551183	-0.119693	-0.241391	-0.0902038	-0.557554	0.0566193	-0.548	-0.0460457	-0.627203	-0.140701	-0.0336105	0.0390709	0.990446		249.5	-2.18851	-2.22145	-2.10579	-1.68591	-2.02962	-2.81418	-2.00027	-1.47483	-1.64509	-1.4375	-1.29615	-1.1661		249.5	-0.880333	-0.623754	-0.500273	-0.557554	-0.95305	-0.357635	-0.804099	0.0175885	-0.442939	-0.704083	0.694458	-0.993351	-0.573853		249.5	-2.64528	-3.23313	-2.07991	-1.68978	-2.40395
249	0.505297	-0.103482	-0.237637	-0.118316	-0.633402	0.057811	-0.497018	-0.0866318	-0.610734	-0.213596	-0.0768509	0.0211204	0.977477		249	-2.06509	-2.07293	-2.07771	-1.66586	-1.99412	-2.87537	-1.8961	-1.46979	-1.64796	-1.38083	-1.33291	-1.14003		249	-0.857911	-0.666359	-0.475806	-0.633402	-0.915817	-0.408972	-0.800691	-0.0366868	-0.512583	-0.763749	0.647568	-1.07981	-0.615206		249	-2.67029	-3.16261	-2.04708	-1.6512	-2.32902
248.5	0.486423	-0.103898	-0.202274	-0.130135	-0.688288	0.0424126	-0.59227	-0.099408	-0.601951	-0.230237	-0.0995476	-0.00164718	0.960361		248.5	-1.98822	-1.96183	-2.03308	-1.65169	-1.93547	-2.87	-1.81296	-1.5617	-1.63321	-1.36937	-1.32698	-1.16629		248.5	-0.858821	-0.728635	-0.361717	-0.688288	-1.02705	-0.395815	-0.795508	-0.0578714	-0.492536	-0.821621	0.638993	-1.06885	-0.63372		248.5	-2.73389	-3.17824	-2.10419	-1.65962	-2.29509
248	0.458925	-0.138552	-0.194755	-0.154629	-0.750067	0.0391014	-0.672478	-0.115792	-0.588403	-0.229407	-0.103284	-0.00839385	0.928478		248	-1.93083	-1.87858	-1.92453	-1.58804	-1.8746	-2.87502	-1.73225	-1.63092	-1.63002	-1.36111	-1.27072	-1.19673		248	-0.884582	-0.769492	-0.486747	-0.750067	-0.957472	-0.413735	-0.771299	-0.0477051	-0.488499	-0.814528	0.641156	-1.01211	-0.665084		248	-2.48569	-3.13687	-2.16764	-1.69214	-2.29456
247.5	0.420645	-0.126199	-0.10853	-0.113824	-0.728832	0.0491287	-0.76983	-0.0489395	-0.640452	-0.203325	-0.070533	-0.00583495	0.918304		247.5	-1.87487	-1.7873	-1.78655	-1.6051	-1.79288	-2.93728	-1.61867	-1.65235	-1.69263	-1.3815	-1.21584	-1.22214		247.5	-0.893738	-0.824434	-0.504213	-0.728832	-0.981774	-0.528663	-0.815996	-0.113527	-0.554877	-0.839186	0.516715	-1.03039	-0.643196		247.5	-2.48577	-3.20511	-2.18484	-1.59829	-2.27498
247	0.37105	-0.121667	-0.0248642	-0.0397263	-0.721277	0.0301826	-0.717914	0.0122925	-0.524687	-0.166188	-0.0212143	-0.000531007	0.868534		247	-1.80444	-1.6884	-1.67852	-1.71982	-1.71311	-2.8453	-1.52345	-1.53114	-1.66939	-1.38285	-1.13942	-1.19236		247	-0.907944	-0.856028	-0.550046	-0.721277	-0.991287	-0.527506	-0.850879	-0.215461	-0.620168	-0.905993	0.498466	-1.04533	-0.72654		247	-2.61772	-3.23986	-2.30124	-1.70728	-2.31699
246.5	0.356358	-0.0986458	0.0341606	0.037043	-0.692412	0.0577972	-0.792063	0.0490875	-0.566716	-0.1203	0.0490418	0.068177	0.878339		246.5	-1.67728	-1.60783	-1.62905	-1.67281	-1.70218	-2.9669	-1.48842	-1.5924	-1.64811	-1.36649	-1.05517	-1.22466		246.5	-0.860897	-0.867574	-0.465701	-0.692412	-1.05634	-0.494122	-0.773511	-0.204965	-0.656578	-0.951617	0.455869	-1.06472	-0.674253		246.5	-2.5718	-3.1883	-2.20026	-1.65743	-2.26488
246	0.367453	-0.065757	0.0322731	0.06474	-0.694164	0.076078	-0.835281	0.0614265	-0.552417	-0.0527634	0.123686	0.108706	0.894371		246	-1.59069	-1.52585	-1.57831	-1.71332	-1.70264	-2.89284	-1.52789	-1.59415	-1.62837	-1.40232	-1.01445	-1.2033		246	-0.881374	-0.913551	-0.528712	-0.694164	-1.04116	-0.551137	-0.769314	-0.167863	-0.630218	-0.937068	0.537689	-1.02264	-0.711854		246	-2.44726	-3.34339	-2.25758	-1.6582	-2.2498
245.5	0.398484	-0.0197906	0.0212814	0.0660873	-0.686306	0.085289	-0.712103	0.117714	-0.488081	0.0342728	0.169584	0.114748	0.952676		245.5	-1.56243	-1.47713	-1.54662	-1.78709	-1.69525	-2.7869	-1.62867	-1.59832	-1.62747	-1.45061	-1.07302	-1.17935		245.5	-0.818461	-0.860174	-0.541272	-0.686306	-1.00273	-0.474331	-0.765101	-0.166431	-0.584092	-0.88966	0.576839	-1.06715	-0.752612		245.5	-2.40677	-3.39113	-2.26475	-1.62608	-2.22233
245	0.435897	-0.023288	0.0042961	0.0480003	-0.684115	0.0249351	-0.608931	0.0910377	-0.439632	0.0468574	0.162984	0.0880859	0.934783		245	-1.56236	-1.48663	-1.57681	-1.76047	-1.75661	-2.82599	-1.67285	-1.49049	-1.63999	-1.47877	-1.213	-1.20363		245	-0.858734	-0.868967	-0.625743	-0.684115	-0.995293	-0.569616	-0.786075	-0.241827	-0.637378	-0.902969	0.548911	-1.15797	-0.840602		245	-2.34418	-3.35036	-2.19894	-1.71027	-2.16461
244.5	0.435981	-0.0279846	0.000349424	0.0623024	-0.662931	-0.0238731	-0.673815	0.0669289	-0.462186	0.0668953	0.146227	0.0910881	0.951635		244.5	-1.51583	-1.43141	-1.6249	-1.68892	-1.72888	-2.99911	-1.68859	-1.57548	-1.60396	-1.47151	-1.29704	-1.26222		244.5	-0.779093	-0.81359	-0.594058	-0.662931	-0.92227	-0.578158	-0.903256	-0.231956	-0.660724	-0.873756	0.598933	-1.15475	-0.725507		244.5	-2.34243	-3.14021	-2.11801	-1.68483	-2.1779
244	0.408761	-0.0221725	-0.0488205	0.0583077	-0.777519	-0.00885694	-0.559383	0.0473267	-0.359098	0.0617569	0.11688	0.0654068	0.979758		244	-1.43401	-1.35236	-1.62414	-1.67762	-1.62784	-2.87939	-1.72402	-1.49734	-1.49369	-1.38801	-1.33486	-1.20922		244	-0.90169	-0.794447	-0.605762	-0.777519	-0.878954	-0.553823	-0.938169	-0.241017	-0.646468	-0.831966	0.622994	-1.17504	-0.806164		244	-2.33952	-3.15816	-2.00353	-1.72362	-2.16244
243.5	0.449447	0.0158486	-0.0649559	0.067437	-0.622799	0.0622498	-0.469405	0.0503014	-0.365388	0.0729546	0.100288	0.0634003	1.07571		243.5	-1.42278	-1.3391	-1.68651	-1.58121	-1.62133	-2.83431	-1.77881	-1.39142	-1.50029	-1.41661	-1.40124	-1.16489		243.5	-0.854183	-0.684643	-0.572481	-0.622799	-0.756467	-0.451187	-0.847878	-0.22098	-0.584186	-0.767363	0.66508	-1.0893	-0.794255		243.5	-2.26232	-3.0144	-1.87136	-1.57124	-2.05177
243	0.469796	0.0897758	-0.0656746	0.0638916	-0.593215	0.0498176	-0.574314	0.0804649	-0.47961	0.0902519	0.0902489	0.0307472	1.13738		243	-1.44	-1.3164	-1.68455	-1.56541	-1.56657	-3.09361	-1.79139	-1.43332	-1.53488	-1.42735	-1.46257	-1.11026		243	-0.784752	-0.659291	-0.586795	-0.593215	-0.723209	-0.492429	-0.878326	-0.242613	-0.587253	-0.716299	0.649855	-1.12695	-0.793799		243	-2.35537	-2.88846	-1.88456	-1.53828	-2.09416
242.5	0.489522	0.185029	-0.00854341	0.109711	-0.541358	0.141088	-0.551025	0.149315	-0.471478	0.162324	0.139031	0.0102913	1.22624		242.5	-1.46849	-1.32811	-1.7022	-1.49178	-1.51806	-3.11094	-1.792	-1.46335	-1.61984	-1.47837	-1.47705	-1.16709		242.5	-0.735887	-0.63118	-0.573265	-0.541358	-0.691925	-0.349307	-0.801652	-0.250251	-0.540815	-0.696808	0.652437	-1.08161	-0.764027		242.5	-2.39383	-2.71174	-1.75633	-1.46222	-2.03787
242	0.497159	0.19605	0.0162628	0.155134	-0.524612	0.188992	-0.638532	0.155452	-0.614425	0.209351	0.157856	0.0369614	1.27957		242	-1.40874	-1.30376	-1.65533	-1.41125	-1.50082	-3.20538	-1.74881	-1.50807	-1.62957	-1.46903	-1.40702	-1.24742		242	-0.818217	-0.614563	-0.577788	-0.524612	-0.711642	-0.329525	-0.787269	-0.178912	-0.491123	-0.680169	0.719414	-0.996053	-0.693232		242	-2.31562	-2.62299	-1.67426	-1.44483	-2.02493
241.5	0.479993	0.226807	0.067453	0.224993	-0.461536	0.296922	-0.713771	0.184509	-0.708972	0.248274	0.174091	0.0717026	1.34949		241.5	-1.34322	-1.22257	-1.53022	-1.27847	-1.44021	-3.2059	-1.67337	-1.59456	-1.60518	-1.39164	-1.37874	-1.25321		241.5	-0.794541	-0.603454	-0.515999	-0.461536	-0.683115	-0.296005	-0.723218	-0.0559785	-0.354464	-0.568234	0.782905	-0.964212	-0.650501		241.5	-2.39392	-2.57149	-1.624	-1.30907	-2.09232
241	0.489701	0.230066	0.0918175	0.238145	-0.471937	0.322803	-0.705338	0.191747	-0.643334	0.272152	0.201135	0.09655	1.41281		241	-1.28541	-1.2104	-1.4253	-1.25442	-1.48547	-3.03918	-1.66327	-1.54405	-1.63866	-1.37254	-1.36075	-1.23275		241	-0.846948	-0.703048	-0.559311	-0.471937	-0.803171	-0.385752	-0.745511	-0.136762	-0.36153	-0.633063	0.65481	-1.15273	-0.76162		241	-2.50371	-2.72799	-1.76343	-1.2949	-2.10145
240.5	0.516607	0.229991	0.117423	0.186964	-0.478814	0.239439	-0.813145	0.152196	-0.684766	0.274802	0.229205	0.068705	1.46211		240.5	-1.22368	-1.1796	-1.35075	-1.14669	-1.50604	-3.06218	-1.67244	-1.60451	-1.68442	-1.40432	-1.37723	-1.25077		240.5	-0.796641	-0.733623	-0.557843	-0.478814	-0.917182	-0.421826	-0.767795	-0.0936225	-0.358249	-0.613033	0.674635	-1.16437	-0.74239		240.5	-2.5036	-2.6756	-1.68274	-1.25481	-2.09945
240	0.550127	0.189206	0.123064	0.135155	-0.567128	0.148357	-0.835234	0.109644	-0.769971	0.354461	0.212082	0.030864	1.41615		240	-1.21147	-1.12791	-1.31116	-1.05426	-1.48426	-3.12562	-1.65509	-1.72753	-1.6911	-1.45529	-1.38702	-1.33779		240	-0.810868	-0.729787	-0.569447	-0.567128	-0.897219	-0.440527	-0.787845	-0.0620366	-0.283669	-0.724177	0.728273	-1.25415	-0.729963		240	-2.33082	-2.72224	-1.73749	-1.16985	-2.02561
239.5	0.587904	0.148643	0.179812	0.155249	-0.52652	0.0930748	-0.927298	0.0890846	-0.787966	0.37236	0.179714	0.0702614	1.35713		239.5	-1.17283	-1.13338	-1.24493	-1.07575	-1.48336	-2.96219	-1.68411	-1.77706	-1.63544	-1.4842	-1.43003	-1.36049		239.5	-0.880616	-0.726132	-0.529816	-0.52652	-0.949341	-0.532464	-0.798064	-0.0486804	-0.279199	-0.77669	0.747217	-1.28476	-0.795195		239.5	-2.36271	-2.83207	-1.79075	-1.29905	-2.06237
239	0.616706	0.0477555	0.228432	0.135476	-0.510273	0.0257149	-1.0648	0.0777657	-0.783036	0.369038	0.113744	0.0690926	1.2846		239	-1.09371	-1.13313	-1.18169	-1.08869	-1.4088	-3.01019	-1.63218	-1.83254	-1.57792	-1.45683	-1.5123	-1.38622		239	-0.85125	-0.75813	-0.506413	-0.510273	-1.00764	-0.511444	-0.812104	-0.028419	-0.287929	-0.768579	0.708914	-1.3034	-0.832693		239	-2.34072	-2.74071	-1.71937	-1.20711	-1.96084
238.5	0.636643	0.0104088	0.179101	0.134758	-0.536842	-0.0127114	-1.05573	0.0480705	-0.824755	0.345571	0.0945511	0.0126617	1.19645		238.5	-1.03943	-1.11338	-1.11552	-1.10889	-1.31803	-3.00542	-1.5999	-1.79349	-1.49573	-1.48023	-1.59471	-1.35224		238.5	-0.859151	-0.799275	-0.532663	-0.536842	-1.00102	-0.563108	-0.921847	-0.0650268	-0.321606	-0.917317	0.682463	-1.39427	-0.798091		238.5	-2.33751	-2.72939	-1.76193	-1.21734	-1.99654
238	0.701564	-0.0184753	0.134464	0.0844735	-0.588351	-0.0552559	-1.05222	0.0358635	-0.823324	0.36331	0.1031	-0.00834881	1.13228		238	-1.0062	-1.09544	-1.15051	-1.1939	-1.2675	-3.09527	-1.59784	-1.81407	-1.48501	-1.56913	-1.67784	-1.42408		238	-0.958084	-0.816536	-0.53799	-0.588351	-1.10981	-0.629855	-1.01964	-0.164781	-0.429943	-1.03295	0.594297	-1.40786	-0.90128		238	-2.43575	-2.84653	-1.79524	-1.23825	-1.99249
237.5	0.720432	-0.0592994	0.0944558	0.039505	-0.607379	-0.0581955	-1.02167	-0.0446121	-0.925654	0.357587	0.0287072	-0.0272667	1.08609		237.5	-1.0166	-1.04653	-1.09839	-1.22501	-1.12875	-3.10897	-1.57069	-1.84924	-1.44325	-1.55377	-1.68681	-1.47825		237.5	-0.994308	-0.782053	-0.526757	-0.607379	-1.09979	-0.639174	-1.07312	-0.26238	-0.455565	-1.10257	0.596425	-1.44543	-0.929431		237.5	-2.50222	-2.75863	-1.7198	-1.25594	-2.05401
237	0.689427	-0.111348	0.0315322	0.0149696	-0.723431	-0.085154	-1.01044	-0.0955094	-0.857064	0.280013	-0.0388589	-0.0805779	1.01519		237	-0.942233	-0.975117	-0.946632	-1.32556	-0.965247	-3.01887	-1.45555	-1.79968	-1.39292	-1.43231	-1.66183	-1.48545		237	-1.03956	-0.82904	-0.536165	-0.723431	-1.20084	-0.709155	-1.19164	-0.350391	-0.563414	-1.26938	0.47801	-1.48997	-0.95195		237	-2.47602	-2.97024	-1.85109	-1.25603	-2.05445
236.5	0.615882	-0.156048	0.0215905	-0.00936124	-0.841115	-0.0741607	-0.970392	-0.138123	-0.786637	0.216964	-0.00185316	-0.0808578	1.05339		236.5	-0.755468	-0.852275	-0.738144	-1.3973	-0.804179	-2.97485	-1.28592	-1.78241	-1.3214	-1.24414	-1.57243	-1.49141		236.5	-1.14744	-0.967518	-0.658598	-0.841115	-1.33583	-0.802381	-1.36278	-0.529211	-0.761819	-1.35029	0.355221	-1.58251	-0.987397		236.5	-2.69638	-2.94846	-1.90447	-1.31546	-2.19383
236	0.631621	-0.146534	-0.055162	0.0124237	-0.896227	-0.055706	-1.07556	-0.143602	-0.857973	0.181126	0.0121804	-0.0797851	1.07784		236	-0.65761	-0.720836	-0.644314	-1.33338	-0.754291	-3.22006	-1.12981	-1.86906	-1.32524	-1.19817	-1.53645	-1.54285		236	-1.20364	-0.999286	-0.672658	-0.896227	-1.41331	-0.840157	-1.35333	-0.538396	-0.80762	-1.36764	0.343794	-1.60503	-0.95511		236	-2.7106	-2.9895	-1.80383	-1.21875	-2.17775
235.5	0.636644	-0.146501	-0.0641914	0.0318092	-0.917573	-0.0592079	-0.996216	-0.106545	-0.821448	0.115137	0.0545952	-0.0428688	1.10982		235.5	-0.540377	-0.59195	-0.550984	-1.2477	-0.736734	-3.1049	-1.06772	-1.80743	-1.35558	-1.17798	-1.47752	-1.47471		235.5	-1.21921	-1.07509	-0.712747	-0.917573	-1.47832	-0.845327	-1.34866	-0.645456	-0.893455	-1.46124	0.348338	-1.71247	-1.00832		235.5	-2.6906	-2.96489	-1.83609	-1.21913	-2.20316
235	0.645587	-0.195429	-0.0715019	-0.0129204	-0.924645	-0.0962486	-1.04236	-0.124696	-0.9133	0.0309006	-0.0036934	-0.06045	1.12041		235	-0.432723	-0.489531	-0.465797	-1.20425	-0.699052	-3.09115	-1.01885	-1.92145	-1.39806	-1.09572	-1.38119	-1.37899		235	-1.24914	-1.15126	-0.744187	-0.924645	-1.52887	-0.804066	-1.38281	-0.660138	-0.936988	-1.36726	0.309955	-1.68839	-1.08266		235	-2.56349	-2.90449	-1.80425	-1.13925	-2.16904
234.5	0.614571	-0.169291	-0.00800476	0.0466682	-0.868743	-0.0816406	-1.11373	-0.0701187	-0.954656	0.0223541	0.0323998	-0.0412109	1.17703		234.5	-0.242258	-0.340122	-0.301001	-1.09371	-0.611121	-3.10144	-0.950228	-1.93527	-1.34708	-1.03302	-1.22523	-1.288		234.5	-1.27809	-1.1194	-0.699171	-0.868743	-1.47482	-0.738327	-1.35751	-0.58766	-0.894498	-1.32208	0.414036	-1.62363	-1.05326		234.5	-2.42035	-2.7485	-1.76194	-1.03774	-2.08301
234	0.689308	-0.178823	0.0403091	0.0582641	-0.907106	-0.0634095	-1.18316	-0.0108963	-0.964772	0.0118278	0.0447441	-0.0301621	1.20239		234	-0.142292	-0.269773	-0.271588	-1.11966	-0.592587	-2.97947	-0.970377	-1.89168	-1.34851	-1.08731	-1.20869	-1.28841		234	-1.26541	-1.16947	-0.801279	-0.907106	-1.38686	-0.760699	-1.31614	-0.499417	-0.920659	-1.27056	0.463144	-1.64443	-1.06171		234	-2.39322	-2.64629	-1.64163	-0.948858	-1.99377
233.5	0.759225	-0.13402	0.0526451	0.089885	-0.911014	-0.012194	-1.15899	0.0275971	-1.00281	-0.0275985	0.053711	0.00471729	1.20362		233.5	-0.118597	-0.219404	-0.214058	-0.929268	-0.605989	-2.99063	-0.933094	-1.88155	-1.30362	-1.19716	-1.23706	-1.32445		233.5	-1.30249	-1.14356	-0.875903	-0.911014	-1.36663	-0.762418	-1.29275	-0.420657	-0.921028	-1.2729	0.445039	-1.61842	-1.07572		233.5	-2.33277	-2.50371	-1.58961	-0.875673	-1.90686
233	0.776275	-0.0881638	0.00532528	0.0883293	-0.939133	-0.0480393	-1.16632	-0.00289234	-1.10846	-0.0879944	0.0307701	-0.0179772	1.17524		233	0.0110677	-0.0870783	-0.094828	-0.919741	-0.53506	-3.02219	-0.895177	-1.86919	-1.3088	-1.17177	-1.26854	-1.23047		233	-1.33683	-1.17303	-0.843381	-0.939133	-1.34633	-0.711074	-1.24083	-0.425264	-0.875821	-1.17394	0.423273	-1.61846	-1.16365		233	-2.31631	-2.42089	-1.47686	-0.777437	-1.8595
232.5	0.796164	-0.118803	-0.0493828	0.0665741	-1.01533	-0.064003	-1.20915	-0.122292	-1.21322	-0.0910683	-0.0192826	-0.0577416	1.17662		232.5	0.149434	0.0431754	0.0159615	-0.814664	-0.414973	-2.95525	-0.909631	-1.94552	-1.33157	-1.18408	-1.29449	-1.26045		232.5	-1.30788	-1.13065	-0.84988	-1.01533	-1.32231	-0.737962	-1.32205	-0.323758	-0.817843	-1.1935	0.368279	-1.68718	-1.18041		232.5	-2.2524	-2.41777	-1.40562	-0.666855	-1.72027
232	0.837343	-0.120727	-0.105354	0.0580787	-1.02016	-0.0372277	-1.28618	-0.192684	-1.32524	-0.056485	0.00973964	-0.0758576	1.21958		232	0.241792	0.181215	0.161939	-0.777126	-0.374321	-2.97197	-0.890979	-2.01079	-1.31023	-1.21378	-1.23148	-1.35023		232	-1.39595	-1.14468	-0.900541	-1.02016	-1.27346	-0.833702	-1.42682	-0.344508	-0.777395	-1.32586	0.209091	-1.72486	-1.21442		232	-2.44345	-2.44739	-1.4146	-0.595397	-1.73997
231.5	0.863599	-0.118977	-0.117427	0.0910508	-1.07386	0.015001	-1.32124	-0.183949	-1.24475	-0.0645271	0.00607762	-0.070504	1.27566		231.5	0.351438	0.322938	0.344496	-0.749316	-0.264562	-2.94125	-0.811725	-1.99559	-1.27476	-1.23527	-1.23882	-1.36495		231.5	-1.48291	-1.19269	-0.976897	-1.07386	-1.3182	-0.92427	-1.45253	-0.368466	-0.913806	-1.38193	0.11127	-1.7703	-1.25926		231.5	-2.39572	-2.52504	-1.39722	-0.607332	-1.65798
231	0.91804	-0.144962	-0.154172	0.0660165	-1.13764	0.00622108	-1.34734	-0.192373	-1.3081	-0.117087	-0.00215981	-0.109969	1.3002		231	0.433134	0.393673	0.476004	-0.673157	-0.154419	-3.04795	-0.694419	-2.04619	-1.18866	-1.22435	-1.2558	-1.33012		231	-1.54571	-1.19842	-0.980316	-1.13764	-1.46346	-0.947954	-1.42543	-0.346375	-0.917476	-1.39405	-0.0109721	-1.80943	-1.27708		231	-2.4274	-2.66707	-1.31178	-0.569329	-1.53773
230.5	0.944691	-0.186365	-0.190106	0.00618744	-1.05724	-0.0297371	-1.3559	-0.20797	-1.35031	-0.0891922	-0.0141006	-0.12625	1.29383		230.5	0.566777	0.494406	0.63681	-0.493741	-0.0925423	-3.16725	-0.584614	-2.18563	-1.10602	-1.21012	-1.15767	-1.26094		230.5	-1.57518	-1.12664	-0.978919	-1.05724	-1.45895	-0.868412	-1.43682	-0.400675	-0.882212	-1.41555	-0.0303947	-1.78243	-1.24269		230.5	-2.38965	-2.48209	-1.19265	-0.429523	-1.38489
230	0.980952	-0.203857	-0.160179	-0.00607216	-1.02497	-0.029576	-1.45495	-0.132558	-1.44085	-0.0298675	-0.00978081	-0.0983886	1.34824		230	0.697076	0.607804	0.721056	-0.421418	0.0161247	-3.31009	-0.56868	-2.29787	-1.0524	-1.15813	-1.08645	-1.19182		230	-1.58675	-1.12282	-1.02978	-1.02497	-1.4438	-0.81975	-1.52421	-0.480985	-0.857111	-1.41647	-0.0669178	-1.85358	-1.31665		230	-2.32563	-2.56574	-1.09271	-0.373286	-1.33559
229.5	1.01237	-0.164591	-0.0866822	0.00893853	-1.01574	0.0121063	-1.51901	-0.0155091	-1.47225	0.00866006	0.0166518	-0.0870492	1.4296		229.5	0.81763	0.650895	0.807299	-0.23969	0.13246	-3.18398	-0.476114	-2.21725	-0.908242	-1.0636	-0.895845	-1.14907		229.5	-1.56682	-1.14673	-0.905686	-1.01574	-1.38949	-0.858872	-1.5169	-0.518354	-0.879941	-1.49342	-0.0434135	-1.88792	-1.36491		229.5	-2.11557	-2.55427	-0.969098	-0.281971	-1.18711
229	1.04865	-0.0727181	-0.0199379	0.00543974	-1.09758	0.0447197	-1.48438	0.0837997	-1.50881	0.0224869	0.0775162	-0.0623848	1.44671		229	0.906208	0.738568	0.928609	-0.244901	0.252176	-3.14407	-0.38202	-2.06964	-0.700049	-0.961684	-0.862328	-1.07537		229	-1.66027	-1.28922	-0.983918	-1.09758	-1.42074	-0.865221	-1.56448	-0.572874	-0.974926	-1.5041	-0.0146179	-1.89698	-1.38228		229	-2.101	-2.58727	-0.992249	-0.286218	-1.23847
228.5	1.09533	0.00067675	0.0216294	0.0348404	-1.0359	0.0604767	-1.43896	0.154887	-1.51103	0.0691407	0.101634	-0.0218666	1.47407		228.5	0.956717	0.7701	0.956738	-0.241122	0.356606	-3.01664	-0.284174	-1.98235	-0.601633	-0.910111	-0.857369	-1.0321		228.5	-1.6467	-1.24539	-1.00359	-1.0359	-1.43064	-0.803912	-1.55202	-0.551425	-0.978996	-1.48116	0.0827301	-1.83864	-1.38507		228.5	-1.98688	-2.51729	-0.867011	-0.202932	-1.09896
228	1.13578	0.00145485	0.0116134	0.0249114	-1.041	0.0114013	-1.43746	0.11421	-1.55674	0.0325011	0.0569633	-0.0547875	1.36435		228	1.02391	0.803932	0.971884	-0.168521	0.367422	-2.96036	-0.218721	-1.9262	-0.522388	-0.8477	-0.696759	-0.950148		228	-1.73771	-1.221	-1.06055	-1.041	-1.45302	-0.829464	-1.68743	-0.56443	-1.04313	-1.62321	0.0493454	-1.93882	-1.37437		228	-2.01377	-2.50959	-0.747969	-0.122793	-1.14277
227.5	1.15541	0.0364456	-0.000636345	0.0602012	-1.14879	0.0415016	-1.40452	0.15819	-1.57272	0.0478721	0.071936	-0.0353379	1.32304		227.5	1.09401	0.902892	1.00573	-0.201514	0.49607	-2.81051	-0.139045	-1.79407	-0.461006	-0.79805	-0.604159	-0.881956		227.5	-1.80044	-1.33737	-1.235	-1.14879	-1.62111	-0.939929	-1.82149	-0.609044	-1.10069	-1.72595	-0.0969168	-2.09201	-1.4743		227.5	-2.19343	-2.49973	-0.72639	-0.165734	-1.16034
227	1.14977	0.119774	0.00758519	0.135317	-1.12532	0.0292374	-1.37664	0.180768	-1.58465	0.0452195	0.157941	-0.0169677	1.3134		227	1.21432	1.01988	1.16001	-0.15795	0.635369	-2.65552	-0.00112569	-1.68712	-0.325758	-0.662804	-0.563702	-0.787722		227	-1.86919	-1.38463	-1.25875	-1.12532	-1.62289	-1.00225	-1.78455	-0.58946	-1.21518	-1.70898	-0.00912569	-2.0738	-1.48367		227	-2.23151	-2.55451	-0.651869	-0.0859175	-1.16986
226.5	1.18399	0.12626	-0.0102188	0.112932	-1.15641	0.0192452	-1.54448	0.165347	-1.69264	0.038195	0.173446	-0.0207924	1.24966		226.5	1.23998	1.0896	1.32179	-0.173829	0.747913	-2.72451	0.110476	-1.80615	-0.211897	-0.644282	-0.483102	-0.69762		226.5	-1.89549	-1.40207	-1.23663	-1.15641	-1.75128	-1.08852	-1.75071	-0.606931	-1.26476	-1.76544	-0.044287	-2.1114	-1.49919		226.5	-2.30894	-2.56461	-0.566912	-0.101141	-1.18683
226	1.2297	0.124325	-0.0337402	0.107782	-1.12797	0.019944	-1.52946	0.0761185	-1.70139	0.0453255	0.210094	-0.0137924	1.13734		226	1.24088	1.19231	1.41351	-0.0784648	0.790243	-2.78165	0.110683	-1.90892	-0.108813	-0.67637	-0.405518	-0.639038		226	-1.90387	-1.4285	-1.35445	-1.12797	-1.78134	-1.01368	-1.76147	-0.481393	-1.20417	-1.76621	-0.0559226	-2.04326	-1.45072		226	-2.28675	-2.45161	-0.50375	0.0262046	-1.09879
225.5	1.19818	0.102357	0.0218033	0.120832	-1.18976	0.00345993	-1.61049	-0.0269394	-1.70914	0.0378265	0.200196	0.00130386	1.10712		225.5	1.314	1.35088	1.6072	-0.0345452	0.907085	-2.73296	0.196109	-1.97042	0.00183179	-0.569941	-0.191098	-0.427004		225.5	-1.9912	-1.41845	-1.38344	-1.18976	-1.91012	-1.1239	-1.69229	-0.492083	-1.36248	-1.83116	-0.175824	-2.16762	-1.53468		225.5	-2.36942	-2.48631	-0.53165	0.00643337	-1.05241
225	1.18393	0.106024	0.0939263	0.149271	-1.40253	0.0424279	-1.60565	-0.0277878	-1.72996	0.138857	0.255488	0.102633	1.10608		225	1.36391	1.49324	1.73306	-0.0364824	1.00472	-2.6882	0.23374	-1.96638	0.0778627	-0.482195	-0.0390914	-0.265673		225	-2.03308	-1.44922	-1.47125	-1.40253	-2.04933	-1.25572	-1.90893	-0.617272	-1.51757	-1.92968	-0.29749	-2.26923	-1.64798		225	-2.50474	-2.60883	-0.581813	-0.133034	-1.07094
224.5	1.18532	0.127657	0.179157	0.213635	-1.45171	0.0246681	-1.61532	-0.0127319	-1.77268	0.195086	0.261395	0.122454	1.16749		224.5	1.47976	1.65839	1.87835	0.0504512	1.12363	-2.67294	0.266178	-1.98898	0.188324	-0.35105	0.0167465	-0.0986145		224.5	-1.99127	-1.44425	-1.4865	-1.45171	-2.02178	-1.23716	-1.85187	-0.645219	-1.4351	-1.88905	-0.255286	-2.38648	-1.63919		224.5	-2.5192	-2.5151	-0.638041	-0.16191	-1.11621
224	1.19232	0.0988647	0.239452	0.243031	-1.5844	0.0447083	-1.7173	-0.0483452	-1.92378	0.232198	0.237576	0.139728	1.21986		224	1.55732	1.74147	2.0207	0.0424752	1.21919	-2.77142	0.268812	-2.16799	0.259889	-0.219286	0.159052	0.00317003		224	-2.05803	-1.48776	-1.53534	-1.5844	-2.01761	-1.29404	-1.87989	-0.720405	-1.47918	-1.8977	-0.204344	-2.331	-1.77859		224	-2.49512	-2.67161	-0.710423	-0.131233	-1.03776
223.5	1.21257	0.0476921	0.239143	0.239444	-1.76721	0.047303	-1.79189	-0.0787216	-2.04784	0.277586	0.1368	0.12696	1.22466		223.5	1.59288	1.80937	2.01284	0.0331688	1.18617	-2.75464	0.152202	-2.19506	0.274616	-0.128989	0.311178	0.152402		223.5	-2.00515	-1.53956	-1.59695	-1.76721	-2.04241	-1.33754	-2.05505	-0.824653	-1.50204	-1.98358	-0.240321	-2.48225	-1.80669		223.5	-2.71991	-2.77193	-0.861312	-0.0962	-1.09352
223	1.20839	0.0403183	0.317141	0.290446	-1.72997	0.105467	-1.70681	0.0166709	-1.9469	0.407305	0.141669	0.208661	1.35542		223	1.6359	1.92818	1.99302	0.128315	1.15477	-2.65796	0.149899	-2.05678	0.27362	0.0325149	0.351476	0.272388		223	-2.00873	-1.47572	-1.60461	-1.72997	-2.03804	-1.40153	-2.10501	-0.811105	-1.45443	-1.9565	-0.292977	-2.48782	-1.82012		223	-2.66591	-2.8625	-0.825218	-0.132098	-1.12903
222.5	1.21164	0.031881	0.33187	0.34379	-1.7626	0.129868	-1.68939	0.105193	-1.95035	0.483325	0.13035	0.247109	1.44092		222.5	1.68496	1.97717	2.01793	0.176622	1.23205	-2.52608	0.223213	-2.09267	0.279988	0.135869	0.45527	0.372203		222.5	-2.11125	-1.54198	-1.57714	-1.7626	-2.11329	-1.46875	-2.23507	-0.846953	-1.5421	-2.01473	-0.233478	-2.55694	-1.86039		222.5	-2.69195	-2.99261	-0.807103	-0.0587123	-1.12111
222	1.25548	0.0677841	0.236988	0.363893	-1.64176	0.0778053	-1.87022	0.193597	-2.03743	0.484588	0.0998794	0.17804	1.48023		222	1.71173	1.97982	2.00893	0.129425	1.19613	-2.68803	0.311201	-2.16307	0.252361	0.192379	0.461545	0.430661		222	-1.99917	-1.5503	-1.56851	-1.64176	-2.02674	-1.45113	-2.20519	-0.802895	-1.52628	-2.05259	-0.264309	-2.54377	-1.76261		222	-2.66223	-2.91417	-0.742671	-0.0375781	-1.11065
221.5	1.30769	0.139323	0.174454	0.343422	-1.56625	0.0164893	-1.90906	0.216189	-2.04615	0.437787	0.100114	0.200357	1.53983		221.5	1.75004	1.95011	2.09474	0.247038	1.15374	-2.79302	0.35555	-2.0783	0.326388	0.26231	0.4995	0.348988		221.5	-2.04833	-1.66712	-1.49544	-1.56625	-2.03026	-1.44315	-2.13277	-0.747765	-1.47298	-1.98002	-0.223294	-2.60444	-1.8095		221.5	-2.59345	-3.01326	-0.676267	0.120322	-1.13557
221	1.32473	0.20975	0.0335388	0.267957	-1.43822	-0.0707786	-1.92613	0.172126	-1.99254	0.365532	0.116003	0.203616	1.51735		221	1.74651	1.96185	2.13531	0.0891871	1.0937	-2.9291	0.339478	-2.08682	0.332744	0.340224	0.503994	0.351009		221	-2.02982	-1.70588	-1.42793	-1.43822	-2.06075	-1.42277	-2.23471	-0.753719	-1.42306	-2.06206	-0.259761	-2.65538	-1.80309		221	-2.50382	-3.12143	-0.672042	0.131315	-1.09911
220.5	1.31962	0.341663	0.0505279	0.272962	-1.30684	0.00139234	-1.9258	0.265461	-2.08627	0.39668	0.238132	0.252441	1.57536		220.5	1.7764	1.96873	2.10248	0.164533	1.09223	-3.04567	0.378123	-2.10687	0.341642	0.371873	0.498133	0.368658		220.5	-2.07997	-1.61808	-1.34369	-1.30684	-2.1167	-1.49297	-2.29232	-0.671537	-1.42365	-2.08675	-0.245604	-2.68459	-1.80946		220.5	-2.51857	-3.12969	-0.664984	0.0994807	-1.12833
220	1.34028	0.387277	0.0512504	0.231637	-1.30357	0.0277458	-1.82368	0.295365	-2.07775	0.373638	0.304206	0.285343	1.65311		220	1.78495	1.90565	2.19562	0.18761	1.14606	-2.99965	0.397683	-2.05485	0.289632	0.337851	0.442989	0.381464		220	-2.06133	-1.54472	-1.27539	-1.30357	-2.16678	-1.40714	-2.19419	-0.651765	-1.47046	-2.08783	-0.192458	-2.59466	-1.76772		220	-2.24005	-3.0841	-0.636333	0.109108	-0.963246
219.5	1.39439	0.423705	0.00840449	0.21253	-1.473	-0.0389306	-1.84134	0.307249	-2.05948	0.344307	0.299198	0.252816	1.70588		219.5	1.78102	1.78151	2.15481	-0.0740278	1.10176	-3.05767	0.331772	-1.98739	0.242539	0.241882	0.438602	0.351297		219.5	-2.20916	-1.71982	-1.51995	-1.473	-2.27885	-1.47445	-2.29274	-0.808274	-1.6043	-2.17695	-0.35601	-2.72819	-1.93279		219.5	-2.59171	-3.10423	-0.832925	-0.0462183	-1.10595
219	1.46912	0.341108	-0.00304944	0.142761	-1.46391	-0.0576202	-1.89375	0.243423	-2.05198	0.273112	0.309148	0.207381	1.70689		219	1.71556	1.6748	2.02951	-0.0173354	0.934913	-3.26935	0.157366	-2.14804	0.206094	0.110159	0.367631	0.34006		219	-2.16857	-1.6884	-1.61536	-1.46391	-2.19015	-1.51034	-2.21314	-0.935333	-1.48747	-2.13459	-0.265903	-2.80177	-1.98253		219	-2.62109	-3.11121	-0.971831	-0.0653896	-1.26742
218.5	1.52662	0.322842	0.0725852	0.176971	-1.49635	0.00115118	-1.9967	0.227962	-2.25164	0.235899	0.344953	0.223794	1.70519		218.5	1.73698	1.62573	1.95085	0.0370248	0.793539	-3.52675	-0.0393289	-2.31422	0.0671295	-0.00719225	0.313564	0.228698		218.5	-2.17615	-1.63793	-1.70662	-1.49635	-2.19157	-1.51107	-2.19977	-0.98238	-1.51663	-2.09373	-0.183523	-2.6768	-1.99418		218.5	-2.76174	-3.08077	-1.21557	-0.194248	-1.41863
218	1.54582	0.288574	0.145254	0.233221	-1.53444	0.105939	-2.06616	0.296623	-2.31524	0.301167	0.479267	0.221026	1.77511		218	1.78007	1.56599	1.74848	-0.0831972	0.799843	-3.61699	-0.155397	-2.51334	-0.0785775	-0.0667618	0.29071	0.278998		218	-2.16612	-1.60599	-1.7928	-1.53444	-2.1282	-1.49193	-2.19961	-0.963617	-1.57173	-2.10387	-0.0555913	-2.67734	-2.1511		218	-2.9492	-3.23026	-1.29713	-0.309807	-1.51534
217.5	1.60418	0.247615	0.184867	0.258091	-1.56593	0.198159	-2.22974	0.261917	-2.52324	0.325731	0.518993	0.181961	1.80848		217.5	1.73582	1.48751	1.66496	-0.215577	0.673228	-3.68908	-0.147291	-2.66046	-0.189198	-0.158554	0.15745	0.207806		217.5	-2.18884	-1.69254	-1.79068	-1.56593	-2.1955	-1.46395	-2.09667	-0.821805	-1.63404	-2.03934	0.00600159	-2.68434	-2.19885		217.5	-3.09417	-3.19593	-1.2845	-0.339415	-1.49481
217	1.68864	0.194594	0.106944	0.256668	-1.62325	0.202377	-2.24379	0.135223	-2.54087	0.299527	0.495243	0.117239	1.82511		217	1.70862	1.45637	1.56851	-0.327166	0.497081	-3.91271	-0.239139	-2.75994	-0.304802	-0.301948	-0.0256271	0.040995		217	-2.22118	-1.81406	-2.00925	-1.62325	-2.33083	-1.55824	-2.18253	-0.909013	-1.74397	-2.17639	-0.100392	-2.76715	-2.36126		217	-3.39117	-3.32141	-1.47728	-0.516065	-1.65586
216.5	1.74635	0.186742	0.0494118	0.236703	-1.70826	0.171347	-2.35601	0.0154327	-2.68573	0.201244	0.419164	0.10549	1.80705		216.5	1.67279	1.45036	1.45261	-0.452506	0.39238	-4.03	-0.333499	-3.0822	-0.330441	-0.333206	-0.127255	-0.0822404		216.5	-2.25288	-1.86578	-2.07841	-1.70826	-2.31675	-1.5695	-2.28253	-0.897807	-1.80618	-2.25844	-0.134993	-2.83103	-2.45936		216.5	-3.56389	-3.58207	-1.51492	-0.5625	-1.94375
216	1.73734	0.132523	-0.0622467	0.137846	-1.65984	0.118185	-2.39581	-0.0564964	-2.902	0.0731018	0.291224	0.0653748	1.71572		216	1.65866	1.46218	1.5297	-0.379823	0.448468	-4.3902	-0.333668	-3.2364	-0.429284	-0.341036	-0.211603	-0.180517		216	-2.25087	-1.91206	-1.92871	-1.65984	-2.28885	-1.56295	-2.27398	-0.814658	-1.83809	-2.25196	0.0507001	-2.79309	-2.27195		216	-3.47934	-3.6852	-1.47434	-0.631444	-2.00601
215.5	1.71549	0.178163	-0.109414	0.0916045	-1.72757	0.0744079	-2.37439	-0.00796136	-2.94748	0.10218	0.280041	0.0802215	1.73458		215.5	1.65967	1.52921	1.55455	-0.531356	0.520668	-4.55551	-0.218329	-3.26425	-0.579639	-0.3077	-0.2956	-0.165904		215.5	-2.25972	-1.91456	-1.83452	-1.72757	-2.40186	-1.63906	-2.43359	-0.706847	-1.95714	-2.24935	-0.00465381	-2.83059	-2.37622		215.5	-3.43457	-3.73427	-1.4955	-0.758334	-1.98745
215	1.72236	0.133057	-0.239233	-0.0425065	-1.69947	-0.0460824	-2.32712	-0.0760682	-2.88179	0.0986869	0.14108	-0.0233956	1.69542		215	1.50409	1.52554	1.46519	-0.760811	0.50602	-4.44281	-0.182283	-3.2396	-0.611252	-0.314839	-0.399207	-0.0857079		215	-2.30512	-2.00473	-1.92803	-1.69947	-2.53113	-1.74964	-2.53937	-0.720824	-2.0193	-2.36195	-0.0572733	-2.87856	-2.41354		215	-3.56765	-3.71411	-1.65322	-0.822328	-1.98672
214.5	1.79638	0.0528695	-0.298547	-0.151467	-1.68948	-0.114322	-2.20693	-0.206264	-2.8714	0.0646417	-0.102401	-0.122553	1.56652		214.5	1.2973	1.46871	1.32755	-0.724429	0.394573	-4.55923	-0.40467	-3.2324	-0.779024	-0.557413	-0.449631	-0.231962		214.5	-2.32872	-1.95935	-2.00459	-1.68948	-2.54893	-1.80791	-2.64008	-0.778514	-1.96702	-2.42572	-0.0794928	-2.92926	-2.36308		214.5	-3.63986	-3.84153	-1.74962	-0.826781	-2.05612
214	1.81376	-0.00824203	-0.313091	-0.184982	-1.72612	-0.225745	-2.29651	-0.301394	-2.90557	0.0109459	-0.277395	-0.174179	1.57034		214	1.14403	1.4149	1.16961	-0.712152	0.260684	-4.69831	-0.575088	-3.37917	-0.893127	-0.566602	-0.369421	-0.293721		214	-2.35122	-1.8818	-2.03785	-1.72612	-2.52911	-1.90674	-2.78028	-0.90935	-2.08028	-2.49986	-0.102212	-2.98477	-2.39567		214	-3.7548	-4.00634	-1.81238	-0.880435	-2.25963
213.5	1.78122	-0.112733	-0.33634	-0.229683	-1.66939	-0.312281	-2.29117	-0.301024	-2.9752	-0.0431404	-0.385245	-0.289794	1.55788		213.5	1.02376	1.36343	1.1908	-0.788255	0.411275	-4.70338	-0.499096	-3.47631	-0.963738	-0.511196	-0.201028	-0.206386		213.5	-2.4552	-1.96323	-1.96174	-1.66939	-2.51124	-1.88467	-2.76453	-0.88168	-2.02378	-2.42486	-0.0153529	-3.12084	-2.37052		213.5	-3.68077	-3.95641	-1.87322	-1.00156	-2.34324
213	1.74664	-0.165237	-0.262368	-0.17091	-1.59951	-0.297404	-2.30652	-0.316212	-2.99479	-0.022937	-0.433738	-0.430338	1.58248		213	0.896542	1.29778	1.20311	-0.846258	0.368293	-4.79389	-0.419455	-3.48999	-0.982284	-0.565081	-0.111037	-0.125507		213	-2.42636	-1.8664	-1.90466	-1.59951	-2.42783	-1.79716	-2.72629	-0.819086	-1.83998	-2.38023	0.042531	-3.15583	-2.39066		213	-3.73954	-3.84136	-1.83435	-0.861252	-2.35701
212.5	1.75248	-0.181183	-0.264184	-0.0927247	-1.65859	-0.230294	-2.38923	-0.354382	-2.96677	-0.00621879	-0.423424	-0.473236	1.6504		212.5	0.810659	1.26089	1.18037	-0.913875	0.283591	-4.71942	-0.497107	-3.52604	-0.898031	-0.644833	-0.0931115	0.034082		212.5	-2.45949	-1.81375	-1.9829	-1.65859	-2.54347	-1.79674	-2.71775	-0.93285	-1.89892	-2.39625	0.0258771	-3.22146	-2.48005		212.5	-3.90186	-3.83896	-1.84621	-0.945138	-2.39213
212	1.73196	-0.224169	-0.144701	-0.0118531	-1.68451	-0.147236	-2.42876	-0.300956	-2.98769	-0.0322129	-0.367156	-0.436241	1.74181		212	0.734001	1.20485	1.23998	-0.888556	0.333297	-4.57779	-0.578601	-3.49333	-0.811273	-0.626435	-0.0309554	0.205414		212	-2.58384	-1.98307	-2.04761	-1.68451	-2.61725	-1.87129	-2.77944	-1.08717	-1.94882	-2.45879	-0.0379985	-3.38207	-2.48139		212	-4.15088	-4.02613	-1.86614	-0.9289	-2.42057
211.5	1.69317	-0.090026	0.0189759	0.0780946	-1.92209	-0.022924	-2.50665	-0.171732	-3.0274	-0.014112	-0.25621	-0.358803	1.88884		211.5	0.748832	1.13022	1.41825	-0.901478	0.412784	-4.50997	-0.47486	-3.36675	-0.728847	-0.563983	0.0769028	0.454781		211.5	-2.58146	-1.9425	-2.09648	-1.92209	-2.64341	-1.8443	-2.8832	-1.16916	-2.02291	-2.53201	-0.0344753	-3.41303	-2.56316		211.5	-4.24068	-4.268	-1.94149	-0.915843	-2.39222
211	1.58498	0.0115364	0.0773132	0.0809311	-1.99871	-0.0277138	-2.41598	-0.0708412	-3.00228	0.0361542	-0.151035	-0.296374	1.95691		211	0.879883	1.15488	1.69394	-0.836017	0.649482	-4.39509	-0.158606	-3.3008	-0.619772	-0.215295	0.25345	0.827551		211	-2.70422	-2.00427	-2.17753	-1.99871	-2.70518	-1.83932	-2.92144	-1.27251	-2.04952	-2.63732	0.0378254	-3.51259	-2.5537		211	-4.01565	-4.26727	-1.96454	-1.07652	-2.42836
210.5	1.53785	0.101382	0.112285	0.147913	-2.05291	0.0155281	-2.3618	0.00461423	-2.94778	0.1279	-0.00417102	-0.193248	1.94813		210.5	0.944225	1.18892	1.83521	-0.754555	0.757233	-4.34766	-0.00775308	-3.08557	-0.50204	-0.116287	0.437872	1.14103		210.5	-2.71874	-2.00829	-2.27236	-2.05291	-2.75632	-1.83432	-3.00026	-1.26187	-2.09151	-2.74933	-0.0532025	-3.49066	-2.57755		210.5	-3.56992	-4.29349	-1.86572	-0.923509	-2.2202
210	1.53117	0.171465	0.26736	0.202383	-2.11183	0.0947716	-2.3313	0.0189271	-2.95906	0.20791	0.0502267	-0.104211	2.00349		210	0.955442	1.29947	1.86013	-0.733006	0.719756	-3.90707	0.154372	-2.88842	-0.372375	0.0179108	0.69785	1.29615		210	-2.75565	-1.92756	-2.30371	-2.11183	-2.74495	-1.96166	-2.99965	-1.33135	-2.24469	-2.83442	-0.148881	-3.51345	-2.5292		210	-3.48725	-4.062	-1.91542	-0.815031	-1.94575
209.5	1.52479	0.251039	0.415536	0.266073	-2.06605	0.121094	-2.23084	0.0441949	-2.99842	0.196424	0.114656	0.00672767	2.00052		209.5	0.9376	1.40057	1.90266	-0.734544	0.849059	-3.63508	0.303543	-2.78887	-0.126291	0.374805	0.979305	1.54068		209.5	-2.84376	-1.98751	-2.42928	-2.06605	-2.76663	-2.11935	-3.20181	-1.42045	-2.31428	-2.95789	-0.263508	-3.57248	-2.61129		209.5	-3.52249	-4.2074	-1.8127	-0.795823	-1.84448
209	1.53745	0.329601	0.542569	0.319271	-2.1016	0.190652	-2.30706	0.0322288	-2.95301	0.239165	0.0817467	0.095034	2.01583		209	0.916242	1.36328	1.88557	-0.684074	1.0167	-3.52606	0.649325	-2.78029	0.0465339	0.682305	1.39178	1.72249		209	-2.9799	-1.96391	-2.50708	-2.1016	-2.72051	-2.01141	-3.12837	-1.486	-2.35145	-2.98606	-0.267975	-3.51674	-2.52263		209	-3.28078	-4.32754	-1.78518	-0.699357	-1.71335
208.5	1.51093	0.228619	0.433076	0.277692	-2.08408	0.182835	-2.30743	-0.0148354	-2.93009	0.290273	0.0518013	0.0981888	1.94931		208.5	0.983375	1.26948	2.045	-0.589328	1.25668	-3.34378	0.936767	-2.59977	0.241486	0.89315	1.68057	1.90014		208.5	-3.01703	-2.02549	-2.5141	-2.08408	-2.83766	-2.07896	-3.08853	-1.42834	-2.37952	-3.05703	-0.308101	-3.64568	-2.54254		208.5	-2.92945	-4.05497	-1.61991	-0.625586	-1.4966
208	1.48882	0.205094	0.398029	0.278726	-2.04986	0.248096	-2.44256	0.00148392	-2.95932	0.30219	0.0817017	0.0871895	2.04605		208	1.03195	1.24449	2.08871	-0.490107	1.4086	-3.00768	1.16518	-2.54596	0.517432	1.15919	2.08116	2.18236		208	-3.01641	-2.05784	-2.60147	-2.04986	-2.89611	-2.11629	-3.1752	-1.41242	-2.42794	-3.09156	-0.467496	-3.77613	-2.57645		208	-2.94954	-4.0196	-1.67693	-0.446117	-1.2393
207.5	1.50344	0.242096	0.411276	0.304473	-2.04885	0.318315	-2.46194	0.118179	-3.02596	0.324139	0.0903893	0.128047	2.12005		207.5	1.00323	1.29143	2.07428	-0.142266	1.64645	-2.67573	1.52567	-2.34756	0.939245	1.42897	2.44795	2.49009		207.5	-3.08364	-2.15222	-2.62644	-2.04885	-2.93956	-2.19042	-3.23099	-1.40434	-2.3704	-3.0729	-0.441104	-3.79044	-2.5341		207.5	-3.07165	-3.9589	-1.6112	-0.237559	-1.18168
207	1.452	0.314346	0.309483	0.30816	-2.12245	0.305441	-2.40301	0.171671	-3.0578	0.338671	0.17144	0.137882	2.17828		207	1.15204	1.31781	2.11852	0.0738552	2.12959	-2.30442	2.00677	-2.15921	1.35903	1.87337	2.89918	2.96444		207	-3.21873	-2.24836	-2.71922	-2.12245	-3.04004	-2.2064	-3.23309	-1.55351	-2.46024	-3.13758	-0.465458	-3.87667	-2.63451		207	-3.08068	-4.02677	-1.67098	-0.20293	-1.26267
206.5	1.41152	0.307969	0.139936	0.257443	-2.14354	0.289039	-2.31269	0.250358	-3.00034	0.326734	0.277036	0.183165	2.27651		206.5	1.24162	1.28384	2.30612	0.241972	2.62382	-1.92789	2.4592	-1.73839	1.83215	2.29021	3.35618	3.54066		206.5	-3.27943	-2.31475	-2.79811	-2.14354	-3.17672	-2.28102	-3.2546	-1.688	-2.53013	-3.12659	-0.328423	-3.98032	-2.55008		206.5	-2.79068	-3.86893	-1.50098	0.0214754	-1.05778
206	1.38693	0.167586	-0.0108422	0.106473	-2.12873	0.177741	-2.33411	0.343217	-2.96491	0.281129	0.320973	0.116984	2.15181		206	1.37015	1.25643	2.46107	0.575184	3.06179	-1.63249	2.79225	-1.3934	2.19855	2.68908	3.7471	4.05919		206	-3.17848	-2.23708	-2.6641	-2.12873	-3.17231	-2.34309	-3.2229	-1.55947	-2.44309	-3.22013	-0.102142	-4.09388	-2.54081		206	-2.20823	-3.58917	-1.3854	0.312242	-0.817578
205.5	1.38735	0.199041	-0.0941947	0.0359383	-2.17509	0.102059	-2.38245	0.409358	-3.16842	0.301117	0.345957	0.092878	2.08509		205.5	1.44771	1.27691	2.62622	0.873826	3.43216	-1.0989	3.1252	-1.13521	2.74103	3.21373	4.13595	4.576		205.5	-3.15259	-2.28668	-2.73623	-2.17509	-3.19812	-2.45654	-3.33312	-1.58377	-2.43232	-3.28321	-0.094732	-4.18573	-2.76658		205.5	-2.2224	-3.38749	-1.24814	0.644022	-0.507479
205	1.4152	0.341726	-0.06128	0.116049	-2.10335	0.0944268	-2.4261	0.45413	-3.18345	0.38163	0.372974	0.128003	2.12074		205	1.43618	1.4733	2.73601	1.1949	3.7861	-0.677654	3.55059	-0.83906	3.34871	3.78572	4.78629	4.91892		205	-3.10306	-2.25454	-2.68079	-2.10335	-3.1051	-2.386	-3.2005	-1.43076	-2.34975	-3.29084	0.0402698	-4.05155	-2.67393		205	-1.97458	-2.95224	-1.00123	0.963814	-0.354512
204.5	1.39525	0.311239	-0.102512	0.150868	-2.00716	0.0585952	-2.37177	0.395424	-3.17175	0.372491	0.405002	0.0862548	1.99698		204.5	1.45417	1.55836	2.95046	1.32449	4.30264	-0.296965	4.05896	-0.592414	3.93214	4.28286	5.36504	5.39481		204.5	-3.13492	-2.18325	-2.61071	-2.00716	-3.08436	-2.39287	-3.08571	-1.36152	-2.43325	-3.21241	0.146041	-4.06195	-2.71292		204.5	-1.43434	-2.50811	-0.724333	1.13387	0.0635486
204	1.32312	0.182229	-0.147867	0.0928558	-1.87532	0.0214752	-2.45574	0.234645	-3.27723	0.323444	0.386929	-0.0171234	1.81603		204	1.55348	1.65972	3.15229	1.47391	4.88821	0.200767	4.59508	-0.324651	4.54873	4.62547	6.03746	5.96398		204	-3.07701	-2.20351	-2.62994	-1.87532	-2.92499	-2.4407	-3.13192	-1.24388	-2.44716	-3.15093	0.224071	-4.03353	-2.72354		204	-1.12392	-2.09187	-0.597416	1.32505	0.536986
203.5	1.39664	0.175098	0.0143784	0.0614525	-1.92625	0.0701821	-2.61841	0.218119	-3.20686	0.412193	0.4181	0.00496984	1.70601		203.5	1.45213	1.64692	3.29395	1.52067	5.32447	0.54839	4.96824	-0.100714	5.16136	4.87399	6.45665	6.51707		203.5	-3.04683	-2.21509	-2.63486	-1.92625	-2.97096	-2.38894	-3.0944	-1.06548	-2.40815	-3.11124	0.353902	-4.0743	-2.78252		203.5	-1.05928	-1.9774	-0.38672	1.4112	0.926943
203	1.41526	0.188144	-0.0188279	0.0509071	-2.03805	0.0885681	-2.79841	0.129904	-3.36249	0.467171	0.367522	-0.0270531	1.61335		203	1.52434	1.57393	3.44508	1.73657	5.74376	0.831821	5.51586	-0.0945294	5.60378	5.18038	7.06421	6.91812		203	-2.91196	-2.1249	-2.67725	-2.03805	-2.9383	-2.5387	-3.03874	-1.09367	-2.35047	-3.01066	0.316885	-4.04845	-2.74022		203	-0.938445	-1.81883	-0.348021	1.49379	1.27115
202.5	1.40913	0.227143	-0.000113603	0.115781	-2.015	0.106999	-2.69893	-0.00104134	-3.37374	0.476596	0.420243	-0.0253822	1.80512		202.5	1.59672	1.60912	3.63956	1.85155	6.14419	1.31447	6.19822	0.140624	6.05785	5.65831	7.47285	7.23805		202.5	-2.90243	-2.14277	-2.53159	-2.015	-2.88351	-2.47725	-3.03638	-1.05241	-2.26403	-2.89194	0.420493	-3.73324	-2.64042		202.5	-0.808278	-1.61899	-0.121585	1.82263	1.4852
202	1.3391	0.142966	-0.0260735	0.103015	-1.98273	0.0898544	-2.48188	-0.144588	-3.237	0.345081	0.339993	-0.0320061	1.85544		202	1.67104	1.76784	3.84406	2.11257	6.68043	1.53182	6.88194	0.493965	6.50754	6.26436	7.88628	7.70176		202	-2.74815	-2.09887	-2.61497	-1.98273	-2.86491	-2.4541	-3.09378	-0.910354	-2.31586	-2.7823	0.467255	-3.59581	-2.52225		202	-0.351985	-1.49534	0.0999157	1.9642	1.88703
201.5	1.20966	-0.0374864	-0.0571885	-0.0558091	-2.13714	-0.00329829	-2.37433	-0.211594	-3.21398	0.268559	0.151021	-0.0685021	1.75487		201.5	1.7967	1.90057	4.03256	1.99115	7.12507	2.56336	7.64071	0.784361	7.15267	6.88559	8.45497	8.33885		201.5	-2.85443	-2.04902	-2.72626	-2.13714	-2.88871	-2.51873	-3.17473	-1.13246	-2.28445	-2.83251	0.34047	-3.69268	-2.47535		201.5	-0.271952	-1.42944	0.280404	2.1148	2.0609
201	1.14606	-0.172424	0.0290489	-0.159303	-2.11192	-0.0962288	-2.27865	-0.126153	-3.29961	0.312209	0.168064	-0.0746468	1.90386		201	1.88321	2.00127	4.38517	2.07874	7.58098	3.32094	8.09741	0.954238	7.74151	7.66708	8.93712	8.67579		201	-2.98526	-2.2136	-2.88728	-2.11192	-3.06599	-2.51241	-3.2173	-1.27348	-2.22016	-3.1572	-0.00738726	-3.74385	-2.53219		201	-0.269583	-1.4955	0.336139	1.81073	2.23339
200.5	1.15584	-0.134361	0.100364	-0.0428109	-2.03504	0.0188666	-2.1971	0.00859747	-3.53474	0.320795	0.189067	-0.000962928	2.24137		200.5	2.04681	2.07198	4.6768	2.5403	8.06693	3.63295	8.49832	1.25982	8.28786	8.27612	9.54058	8.81431		200.5	-2.71143	-2.03423	-2.65177	-2.03504	-2.9709	-2.34155	-3.09098	-1.30516	-2.26473	-2.89177	-0.129492	-3.62673	-2.15126		200.5	0.048886	-1.31443	0.419942	2.26748	2.36358
200	1.14461	-0.20914	-0.0320556	-0.0458358	-1.97445	-0.0321365	-2.13896	-0.00685725	-3.48569	0.30163	0.162079	0.206132	2.66216		200	2.28575	2.33023	4.76549	2.79973	8.50617	4.26568	9.07064	1.41166	8.69806	8.69808	9.9533	9.52266		200	-2.96482	-1.82393	-2.63618	-1.97445	-2.86185	-2.2803	-2.97018	-1.21464	-2.10476	-2.89376	-0.128486	-3.71472	-2.21336		200	0.398885	-0.992307	0.512542	2.35814	3.00198
[truncated: 22 more columns]

## Sheet: 3C
3C	TGTCCTCACACCCCTGTCCTCACACCCCTGT																														3C (2)	TGTCCTCACACCCCTGTCCTCACACCCCTGT
																															Baseline deducted automatically
		10 mM Sodium cocodylate 100 mM KCl pH as indicated															10 µM DNA in 10 mM Sodium cocodylate 100 mM KCl pH as indicated															10 mM Sodium cocodylate 100 mM KCl pH as indicated															10 µM DNA in 10 mM Sodium cocodylate 100 mM KCl pH as indicated
Wavelength (nm)	Baseline	pH 4.0	pH 4.5	pH 5.0	pH 5.25	pH 5.5	pH 5.75	pH 6.0	pH 6.25	pH 6.5	pH 6.75	pH 7.0	pH 7.5	pH 8.0		Wavelength (nm)	pH 4.0	pH 4.5	pH 5.0	pH 5.25	pH 5.5	pH 5.75	pH 6.0	pH 6.25	pH 6.5	pH 6.75	pH 7.0	pH 7.5	pH 8.0		Wavelength (nm)	pH 4.0	pH 4.5	pH 5.0	pH 5.25	pH 5.5	pH 5.75	pH 6.0	pH 6.25	pH 6.5	pH 6.75	pH 7.0	pH 7.5	pH 8.0		Wavelength (nm)	pH 4.0	pH 4.5	pH 5.0
320	0.160093	0.0595726	0.077813	0.125546	-0.380575	-0.0124824	-0.667313	0.113129	-0.65655	0.068972	-1.21971	0.167718	-0.00725021	0.69287		320	0.0168327	0.242698	0.0864388	-0.311626	-0.0265671	-0.836611	-0.0118095	-0.537428	-0.0236606	-0.526395	-0.0473053	0.00391999	0.0516472		320	-0.770876	-0.5806	-0.493263	-0.380575	-0.863703	-0.667313	-0.736889	-0.382824	-0.624053	-0.584712	0.0631116	-0.841169	-0.478936		320	-1.16119	-0.703656	-1.00692
319.5	0.167464	0.10105	0.149099	0.164574	-0.522257	-0.0161453	-0.679058	0.141101	-0.548103	0.0512245	-1.2443	0.206762	0.0313194	0.684531		319.5	0.0199928	0.304562	0.107887	-0.231536	-0.0313972	-0.867138	0.0238869	-0.580198	0.0342245	-0.515828	-0.0618744	-0.049054	0.0257584		319.5	-0.770344	-0.557013	-0.520573	-0.522257	-0.897668	-0.679058	-0.756795	-0.366366	-0.630306	-0.623846	0.0579059	-0.814438	-0.469089		319.5	-1.27387	-0.795622	-0.932009
319	0.148567	0.152386	0.196365	0.174315	-0.519935	0.0337761	-0.567442	0.149105	-0.544089	0.0312736	-1.3657	0.224973	0.0886902	0.709196		319	0.0472893	0.352552	0.146642	-0.255702	-0.0135735	-0.807716	0.0616699	-0.64647	0.0589419	-0.501375	-0.061039	-0.0421844	0.0272919		319	-0.715989	-0.539971	-0.442278	-0.519935	-0.796283	-0.567442	-0.746548	-0.330404	-0.585458	-0.513601	0.0411434	-0.786435	-0.413853		319	-1.19615	-0.838344	-0.767256
318.5	0.156451	0.160947	0.207273	0.145396	-0.507356	0.0765778	-0.493976	0.153378	-0.574383	0.030159	-1.33982	0.239663	0.105759	0.679369		318.5	0.076828	0.367287	0.126824	-0.191981	-0.0263336	-0.71558	0.0700081	-0.675046	0.059474	-0.461667	-0.0593552	-0.0436638	-0.00535584		318.5	-0.642551	-0.50004	-0.418117	-0.507356	-0.740424	-0.493976	-0.736484	-0.220452	-0.522928	-0.468316	0.123927	-0.712455	-0.417621		318.5	-1.06573	-0.767682	-0.704403
318	0.147437	0.170653	0.238761	0.15024	-0.617688	0.0724709	-0.524068	0.180334	-0.579177	0.0344605	-1.32293	0.23262	0.110138	0.682046		318	0.10082	0.421738	0.129937	-0.207356	0.00753249	-0.806259	0.0872711	-0.624568	0.0903577	-0.506995	-0.0323326	-0.0310799	0.00526581		318	-0.764738	-0.563781	-0.449755	-0.617688	-0.750557	-0.524068	-0.821611	-0.286349	-0.524128	-0.464775	0.052612	-0.734345	-0.499506		318	-1.23641	-0.926009	-0.670164
317.5	0.158524	0.172353	0.170403	0.124045	-0.555529	0.0718788	-0.497901	0.152982	-0.530333	-0.0105621	-1.27146	0.166745	0.0756767	0.632713		317.5	0.0922157	0.448621	0.0701233	-0.113744	0.0365646	-0.74984	0.0790115	-0.669532	0.0481244	-0.531184	-0.0199394	-0.0570389	0.0095314		317.5	-0.688445	-0.419464	-0.40595	-0.555529	-0.758273	-0.497901	-0.738912	-0.141255	-0.552168	-0.481113	0.0602376	-0.744437	-0.534618		317.5	-1.20461	-0.933511	-0.570729
317	0.189664	0.135493	0.131666	0.0515388	-0.573627	0.0754806	-0.46838	0.112568	-0.597406	-0.0191383	-1.29426	0.0876907	0.051902	0.593031		317	0.100833	0.413348	0.013604	-0.129079	0.0400551	-0.682703	0.0154732	-0.76963	-0.0249224	-0.404513	-0.0212738	-0.0645302	-0.0151504		317	-0.58028	-0.422509	-0.280896	-0.573627	-0.759013	-0.46838	-0.666252	-0.0736192	-0.494522	-0.496309	0.127812	-0.739925	-0.505678		317	-1.15799	-0.902469	-0.441634
316.5	0.208362	0.0824295	0.0765312	0.0316155	-0.520602	0.0767822	-0.475321	0.0950806	-0.614206	-0.000705718	-1.25012	0.0530388	0.039241	0.623081		316.5	0.139301	0.417272	0.00235901	-0.189337	0.0662567	-0.62658	-0.0113815	-0.693492	-0.0742511	-0.47609	-0.00891571	-0.0392693	-0.0166763		316.5	-0.586606	-0.459507	-0.249499	-0.520602	-0.789662	-0.475321	-0.642526	-0.0874114	-0.484427	-0.595306	0.104282	-0.822649	-0.52667		316.5	-1.12095	-0.793765	-0.433583
316	0.207378	0.0145874	-0.00440445	-0.00783387	-0.578509	0.0714981	-0.480902	0.0431251	-0.691839	-0.045488	-1.24189	0.0327187	0.0030075	0.620532		316	0.198809	0.422552	0.00777207	-0.111185	0.109861	-0.685452	0.0221542	-0.834374	-0.105311	-0.584825	-0.0142151	-0.0138985	0.0236496		316	-0.61829	-0.476963	-0.262504	-0.578509	-0.796245	-0.480902	-0.698544	-0.112926	-0.507114	-0.67621	0.111833	-0.815193	-0.569865		316	-1.15196	-0.821073	-0.611074
315.5	0.243549	-0.0621307	-0.0665428	-0.0422638	-0.572063	0.0441048	-0.541922	-0.00703811	-0.664264	-0.0698707	-1.19158	0.0170273	-0.067617	0.589835		315.5	0.187032	0.436977	-0.0055954	-0.0624991	0.150145	-0.683313	0.0202339	-0.75193	-0.20705	-0.460333	-0.0500427	-0.0402542	0.0224907		315.5	-0.620958	-0.425161	-0.31816	-0.572063	-0.791968	-0.541922	-0.653507	-0.212844	-0.477583	-0.691647	0.170277	-0.821459	-0.630241		315.5	-1.12882	-0.763691	-0.652947
315	0.271698	-0.066185	-0.0992126	-0.0561249	-0.547715	0.0437851	-0.697801	0.000952145	-0.67999	-0.0908035	-1.12799	-0.00148697	-0.0918236	0.61263		315	0.169472	0.430824	-0.0192017	-0.0843338	0.19427	-0.709474	0.0456406	-0.729606	-0.232289	-0.519994	-0.0765427	-0.0820045	0.0204826		315	-0.63266	-0.432309	-0.421229	-0.547715	-0.835235	-0.697801	-0.7026	-0.208411	-0.492606	-0.752007	0.138563	-0.8885	-0.684731		315	-1.16579	-0.866331	-0.751016
314.5	0.310336	-0.0499504	-0.0831085	-0.0249527	-0.570612	0.0588387	-0.678681	0.0287239	-0.731743	-0.0602119	-1.20851	0.0265236	-0.0632324	0.673347		314.5	0.182458	0.422494	0.00479201	-0.0256522	0.163767	-0.631158	0.0472252	-0.735668	-0.247451	-0.497883	-0.0969467	-0.148727	-0.0466004		314.5	-0.653436	-0.457881	-0.461644	-0.570612	-0.801791	-0.678681	-0.695343	-0.189738	-0.49088	-0.766004	0.143674	-0.859664	-0.673981		314.5	-0.996876	-0.667265	-0.750234
314	0.32617	-0.0343338	-0.04357	0.0393974	-0.551897	0.0521767	-0.716945	0.0962097	-0.710927	-0.012822	-1.1538	0.0727882	-0.0421761	0.732456		314	0.193897	0.453552	0.0762833	0.0154726	0.159364	-0.564954	0.0796181	-0.783198	-0.19969	-0.598526	-0.133478	-0.139326	-0.102306		314	-0.718745	-0.570909	-0.52518	-0.551897	-0.782315	-0.716945	-0.753831	-0.277385	-0.588334	-0.792553	0.105588	-0.884026	-0.657419		314	-1.0028	-0.703733	-0.607046
313.5	0.314331	-0.049205	-0.0757179	0.0367462	-0.575063	0.00799636	-0.703556	0.0642525	-0.750459	-0.0530548	-1.28091	0.0454124	-0.102185	0.695723		313.5	0.244627	0.547191	0.170831	0.120012	0.207	-0.546013	0.16848	-0.77634	-0.142758	-0.643943	-0.124191	-0.120847	-0.102075		313.5	-0.69125	-0.464958	-0.538386	-0.575063	-0.67795	-0.703556	-0.733928	-0.233539	-0.59528	-0.806743	0.0984345	-0.79235	-0.73376		313.5	-0.83871	-0.427985	-0.544859
313	0.292372	-0.0318382	-0.0726128	0.0178123	-0.608133	-0.0314674	-0.6707	0.0470215	-0.685142	-0.05355	-1.27279	0.051017	-0.0819344	0.649436		313	0.326223	0.640938	0.215553	0.119814	0.272285	-0.503246	0.257437	-0.736456	-0.0818796	-0.57813	-0.110107	-0.0638001	-0.0613075		313	-0.696155	-0.460379	-0.532547	-0.608133	-0.695408	-0.6707	-0.718081	-0.224603	-0.666031	-0.790672	0.0863957	-0.80306	-0.777819		313	-0.741688	-0.352207	-0.40642
312.5	0.270641	-0.0323463	-0.0613037	0.00379334	-0.614948	-0.0739922	-0.652724	0.0692017	-0.630681	-0.0276733	-1.23087	0.0299805	-0.0469238	0.635648		312.5	0.421613	0.753403	0.246484	0.0896846	0.324313	-0.406162	0.275677	-0.788426	-0.0395746	-0.672632	-0.0480057	-0.0592446	-0.0179894		312.5	-0.657536	-0.465581	-0.572764	-0.614948	-0.771607	-0.652724	-0.725261	-0.169162	-0.73758	-0.717704	0.0576764	-0.813606	-0.658547		312.5	-0.596184	-0.00909429	-0.309349
312	0.246986	-0.00189743	-0.0436531	0.00541305	-0.632455	-0.0307076	-0.612006	0.0615311	-0.616613	-0.0191223	-1.22732	0.0480057	-0.00727006	0.658317		312	0.531963	0.869477	0.368012	0.210107	0.403293	-0.324745	0.341933	-0.858812	-0.0422306	-0.860455	-0.000474552	-0.0367111	0.0291885		312	-0.667079	-0.475583	-0.53431	-0.632455	-0.786154	-0.612006	-0.718786	-0.221996	-0.781997	-0.711439	0.0173709	-0.815195	-0.659892		312	-0.46439	0.185845	-0.16967
311.5	0.20846	-0.0333229	-0.0131897	0.00174637	-0.628943	0.0193993	-0.572098	0.0255493	-0.598907	-0.00342484	-1.21968	0.0356575	-0.0151711	0.64754		311.5	0.648185	1.02932	0.505222	0.349659	0.553383	-0.169968	0.420715	-0.61188	7.6307e-05	-0.804117	0.0391579	0.00111161	0.0856873		311.5	-0.697632	-0.481397	-0.534283	-0.628943	-0.842844	-0.572098	-0.709768	-0.216815	-0.833641	-0.754427	0.0267705	-0.795424	-0.591484		311.5	-0.427334	0.445816	-0.0283394
311	0.1686	-0.0388695	-0.00253982	-0.0470451	-0.553044	0.0687698	-0.501047	-0.0175591	-0.608869	-0.0163879	-1.25401	0.00557709	-0.0343574	0.60677		311	0.792134	1.15385	0.645213	0.480233	0.751913	-0.0559235	0.490961	-0.551274	0.0113592	-0.725949	0.0840584	0.056694	0.126524		311	-0.619305	-0.365951	-0.501916	-0.553044	-0.753717	-0.501047	-0.62841	-0.15977	-0.734587	-0.761517	0.137692	-0.745138	-0.509443		311	-0.203882	0.582742	0.0478207
310.5	0.132912	-0.0434753	0.0368309	-0.0451324	-0.502454	0.0949799	-0.524071	-0.0301041	-0.541449	-0.0153061	-1.32506	0.049704	0.0228767	0.633833		310.5	0.964228	1.26509	0.813768	0.569249	0.916732	-0.0244294	0.603313	-0.358056	0.0242395	-0.69893	0.12058	0.100615	0.158064		310.5	-0.614857	-0.348858	-0.553638	-0.502454	-0.731124	-0.524071	-0.650535	-0.197661	-0.669831	-0.697643	0.231886	-0.762104	-0.507281		310.5	-0.0804412	0.668109	-0.022847
310	0.133417	-0.0343819	0.110774	0.00702897	-0.547504	0.148495	-0.587577	0.014946	-0.600139	0.0357742	-1.36203	0.0835632	0.0664528	0.676898		310	1.0779	1.36579	0.982574	0.609078	1.0397	0.103298	0.663749	-0.239136	0.0293855	-0.692508	0.124284	0.0967804	0.150756		310	-0.678636	-0.399469	-0.631463	-0.547504	-0.823337	-0.587577	-0.734708	-0.24307	-0.679102	-0.695028	0.220359	-0.829552	-0.527074		310	-0.0967278	0.786416	0.0583593
309.5	0.172234	-0.00800171	0.171833	0.0868965	-0.552515	0.197011	-0.704161	0.0720703	-0.590007	0.0687187	-1.35022	0.107475	0.0838409	0.756384		309.5	1.20344	1.48987	1.16635	0.716296	1.16569	0.205552	0.706321	-0.266856	-0.0403729	-0.756135	0.0648651	0.0379349	0.0872269		309.5	-0.752653	-0.414469	-0.706154	-0.552515	-0.912468	-0.704161	-0.778331	-0.281827	-0.704925	-0.787786	0.161115	-0.892124	-0.578638		309.5	-0.0177697	0.656189	0.148919
309	0.201662	0.0254105	0.229549	0.153394	-0.600815	0.239082	-0.663346	0.0891388	-0.615262	0.10663	-1.33431	0.172768	0.130454	0.81813		309	1.34143	1.62268	1.38413	0.88698	1.31734	0.408076	0.819695	-0.0540274	-0.0473328	-0.660665	0.0160065	0.00507201	0.0339897		309	-0.787496	-0.416184	-0.679876	-0.600815	-0.896531	-0.663346	-0.77283	-0.26409	-0.650822	-0.746462	0.144222	-0.869119	-0.56649		309	0.156008	0.776916	0.29815
308.5	0.227377	0.0594376	0.26029	0.216687	-0.581423	0.21823	-0.647953	0.0794228	-0.673534	0.128483	-1.36757	0.17229	0.180516	0.857645		308.5	1.51	1.77065	1.5415	1.11191	1.44623	0.569521	0.906368	-0.105101	-0.00609969	-0.626215	-0.0567818	-0.017527	0.00314789		308.5	-0.824937	-0.490139	-0.733347	-0.581423	-0.882725	-0.647953	-0.75144	-0.249965	-0.612326	-0.756142	0.135479	-0.852498	-0.581014		308.5	0.325558	0.802264	0.441594
308	0.240882	0.0793739	0.23156	0.223038	-0.672447	0.163491	-0.69243	0.0521996	-0.662091	0.114638	-1.40674	0.176962	0.206872	0.872768		308	1.6946	1.9911	1.71405	1.06103	1.57838	0.735141	1.0363	-0.176997	0.0060463	-0.789192	-0.0924843	-0.0423821	-0.00131836		308	-0.861042	-0.602069	-0.836442	-0.672447	-0.949312	-0.69243	-0.791163	-0.321329	-0.724625	-0.779809	0.0944647	-0.986768	-0.659102		308	0.38113	0.828229	0.487354
307.5	0.26152	0.0762688	0.197289	0.222217	-0.763898	0.134561	-0.663763	0.0370308	-0.70054	0.107946	-1.38738	0.168509	0.1868	0.894354		307.5	1.83116	2.21964	1.90112	1.20774	1.74234	0.92394	1.18143	-0.26471	-0.00097275	-0.862197	-0.120222	-0.0665565	0.0356918		307.5	-0.900523	-0.668674	-0.844801	-0.763898	-1.05675	-0.663763	-0.875338	-0.378453	-0.779052	-0.763943	0.0426257	-0.986852	-0.669368		307.5	0.463506	0.983173	0.689467
307	0.287791	0.070076	0.134154	0.202576	-0.774673	0.082859	-0.588123	0.0364365	-0.705919	0.0731644	-1.26524	0.136995	0.145219	0.901907		307	1.97915	2.45171	2.07035	1.53914	1.92523	1.1032	1.30657	-0.0756994	-0.0322342	-0.793206	-0.136592	-0.124801	0.0394012		307	-0.887268	-0.592973	-0.764163	-0.774673	-1.03832	-0.588123	-0.838184	-0.309522	-0.70359	-0.84083	0.107068	-0.923974	-0.69637		307	0.642788	1.05633	0.921743
306.5	0.276305	0.0807259	0.0858292	0.174628	-0.825514	0.0564888	-0.566549	0.0464035	-0.649564	0.0715324	-1.31245	0.139769	0.161806	0.925011		306.5	2.1851	2.69474	2.27886	1.61983	2.15283	1.21571	1.47514	-0.373766	-0.0183449	-0.93945	-0.106734	-0.135542	0.0684395		306.5	-0.946783	-0.692525	-0.811533	-0.825514	-1.05207	-0.566549	-0.896684	-0.35043	-0.776567	-0.918184	0.0180634	-1.00888	-0.693101		306.5	0.626048	1.14043	1.00839
306	0.23428	0.0714623	0.0698593	0.149808	-0.727148	0.0796059	-0.471384	0.0785423	-0.59845	0.0333275	-1.22729	0.127914	0.163882	0.916714		306	2.37647	2.9759	2.50448	1.84288	2.40751	1.38723	1.62448	-0.255156	0.078145	-0.927313	-0.0727287	-0.0418625	0.116042		306	-0.92868	-0.756035	-0.746765	-0.727148	-0.974666	-0.471384	-0.883526	-0.36649	-0.722467	-0.790577	0.0850973	-0.984905	-0.647161		306	0.898642	1.40151	1.29443
305.5	0.190306	0.0569801	0.0301186	0.121953	-0.791316	0.0779579	-0.523521	0.11372	-0.63593	-0.00147019	-1.32545	0.102345	0.167792	0.91299		305.5	2.59625	3.24183	2.72906	2.02674	2.6683	1.61989	1.79328	-0.246964	0.142949	-0.839471	-0.0289642	0.013089	0.148743		305.5	-0.900596	-0.748469	-0.796994	-0.791316	-0.983701	-0.523521	-0.876184	-0.351737	-0.788104	-0.86927	0.0228784	-1.0696	-0.691314		305.5	1.00567	1.55819	1.47174
305	0.170538	0.0685043	0.0154518	0.138834	-0.672938	0.067807	-0.529179	0.172213	-0.631334	0.0219551	-1.28434	0.131168	0.165395	0.939314		305	2.8277	3.47164	2.96616	2.32193	2.92048	1.88134	1.93824	-0.138656	0.159796	-0.827384	0.0211304	0.041748	0.131796		305	-0.873666	-0.680797	-0.679055	-0.672938	-0.933942	-0.529179	-0.815981	-0.289332	-0.724312	-0.798667	0.106238	-1.01009	-0.59488		305	1.33446	1.87178	1.78856
304.5	0.147514	0.0800117	0.0425751	0.211966	-0.684788	0.0948204	-0.549538	0.240263	-0.645023	0.0917534	-1.23454	0.138029	0.204245	0.952098		304.5	3.08347	3.71797	3.23297	2.54322	3.15678	2.04024	2.10779	0.0923684	0.1559	-0.710269	0.0313904	0.0825119	0.148238		304.5	-0.846001	-0.688337	-0.697086	-0.684788	-0.905697	-0.549538	-0.903479	-0.332699	-0.77064	-0.862679	0.140954	-0.937621	-0.700315		304.5	1.46622	2.00713	1.93059
304	0.135226	0.128091	0.0927238	0.273103	-0.633123	0.0946258	-0.653749	0.257366	-0.575865	0.123831	-1.21113	0.165973	0.219112	0.925151		304	3.37848	3.94466	3.45254	2.79415	3.37855	2.22866	2.24809	-0.0441166	0.160739	-0.962359	0.0532631	0.0839233	0.151179		304	-0.821501	-0.68808	-0.672204	-0.633123	-0.910843	-0.653749	-0.80831	-0.328476	-0.752449	-0.86878	0.0912616	-1.03081	-0.724923		304	1.70231	2.12611	2.2089
303.5	0.125441	0.147401	0.127908	0.292193	-0.583088	0.132779	-0.614963	0.241506	-0.572949	0.125903	-1.11792	0.14379	0.236942	0.873144		303.5	3.65701	4.15939	3.6847	3.15399	3.59709	2.46277	2.4062	0.0536212	0.176624	-0.941506	0.100667	0.149544	0.174389		303.5	-0.800518	-0.631743	-0.707646	-0.583088	-0.8014	-0.614963	-0.75355	-0.278733	-0.733855	-0.852191	0.193344	-0.997824	-0.738496		303.5	2.04692	2.40631	2.54171
303	0.0983314	0.131132	0.125121	0.251093	-0.626019	0.118604	-0.592307	0.197089	-0.552495	0.0659424	-1.12693	0.0853897	0.202283	0.806255		303	3.90365	4.38402	3.96273	3.34046	3.86186	2.74079	2.62912	0.0456074	0.189153	-1.03307	0.15896	0.196567	0.237772		303	-0.77384	-0.562059	-0.661656	-0.626019	-0.791159	-0.592307	-0.704857	-0.320895	-0.748463	-0.817529	0.224501	-0.97638	-0.685783		303	2.39588	2.61373	2.7004
302.5	0.0816284	0.126274	0.0835632	0.185041	-0.625006	0.023053	-0.600467	0.100408	-0.506654	0.0165497	-1.14408	0.0461128	0.139404	0.732859		302.5	4.19829	4.58575	4.23576	3.62099	4.07752	2.97148	2.83003	0.0201348	0.21935	-1.13141	0.207792	0.237435	0.291749		302.5	-0.723472	-0.547169	-0.604867	-0.625006	-0.796255	-0.600467	-0.662079	-0.284697	-0.747743	-0.859958	0.26529	-0.975795	-0.617955		302.5	2.56578	2.80253	2.93733
302	0.0860184	0.126382	0.0701355	0.160259	-0.614203	-0.0103767	-0.620083	0.097934	-0.442273	0.0134727	-1.06251	0.0160957	0.129314	0.693452		302	4.44319	4.80726	4.47539	3.74107	4.28055	3.12777	3.00847	0.091416	0.247834	-1.19162	0.225068	0.226327	0.322655		302	-0.709518	-0.591083	-0.479892	-0.614203	-0.776881	-0.620083	-0.712727	-0.313773	-0.743539	-0.849811	0.342276	-1.00667	-0.609043		302	2.76446	3.00555	3.19557
301.5	0.0723068	0.0596863	0.0584457	0.120145	-0.647768	-0.0473892	-0.601224	0.0935326	-0.474472	-0.0154068	-1.0045	-0.0152565	0.107523	0.655523		301.5	4.70316	5.05681	4.76268	3.96816	4.53618	3.27197	3.19831	0.0598844	0.340415	-1.23018	0.239177	0.235573	0.363132		301.5	-0.715541	-0.619303	-0.536262	-0.647768	-0.757556	-0.601224	-0.708064	-0.343242	-0.683283	-0.805461	0.340961	-1.01019	-0.602456		301.5	2.87118	3.25998	3.24621
301	0.0882629	0.0687111	0.0425812	0.0839806	-0.585383	-0.0413116	-0.508152	0.0891991	-0.547476	-0.0388229	-1.08138	0.0371254	0.0838608	0.678813		301	4.92986	5.28414	4.97843	4.25684	4.7536	3.53508	3.34403	0.289242	0.402314	-1.03919	0.246545	0.215448	0.384872		301	-0.725226	-0.551032	-0.475227	-0.585383	-0.722847	-0.508152	-0.657284	-0.28936	-0.617922	-0.779882	0.34742	-0.962211	-0.499321		301	3.25112	3.55844	3.61456
300.5	0.0873436	0.0494087	0.00716934	0.0615189	-0.617865	-0.0257469	-0.557541	0.110101	-0.558514	-0.0309662	-1.12603	0.0460701	0.0997169	0.772182		300.5	5.14419	5.55722	5.23914	4.42974	4.98885	3.63178	3.53951	0.310894	0.468614	-1.10666	0.251555	0.235389	0.380465		300.5	-0.778556	-0.588308	-0.498102	-0.617865	-0.737362	-0.557541	-0.710168	-0.308099	-0.582531	-0.743218	0.274186	-0.966984	-0.486719		300.5	3.39354	3.82251	3.7098
300	0.0639915	0.0618599	0.0111031	0.0707245	-0.641785	0.0289444	-0.571947	0.148685	-0.562671	-0.00487519	-1.17615	0.104523	0.0964928	0.862588		300	5.44644	5.86764	5.54284	4.67873	5.23802	3.91969	3.71104	0.31795	0.571049	-0.989735	0.252632	0.301152	0.43521		300	-0.691912	-0.64631	-0.501292	-0.641785	-0.806107	-0.571947	-0.688748	-0.29294	-0.576583	-0.757441	0.262045	-0.988711	-0.435924		300	3.6116	4.14567	3.95721
299.5	0.119828	0.0867073	0.00839157	0.0473434	-0.545412	0.0439217	-0.60285	0.204591	-0.592629	0.019661	-1.12678	0.146569	0.0803604	0.882381		299.5	5.68241	6.09673	5.76597	5.06081	5.43498	4.20738	3.79658	0.574762	0.55098	-0.729101	0.253233	0.253942	0.381415		299.5	-0.664334	-0.630616	-0.497746	-0.545412	-0.732696	-0.60285	-0.733569	-0.276737	-0.490902	-0.681692	0.306324	-0.95929	-0.41197		299.5	3.94644	4.53115	4.21821
299	0.171278	0.133095	0.0315636	0.0735649	-0.572047	0.0813446	-0.596975	0.253806	-0.575609	0.0518105	-1.16961	0.161255	0.0738426	0.90392		299	5.91772	6.30898	6.01725	5.38421	5.66446	4.42655	3.9343	0.703146	0.519794	-0.735817	0.262549	0.235243	0.347903		299	-0.628521	-0.606559	-0.459535	-0.572047	-0.713026	-0.596975	-0.691739	-0.211805	-0.417033	-0.705124	0.337462	-0.907918	-0.481807		299	4.24476	4.81536	4.53631
298.5	0.20881	0.161115	0.0379044	0.0651123	-0.515131	0.0607025	-0.532865	0.207351	-0.530896	0.0299744	-1.1356	0.141741	0.0738823	0.902283		298.5	6.17112	6.58206	6.24563	5.7231	5.93347	4.78556	4.11557	0.827978	0.501933	-0.775095	0.300786	0.262488	0.374005		298.5	-0.574183	-0.542417	-0.472464	-0.515131	-0.684499	-0.532865	-0.623438	-0.108257	-0.328927	-0.693156	0.385742	-0.817351	-0.506307		298.5	4.48908	5.14436	4.82407
298	0.214459	0.187153	0.0376495	0.101395	-0.478364	0.0505447	-0.628344	0.163467	-0.468013	0.0237335	-1.06009	0.119048	0.0708275	0.892555		298	6.453	6.85358	6.53443	5.92942	6.20276	5.00596	4.30396	1.03312	0.592967	-0.733834	0.369347	0.320058	0.408317		298	-0.611131	-0.617531	-0.445388	-0.478364	-0.751372	-0.628344	-0.720511	-0.143728	-0.397649	-0.699818	0.382798	-0.849722	-0.532746		298	4.64948	5.31895	5.08646
297.5	0.222395	0.1417	0.0433899	0.0879723	-0.454759	0.0425552	-0.600884	0.150473	-0.518678	-0.0221779	-1.0599	0.0701851	0.0614502	0.844659		297.5	6.73936	7.13538	6.83575	6.24146	6.45884	5.38351	4.52197	1.12491	0.682361	-0.675919	0.438697	0.357838	0.452024		297.5	-0.549203	-0.603077	-0.476631	-0.454759	-0.727853	-0.600884	-0.696193	-0.151643	-0.316368	-0.724512	0.365479	-0.820939	-0.506959		297.5	4.86396	5.63064	5.32023
297	0.224268	0.0706581	0.0326134	0.0489311	-0.375246	-0.0101486	-0.47453	0.101748	-0.548324	-0.0527191	-1.0741	0.027269	-0.0138939	0.772088		297	7.02115	7.39021	7.13004	6.54532	6.7674	5.62611	4.74273	1.3501	0.788127	-0.405367	0.525759	0.379859	0.509818		297	-0.450835	-0.503875	-0.408761	-0.375246	-0.627128	-0.47453	-0.70363	-0.11614	-0.312726	-0.650786	0.469812	-0.760158	-0.562063		297	5.26402	6.1236	5.63546
296.5	0.248238	0.0454025	0.0468704	0.054335	-0.470655	-0.0410423	-0.537494	0.0420624	-0.597962	-0.0593742	-1.14197	-0.0163269	0.00572662	0.755977		296.5	7.23256	7.66735	7.3987	6.69877	7.05572	5.797	4.92766	1.31969	0.898408	-0.314403	0.59352	0.370002	0.536413		296.5	-0.611376	-0.630108	-0.438919	-0.470655	-0.740294	-0.537494	-0.79932	-0.157418	-0.40256	-0.747402	0.360116	-0.864743	-0.633607		296.5	5.38882	6.29805	5.74373
296	0.2072	-0.00369034	0.0316139	0.0992409	-0.473044	0.00233917	-0.536952	0.0068985	-0.673533	-0.0593475	-1.1032	-0.0498291	0.0535919	0.781777		296	7.49142	8.05782	7.70701	6.89306	7.37522	6.12194	5.17473	1.8547	1.08196	-0.111813	0.697689	0.49073	0.668655		296	-0.631384	-0.581686	-0.426971	-0.473044	-0.765804	-0.536952	-0.761877	-0.138104	-0.434164	-0.705535	0.39146	-0.814511	-0.642187		296	5.72238	6.50291	5.94047
295.5	0.156664	-0.0575752	0.0370239	0.11944	-0.517489	0.024102	-0.584756	0.000974271	-0.687272	-0.0574265	-1.1175	-0.0569427	0.0583183	0.81993		295.5	7.7696	8.43084	8.04849	7.05168	7.67877	6.24084	5.36065	2.01756	1.25298	0.198024	0.827943	0.629099	0.77619		295.5	-0.7235	-0.687999	-0.540133	-0.517489	-0.779239	-0.584756	-0.79393	-0.187742	-0.583526	-0.789019	0.300975	-0.845529	-0.718147		295.5	5.92032	6.65795	6.05771
295	0.112817	-0.0586281	0.0424973	0.103533	-0.479395	0.0739563	-0.5299	0.0236397	-0.705533	-0.0206047	-1.2578	-0.0092804	0.0533478	0.875661		295	8.04566	8.72173	8.40556	7.45514	7.92982	6.57696	5.5567	2.19348	1.41229	0.366542	0.978522	0.802521	0.881745		295	-0.648499	-0.569604	-0.502253	-0.479395	-0.718225	-0.5299	-0.702266	-0.0748963	-0.488734	-0.676216	0.419536	-0.712977	-0.518627		295	6.35204	7.22587	6.46104
294.5	0.0957107	-0.048407	0.0605484	0.0675285	-0.56807	0.0855812	-0.544615	0.0305153	-0.718638	-0.0268631	-1.32288	-0.00233536	0.0646645	0.893088		294.5	8.31791	8.96867	8.67222	7.5927	8.17529	6.65943	5.73102	2.46312	1.50718	0.529112	1.11348	0.983523	0.978202		294.5	-0.694626	-0.654069	-0.584782	-0.56807	-0.749084	-0.544615	-0.748606	-0.145903	-0.533219	-0.724876	0.410613	-0.819345	-0.598184		294.5	6.61506	7.31189	6.65219
294	0.100089	-0.0166969	0.0953575	0.0409142	-0.525219	0.101663	-0.51628	0.00548477	-0.66565	-0.0223648	-1.20054	-0.0069603	0.0422981	0.885189		294	8.57602	9.2138	8.92431	7.87201	8.41448	6.95908	5.85921	2.68472	1.60241	0.481904	1.23692	1.13795	1.0763		294	-0.650686	-0.621137	-0.526081	-0.525219	-0.644192	-0.51628	-0.735133	-0.0593002	-0.575305	-0.624479	0.468051	-0.786032	-0.605936		294	6.85576	7.60864	6.87041
293.5	0.0828804	0.0287598	0.0741509	0.0210785	-0.579281	0.091507	-0.563624	0.039019	-0.609489	-0.0174545	-1.21783	-0.00263519	0.0788513	0.880225		293.5	8.82235	9.4785	9.20568	8.06641	8.65957	7.1543	6.02802	3.1415	1.7257	0.74366	1.35716	1.32032	1.22435		293.5	-0.64894	-0.642293	-0.600127	-0.579281	-0.738604	-0.563624	-0.774732	-0.104134	-0.636628	-0.654468	0.420545	-0.783893	-0.569804		293.5	7.0021	7.64825	7.09151
293	0.0696381	0.0515869	0.0733353	0.0419113	-0.61044	0.0806091	-0.579388	0.0842224	-0.620679	0.0100677	-1.16092	0.0122093	0.0980431	0.88429		293	9.07929	9.69836	9.45956	8.29993	8.84836	7.36206	6.19795	3.27048	1.83939	0.800649	1.47182	1.48965	1.35951		293	-0.713561	-0.581653	-0.630191	-0.61044	-0.756277	-0.579388	-0.79678	-0.0964731	-0.625595	-0.684823	0.424747	-0.790474	-0.567235		293	7.2519	7.82865	7.3687
292.5	0.0889389	0.0483803	0.101066	0.0305405	-0.618305	0.0493835	-0.486639	0.081105	-0.650803	0.00221252	-1.22157	0.0273102	0.0673195	0.887166		292.5	9.30272	9.84989	9.63614	8.63323	9.01066	7.4898	6.35461	3.48954	1.93605	0.882153	1.55015	1.63426	1.45953		292.5	-0.714863	-0.544662	-0.527752	-0.618305	-0.778127	-0.486639	-0.751514	-0.0402412	-0.574587	-0.588159	0.450545	-0.817035	-0.529264		292.5	7.54618	8.12993	7.6594
292	0.116761	0.0495239	0.0984184	0.014949	-0.656567	0.0341171	-0.563734	0.0902351	-0.789435	0.0257553	-1.11384	0.0401894	0.0837753	0.900343		292	9.48375	10.0073	9.7618	8.71917	9.17848	7.62541	6.55149	3.66154	2.06685	0.940845	1.63596	1.73538	1.59923		292	-0.759559	-0.572068	-0.533438	-0.656567	-0.865891	-0.563734	-0.827749	-0.0200864	-0.575705	-0.618124	0.399722	-0.886857	-0.593553		292	7.81114	8.23211	7.86329
291.5	0.153934	0.0935677	0.0934311	0.0517365	-0.744204	0.0461548	-0.599545	0.116577	-0.737709	0.0263336	-1.05915	0.0542862	0.109496	0.91636		291.5	9.64286	10.1999	9.90436	8.82174	9.35051	7.79898	6.7243	4.09854	2.21227	1.32798	1.689	1.83669	1.73834		291.5	-0.841413	-0.653978	-0.531559	-0.744204	-0.988576	-0.599545	-0.904568	-0.0942249	-0.642969	-0.790813	0.288207	-1.00343	-0.71813		291.5	7.95866	8.38435	8.0265
291	0.131526	0.113992	0.0751259	0.0951927	-0.767113	0.0519951	-0.588567	0.18586	-0.759997	0.0493095	-1.04829	0.0812714	0.166261	0.958809		291	9.83392	10.4618	10.1218	8.90598	9.57979	7.95801	6.96666	4.57194	2.43395	1.56394	1.82348	1.97047	1.93501		291	-0.930863	-0.662682	-0.571952	-0.767113	-1.05296	-0.588567	-0.944007	-0.136193	-0.669737	-0.834955	0.256303	-1.0512	-0.70441		291	8.04816	8.56624	8.27824
290.5	0.0904999	0.13381	0.0568146	0.116448	-0.791518	0.0169952	-0.584881	0.20414	-0.717077	0.062706	-1.04718	0.0940491	0.207764	0.970288		290.5	10.1031	10.7392	10.3013	9.14819	9.79132	8.17149	7.18519	4.83262	2.66015	1.88285	2.009	2.1787	2.11532		290.5	-0.991298	-0.668806	-0.595973	-0.791518	-1.062	-0.584881	-0.918575	-0.0833857	-0.639648	-0.869491	0.288442	-1.03873	-0.730529		290.5	8.30086	8.77187	8.48454
290	0.0800247	0.136263	0.109995	0.122859	-0.722462	0.00668792	-0.552768	0.182506	-0.735385	0.0667847	-1.11456	0.0767242	0.169232	0.988099		290	10.3084	10.912	10.4463	9.34725	9.95862	8.25344	7.35246	4.7335	2.89162	2.01739	2.22219	2.40486	2.29342		290	-1.03917	-0.663994	-0.521256	-0.722462	-1.06044	-0.552768	-0.866946	-0.100897	-0.618037	-0.814833	0.237458	-1.02484	-0.713804		290	8.36576	9.00564	8.64604
289.5	0.0696968	0.160269	0.164363	0.124061	-0.59644	0.0374191	-0.51855	0.201176	-0.727947	0.118054	-1.13777	0.0950905	0.167591	0.993453		289.5	10.4644	11.0682	10.6009	9.57426	10.1142	8.40736	7.54681	4.89664	3.09825	2.1469	2.41093	2.59062	2.44641		289.5	-0.908155	-0.607432	-0.465668	-0.59644	-0.99393	-0.51855	-0.812254	0.0157355	-0.608953	-0.746538	0.324477	-0.966436	-0.678981		289.5	8.4926	9.23993	8.97447
289	0.0587738	0.167528	0.164481	0.12683	-0.603684	0.0434303	-0.532182	0.203091	-0.644933	0.146987	-1.09443	0.122354	0.168439	0.998034		289	10.6594	11.2411	10.7562	9.71002	10.2856	8.53754	7.70079	5.02718	3.32955	2.2725	2.5914	2.74276	2.60455		289	-0.937702	-0.629388	-0.492979	-0.603684	-1.00994	-0.532182	-0.837381	-0.115951	-0.668924	-0.845876	0.264786	-0.943821	-0.738568		289	8.71262	9.41473	9.08363
288.5	0.0589821	0.152767	0.153185	0.112559	-0.552445	0.0316902	-0.463577	0.170206	-0.60609	0.131296	-1.15715	0.0997009	0.119854	0.966301		288.5	10.7774	11.359	10.8919	9.90222	10.4591	8.64697	7.82511	5.12558	3.52382	2.41191	2.73941	2.90941	2.7293		288.5	-0.914656	-0.567886	-0.445491	-0.552445	-0.948336	-0.463577	-0.800597	-0.105795	-0.570896	-0.74369	0.265665	-0.87219	-0.693736		288.5	8.78912	9.65942	9.27947
288	0.072464	0.101279	0.104494	0.0494049	-0.597946	-0.00486908	-0.50236	0.1413	-0.643715	0.0845902	-1.21276	0.0583534	0.0530525	0.905963		288	10.8738	11.4173	10.9753	10.0288	10.594	8.74038	7.88547	5.19736	3.71333	2.55834	2.85376	3.05727	2.8374		288	-0.911384	-0.609744	-0.491088	-0.597946	-0.944535	-0.50236	-0.779938	-0.0855917	-0.589721	-0.730026	0.212478	-0.811211	-0.706357		288	8.90898	9.65473	9.23717
287.5	0.0993622	0.105773	0.0965096	0.0254181	-0.599464	0.0214348	-0.513424	0.119696	-0.6837	0.0989121	-1.2252	0.0448662	0.0257317	0.882283		287.5	10.9246	11.4455	11.0642	10.1591	10.6712	8.89766	7.94017	5.31114	3.90855	2.69368	2.95067	3.17715	2.92499		287.5	-0.876031	-0.542412	-0.549631	-0.599464	-0.900276	-0.513424	-0.71852	-0.0934532	-0.559009	-0.679197	0.313283	-0.801767	-0.645874		287.5	8.94536	9.85227	9.34434
287	0.137395	0.0969025	0.0354225	-0.000986479	-0.500772	0.0585106	-0.488334	0.120336	-0.693339	0.0878883	-1.23845	0.040123	0.00222168	0.852156		287	10.9258	11.4695	11.1284	10.3388	10.7404	9.06033	7.9878	5.60638	4.06862	2.89307	2.97077	3.25851	3.00607		287	-0.785444	-0.46612	-0.43459	-0.500772	-0.824984	-0.488334	-0.629191	-0.0605872	-0.443944	-0.596301	0.41133	-0.741569	-0.584624		287	9.16272	10.0859	9.58609
286.5	0.139587	0.0477341	-0.0413506	0.0169785	-0.499191	0.064949	-0.559366	0.103889	-0.713911	0.0790413	-1.24761	0.0684814	0.0478981	0.827155		286.5	11.007	11.5676	11.1809	10.441	10.8364	9.19799	8.0552	5.82252	4.27155	3.04472	3.0369	3.33831	3.13858		286.5	-0.720399	-0.491574	-0.463649	-0.499191	-0.843677	-0.559366	-0.633822	-0.0958597	-0.446747	-0.709577	0.44411	-0.832151	-0.633628		286.5	9.2123	10.2609	9.60946
286	0.173145	0.012468	-0.112262	0.0317825	-0.574448	0.0836342	-0.586194	0.10633	-0.742294	0.0674896	-1.21702	0.0554367	0.06707	0.832469		286	10.9956	11.5994	11.2071	10.3003	10.8633	9.29715	8.04855	5.90984	4.43406	3.29875	3.06783	3.41427	3.23398		286	-0.726357	-0.584764	-0.499476	-0.574448	-0.876262	-0.586194	-0.651943	-0.145105	-0.49608	-0.683335	0.38709	-0.948949	-0.654334		286	9.18888	10.2648	9.53329
285.5	0.198264	-0.0223633	-0.126409	0.0480469	-0.564687	0.0946945	-0.574193	0.092485	-0.804971	0.0438568	-1.28623	0.0296501	0.0561493	0.811085		285.5	10.9728	11.5976	11.2601	10.319	10.8572	9.38868	8.06703	6.13296	4.54512	3.41075	3.14453	3.53752	3.31612		285.5	-0.758139	-0.593719	-0.560981	-0.564687	-0.850691	-0.574193	-0.698605	-0.16499	-0.553194	-0.707372	0.365174	-1.00778	-0.64959		285.5	9.22004	10.3395	9.45799
285	0.187024	-0.0217064	-0.105174	0.061805	-0.509793	0.144611	-0.551036	0.111901	-0.78846	0.0363586	-1.21591	0.0403885	0.100508	0.831876		285	10.9805	11.6473	11.3203	10.4143	10.8565	9.56116	8.13018	6.26202	4.69869	3.50014	3.25086	3.63376	3.43902		285	-0.672316	-0.550254	-0.501947	-0.509793	-0.793404	-0.551036	-0.620691	-0.122531	-0.4384	-0.664283	0.44003	-0.96183	-0.565597		285	9.35936	10.5302	9.59049
284.5	0.19054	-0.0329498	-0.0850044	0.0970276	-0.508722	0.185452	-0.473566	0.109132	-0.768651	0.0595032	-1.18065	0.0671143	0.127559	0.885344		284.5	10.9667	11.6511	11.3111	10.4045	10.8279	9.55969	8.16118	6.33162	4.78768	3.39211	3.35877	3.73594	3.56745		284.5	-0.674914	-0.527257	-0.461623	-0.508722	-0.835524	-0.473566	-0.59211	-0.109838	-0.420013	-0.650293	0.440449	-0.985501	-0.591745		284.5	9.41358	10.694	9.57881
284	0.196325	-0.0129433	-0.0354294	0.16286	-0.418479	0.205614	-0.438141	0.129665	-0.798189	0.0887131	-1.20871	0.125732	0.168246	0.97099		284	10.9081	11.5984	11.2664	10.3505	10.8145	9.61402	8.18506	6.47158	4.85355	3.53437	3.45985	3.851	3.69374		284	-0.682902	-0.519686	-0.427269	-0.418479	-0.834339	-0.438141	-0.621101	-0.0881842	-0.426573	-0.691042	0.378804	-0.955007	-0.663366		284	9.3449	10.5117	9.56464
283.5	0.184185	0.0342384	0.0803879	0.233752	-0.523794	0.251913	-0.53347	0.205998	-0.85739	0.129882	-1.25093	0.205193	0.213783	1.05409		283.5	10.8642	11.5165	11.2303	10.1155	10.7602	9.42079	8.22506	6.60406	4.96386	3.71313	3.58824	3.99003	3.79894		283.5	-0.764738	-0.586407	-0.494128	-0.523794	-0.90869	-0.53347	-0.727465	-0.208655	-0.528437	-0.822544	0.262048	-1.08338	-0.7408		283.5	9.29708	10.3265	9.33084
283	0.15669	0.0986595	0.128174	0.225111	-0.51679	0.273633	-0.507494	0.238406	-0.767432	0.144028	-1.11711	0.236086	0.191411	1.10017		283	10.7874	11.3976	11.2112	10.0459	10.6954	9.30431	8.28247	6.7128	5.09875	3.76448	3.73632	4.09759	3.90757		283	-0.807609	-0.58889	-0.53855	-0.51679	-0.906473	-0.507494	-0.697191	-0.07001	-0.442974	-0.783192	0.243193	-1.08199	-0.60933		283	9.46798	10.2839	9.23549
282.5	0.109589	0.135739	0.145621	0.183025	-0.574386	0.244038	-0.588469	0.23656	-0.806137	0.0813034	-1.12952	0.241696	0.175127	1.0868		282.5	10.7058	11.2806	11.1147	9.89237	10.6694	9.20368	8.31381	7.00806	5.22451	3.9517	3.89137	4.23203	4.04801		282.5	-0.846082	-0.614164	-0.615912	-0.574386	-1.10735	-0.588469	-0.85953	-0.129802	-0.529124	-0.793647	0.237747	-1.02744	-0.728419		282.5	9.1559	10.0559	9.03456
282	0.0866447	0.204873	0.162548	0.19651	-0.608142	0.227789	-0.608976	0.255064	-0.789571	0.0827934	-1.0038	0.263834	0.190195	1.08071		282	10.5639	11.0879	10.9272	9.77347	10.5766	9.12738	8.22607	6.85342	5.36554	4.01616	4.00797	4.39593	4.16686		282	-0.842925	-0.616926	-0.623988	-0.608142	-1.05903	-0.608976	-0.918791	-0.134097	-0.528619	-0.877893	0.18674	-0.938037	-0.762453		282	9.09836	9.85916	8.75191
281.5	0.0716515	0.235424	0.199329	0.208205	-0.64249	0.188799	-0.673749	0.216852	-0.781328	0.0589226	-1.08134	0.26283	0.163967	1.05668		281.5	10.3968	10.8841	10.7163	9.58517	10.4029	8.86449	8.15562	6.97446	5.46636	4.30631	4.08882	4.51692	4.25971		281.5	-0.857561	-0.682384	-0.653428	-0.64249	-1.14224	-0.673749	-1.02963	-0.206589	-0.605498	-0.878146	0.176896	-0.988239	-0.837912		281.5	8.83574	9.5702	8.48601
281	0.0469345	0.266811	0.243282	0.202668	-0.737589	0.185663	-0.773136	0.185719	-0.750602	0.0232918	-1.13564	0.242081	0.165298	1.03215		281	10.1669	10.6656	10.498	9.19441	10.163	8.63149	8.10391	7.06106	5.62461	4.56357	4.17413	4.62856	4.32912		281	-0.874399	-0.743457	-0.717608	-0.737589	-1.0874	-0.773136	-1.11977	-0.252797	-0.588274	-0.842648	0.153172	-0.926981	-0.86703		281	8.72262	9.38345	8.38243
280.5	-0.00173111	0.224877	0.200682	0.138788	-0.786085	0.160759	-0.74421	0.156406	-0.65911	-0.0228653	-1.11144	0.203764	0.13485	0.975113		280.5	9.92071	10.4196	10.2834	8.90996	9.89949	8.36018	8.0138	6.87028	5.77339	4.62578	4.28082	4.71252	4.42735		280.5	-0.875478	-0.783191	-0.63645	-0.786085	-1.06829	-0.74421	-1.08848	-0.267148	-0.51357	-0.790015	0.222861	-0.900114	-0.762363		280.5	8.61842	9.1608	8.04467
280	-0.00837708	0.169699	0.140975	0.0618782	-0.732773	0.0893135	-0.642343	0.072596	-0.523098	-0.0656044	-1.07915	0.125198	0.0968643	0.917248		280	9.56799	10.1138	9.96948	8.71284	9.62314	8.16415	7.82225	6.7836	5.8337	4.66966	4.34935	4.79176	4.49619		280	-0.797146	-0.760797	-0.613152	-0.732773	-1.01107	-0.642343	-1.0291	-0.244543	-0.427784	-0.763878	0.294496	-0.808931	-0.72565		280	8.29836	8.94275	7.88954
279.5	0.0513397	0.193975	0.162746	0.109846	-0.674515	0.100457	-0.618259	0.0590744	-0.572691	-0.0395332	-1.13843	0.135404	0.146023	0.906866		279.5	9.14092	9.74007	9.5532	8.46233	9.27286	7.89781	7.55266	6.59522	5.82355	4.65003	4.3225	4.7998	4.44023		279.5	-0.750158	-0.649903	-0.551147	-0.674515	-0.940501	-0.618259	-0.966522	-0.25912	-0.408038	-0.750109	0.367185	-0.782157	-0.735255		279.5	8.008	8.51495	7.69413
279	0.0944611	0.196136	0.174365	0.101448	-0.645772	0.110587	-0.619701	0.060524	-0.584722	-0.057048	-1.15467	0.155464	0.126353	0.949737		279	8.76137	9.38848	9.14778	8.22368	8.88614	7.45761	7.34648	6.51518	5.86888	4.75747	4.30131	4.78992	4.45239		279	-0.809058	-0.673077	-0.602421	-0.645772	-0.902602	-0.619701	-0.91458	-0.273232	-0.450287	-0.819965	0.348942	-0.812519	-0.729173		279	7.68636	8.33951	7.43137
278.5	0.10722	0.215707	0.170219	0.115004	-0.567822	0.120667	-0.595221	0.0765747	-0.611285	-0.0287224	-1.17172	0.174484	0.156333	0.980882		278.5	8.36759	9.07013	8.7787	7.93306	8.54142	7.21564	7.14939	6.59626	5.89529	4.82942	4.3292	4.76542	4.49278		278.5	-0.636892	-0.626006	-0.476097	-0.567822	-0.827754	-0.595221	-0.738969	-0.110053	-0.362682	-0.689552	0.494739	-0.785113	-0.541743		278.5	7.45274	8.11865	7.34291
278	0.139088	0.217655	0.170306	0.0974007	-0.536333	0.135535	-0.601331	0.0924217	-0.649916	0.0365517	-1.2047	0.218474	0.193779	0.993846		278	7.92159	8.66685	8.3471	7.65196	8.16245	6.88183	6.86693	6.58432	5.86665	4.83358	4.29148	4.69685	4.43815		278	-0.64716	-0.628289	-0.460786	-0.536333	-0.846702	-0.601331	-0.673333	-0.163809	-0.291373	-0.704304	0.492644	-0.807608	-0.507584		278	6.9906	7.888	7.08984
277.5	0.158577	0.183659	0.150188	0.0452988	-0.450687	0.121311	-0.564569	0.0770645	-0.591845	0.0689713	-1.15344	0.198274	0.162935	0.988953		277.5	7.52048	8.23176	7.8993	7.32342	7.81249	6.55032	6.55866	6.59484	5.81623	4.69792	4.26732	4.64718	4.4036		277.5	-0.590783	-0.555864	-0.443495	-0.450687	-0.815337	-0.564569	-0.606139	-0.156812	-0.297163	-0.653843	0.554624	-0.829378	-0.506211		277.5	6.5389	7.41645	6.72511
277	0.183846	0.174883	0.160023	0.0374916	-0.46694	0.128024	-0.497285	0.0626778	-0.683624	0.0939156	-1.18814	0.164486	0.182178	0.98979		277	7.08535	7.82501	7.46388	6.90383	7.39377	6.12548	6.24153	6.54458	5.75816	4.59363	4.21861	4.55737	4.3533		277	-0.639108	-0.551274	-0.534293	-0.46694	-0.799294	-0.497285	-0.644047	-0.155642	-0.446129	-0.665736	0.51894	-0.86871	-0.555351		277	5.8745	7.18542	6.35669
276.5	0.196144	0.149258	0.103239	0.0193085	-0.544147	0.0788399	-0.466466	0.0367142	-0.68306	0.10255	-1.13845	0.151381	0.163858	1.00806		276.5	6.6884	7.37701	6.99366	6.53774	6.94646	5.8873	5.98541	6.46388	5.69394	4.53697	4.17561	4.47022	4.29371		276.5	-0.665452	-0.60337	-0.501455	-0.544147	-0.850189	-0.466466	-0.653816	-0.149638	-0.519486	-0.654969	0.420831	-0.89597	-0.654084		276.5	5.45884	6.71967	6.03549
276	0.171567	0.121932	0.041806	-0.020118	-0.449332	0.0299339	-0.428997	-0.0152542	-0.591342	0.0932518	-1.0721	0.118295	0.148898	1.01683		276	6.29027	6.91457	6.58682	6.06959	6.5267	5.56405	5.72908	6.63332	5.66747	4.55361	4.16693	4.42516	4.29274		276	-0.616536	-0.506034	-0.481088	-0.449332	-0.803242	-0.428997	-0.620605	-0.163249	-0.435822	-0.580341	0.497965	-0.780392	-0.656033		276	5.09326	6.58542	5.72751
275.5	0.162083	0.0689484	0.0155395	-0.00343094	-0.49477	0.01688	-0.416448	-0.0197357	-0.571961	0.119012	-1.0052	0.0634026	0.135636	0.986115		275.5	5.86202	6.4177	6.15112	5.56598	6.09829	5.28788	5.45093	6.6484	5.6113	4.62813	4.09169	4.36525	4.24964		275.5	-0.586045	-0.452862	-0.442343	-0.49477	-0.768783	-0.416448	-0.648926	-0.190678	-0.417071	-0.653966	0.559433	-0.797915	-0.663309		275.5	4.70778	6.17471	5.32963
275	0.13073	0.00902024	-0.0253433	-0.0140541	-0.430037	0.0154442	-0.360492	-0.0331131	-0.543766	0.109039	-1.02096	0.00519104	0.0895477	0.968255		275	5.46552	5.91226	5.67026	5.15485	5.66959	4.86215	5.18655	6.25742	5.56936	4.28951	4.02381	4.37713	4.19732		275	-0.5658	-0.387889	-0.397747	-0.430037	-0.733339	-0.360492	-0.680817	-0.143575	-0.416839	-0.676512	0.591343	-0.766589	-0.676429		275	4.26472	5.78218	5.07489
274.5	0.112639	-0.0108536	-0.0882065	-0.00397186	-0.412457	-0.0457115	-0.242553	-0.0279861	-0.502269	0.0772072	-1.00496	-0.0615143	0.0680458	0.958031		274.5	5.01684	5.41854	5.21892	4.8371	5.20966	4.53619	4.87677	6.00768	5.54879	4.42993	4.03077	4.37229	4.19432		274.5	-0.520521	-0.360231	-0.426479	-0.412457	-0.712615	-0.242553	-0.651834	-0.0452701	-0.350791	-0.634442	0.677267	-0.718135	-0.599814		274.5	3.96414	5.20982	4.79373
274	0.143739	0.0234901	-0.0895668	0.0555817	-0.438515	-0.0515419	-0.302705	0.000448611	-0.431519	0.0562912	-0.895865	-0.0390961	0.077343	0.991963		274	4.55105	4.90237	4.70693	4.42348	4.73063	4.24798	4.5479	5.6116	5.42212	4.31094	3.98264	4.3198	4.08001		274	-0.561431	-0.365068	-0.352117	-0.438515	-0.70428	-0.302705	-0.618161	-0.0264269	-0.357376	-0.59575	0.627163	-0.722001	-0.527227		274	3.602	4.82615	4.25973
273.5	0.144275	0.0600739	-0.0895493	0.0770393	-0.496398	-0.0301041	-0.399603	0.0232491	-0.347322	0.0212067	-0.744035	-0.0155891	0.0485069	0.966938		273.5	4.0969	4.39265	4.24039	3.97832	4.30797	3.71784	4.24759	5.5344	5.3413	4.2822	3.95435	4.33004	4.00832		273.5	-0.631496	-0.462675	-0.337576	-0.496398	-0.744116	-0.399603	-0.654836	-0.114875	-0.378902	-0.669526	0.653909	-0.722561	-0.573618		273.5	3.15892	4.32842	3.84921
273	0.15769	0.0862663	-0.0108253	0.0938507	-0.43769	0.0238457	-0.410063	0.0556236	-0.421841	-0.00929947	-0.841605	0.0403046	0.0338455	0.933968		273	3.59959	3.89283	3.79539	3.39398	3.86915	3.25743	3.92268	5.14404	5.22067	4.14883	3.8474	4.25958	3.93738		273	-0.599131	-0.546259	-0.366091	-0.43769	-0.744483	-0.410063	-0.683725	-0.111303	-0.394494	-0.686951	0.680828	-0.783507	-0.493466		273	2.8301	3.88062	3.36186
272.5	0.153989	0.143307	0.0444466	0.0866806	-0.515543	0.0539887	-0.334579	0.0745293	-0.473288	0.0094246	-0.838054	0.0687218	0.054689	0.917907		272.5	3.18832	3.45966	3.30594	2.90726	3.4339	2.75531	3.59196	4.59516	5.07207	4.0418	3.8078	4.20064	3.89546		272.5	-0.653448	-0.629359	-0.387316	-0.515543	-0.768248	-0.334579	-0.638631	-0.0736669	-0.376431	-0.62789	0.59004	-0.835708	-0.514072		272.5	2.18064	3.20331	2.8424
272	0.12872	0.142605	0.0404701	0.0722008	-0.471373	0.0455292	-0.245837	0.0625191	-0.450938	0.00857315	-0.905095	0.10032	0.0767197	0.894421		272	2.74782	2.9991	2.8062	2.53917	2.98161	2.33143	3.28817	4.29818	4.96748	4.02066	3.81199	4.08904	3.82638		272	-0.689926	-0.588175	-0.285665	-0.471373	-0.659077	-0.245837	-0.587819	0.0412131	-0.291874	-0.447385	0.602333	-0.765462	-0.509235		272	1.827	2.9368	2.42144
271.5	0.143549	0.142915	0.0372841	0.0421677	-0.437641	0.0453209	-0.303962	0.0287933	-0.419147	-0.0100075	-0.9243	0.136308	0.0907417	0.906113		271.5	2.29352	2.52685	2.3092	2.08593	2.50062	1.9497	2.95722	4.00894	4.82611	3.85701	3.70638	3.94753	3.73854		271.5	-0.688353	-0.55829	-0.252737	-0.437641	-0.605806	-0.303962	-0.601811	-0.0285052	-0.309272	-0.45359	0.581622	-0.794122	-0.460163		271.5	1.42341	2.46656	1.96293
271	0.130202	0.115677	0.0538803	0.0304306	-0.44846	0.0374802	-0.322387	-0.0292122	-0.477138	-0.0509567	-0.893989	0.166425	0.111558	0.889557		271	1.88564	2.11119	1.8262	1.72416	2.06664	1.50375	2.6941	3.88342	4.6623	3.83356	3.59247	3.82733	3.66734		271	-0.733277	-0.50757	-0.216144	-0.44846	-0.648847	-0.322387	-0.619636	-0.0754573	-0.356564	-0.455026	0.555229	-0.740904	-0.492356		271	0.827528	1.9356	1.54239
270.5	0.128708	0.074691	0.0306564	0.00410003	-0.392253	0.0445579	-0.282092	-0.07631	-0.426274	-0.0477463	-0.957651	0.177652	0.166895	0.904177		270.5	1.41085	1.66749	1.36083	1.36788	1.62835	1.08737	2.41925	3.30652	4.43601	3.81937	3.47646	3.70985	3.64236		270.5	-0.619541	-0.454298	-0.180359	-0.392253	-0.565558	-0.282092	-0.576262	0.0139766	-0.272186	-0.497571	0.64384	-0.687207	-0.448544		270.5	0.524606	1.56841	1.22681
270	0.147767	0.0212158	-0.0357658	-0.0175659	-0.274641	0.0128311	-0.191625	-0.0865761	-0.466626	-0.0344894	-0.994172	0.133646	0.210016	0.939764		270	0.930698	1.20122	0.837056	1.03111	1.19508	0.845225	2.08338	3.20674	4.22745	3.76681	3.33095	3.61872	3.5542		270	-0.508548	-0.321466	-0.168005	-0.274641	-0.478925	-0.191625	-0.481149	0.128042	-0.173716	-0.342577	0.695536	-0.673547	-0.272056		270	0.303426	1.28745	0.789497
269.5	0.107829	-0.0269188	-0.139156	-0.0577927	-0.297513	-0.0203651	-0.278863	-0.13242	-0.45303	-0.0679749	-0.926605	0.0588348	0.166448	0.920309		269.5	0.549813	0.827303	0.418486	0.697175	0.810176	0.538647	1.78585	2.94692	4.13396	3.50745	3.25657	3.55917	3.46416		269.5	-0.501512	-0.277147	-0.152137	-0.297513	-0.497045	-0.278863	-0.514556	0.189969	-0.158383	-0.373316	0.755136	-0.57972	-0.281042		269.5	-0.133389	0.809229	0.525424
269	0.117217	-0.0214775	-0.167314	-0.0678444	-0.361197	-0.0109917	-0.393793	-0.178056	-0.441096	-0.0817314	-0.927085	0.0450188	0.107815	0.942701		269	0.0704636	0.372964	-0.00962677	0.292328	0.386116	0.0630206	1.45707	2.77626	3.98263	3.26843	3.10258	3.47467	3.31359		269	-0.46937	-0.272918	-0.240412	-0.361197	-0.585921	-0.393793	-0.572101	0.0718285	-0.357117	-0.454395	0.71193	-0.652175	-0.28072		269	-0.457038	0.378027	0.0100741
268.5	0.1669	-0.0151901	-0.155632	-0.0821381	-0.396333	-0.0152779	-0.497158	-0.175874	-0.532174	-0.0916603	-0.947584	0.0159355	0.0753288	0.980877		268.5	-0.367795	-0.077063	-0.43598	-0.0394457	-0.0404182	-0.349696	1.08844	2.60398	3.74399	3.16679	2.95873	3.32775	3.14362		268.5	-0.524518	-0.339908	-0.34641	-0.396333	-0.66818	-0.497158	-0.587449	-0.0231857	-0.379296	-0.547783	0.614427	-0.706069	-0.275138		268.5	-0.917956	-0.016973	-0.376936
268	0.179836	0.0297623	-0.128847	-0.0666679	-0.414408	0.023185	-0.489198	-0.0850571	-0.507984	-0.052124	-0.961774	0.0092247	0.0538239	0.996118		268	-0.766896	-0.477251	-0.800552	-0.403928	-0.397326	-0.683911	0.761799	2.43712	3.54721	2.94028	2.83735	3.18063	3.00213		268	-0.635137	-0.401652	-0.442197	-0.414408	-0.740932	-0.489198	-0.59281	-0.0639104	-0.364591	-0.58828	0.552031	-0.777203	-0.309455		268	-1.31623	-0.483544	-0.748633
267.5	0.208653	0.0763885	-0.0814583	-0.00202561	-0.407115	0.0648605	-0.567203	-0.00873643	-0.528246	0.00818633	-1.00446	0.00619048	0.0116371	0.992133		267.5	-1.19124	-0.874172	-1.17583	-0.841873	-0.746777	-0.98128	0.41209	2.14408	3.31545	2.62582	2.63049	2.97959	2.85574		267.5	-0.661075	-0.40257	-0.493682	-0.407115	-0.751385	-0.567203	-0.621205	-0.116005	-0.392149	-0.634336	0.436914	-0.807793	-0.390895		267.5	-1.63663	-0.796171	-1.08922
267	0.200356	0.0997619	-0.0516701	0.0155785	-0.384925	0.0515221	-0.507153	0.028315	-0.481158	0.021891	-0.955432	-0.0200119	-0.0599777	0.962542		267	-1.45789	-1.19839	-1.51515	-1.09782	-1.08921	-1.2635	0.150578	2.06118	3.15505	2.35238	2.45592	2.78654	2.68474		267	-0.697667	-0.435171	-0.493526	-0.384925	-0.764491	-0.507153	-0.548547	-0.0637322	-0.476377	-0.569655	0.499089	-0.807972	-0.344794		267	-2.05036	-1.07906	-1.36053
266.5	0.215945	0.0618469	-0.00890503	0.0173737	-0.447159	0.0602295	-0.550787	0.0808029	-0.464765	0.0616066	-0.992318	0.00399246	-0.0586449	0.976581		266.5	-1.74022	-1.50377	-1.89194	-1.40602	-1.46137	-1.59823	-0.0912758	1.69444	2.92324	2.15746	2.2961	2.56687	2.49428		266.5	-0.7465	-0.442233	-0.511329	-0.447159	-0.790901	-0.550787	-0.59129	-0.0928408	-0.469029	-0.622757	0.430814	-0.8358	-0.363514		266.5	-2.49062	-1.49253	-1.68397
266	0.263798	0.0370934	0.0167595	0.0209023	-0.454063	0.0464935	-0.512366	0.132605	-0.4096	0.100513	-0.987496	0.0271835	-0.0171402	1.0011		266	-2.01717	-1.80962	-2.24168	-1.66153	-1.82961	-1.89521	-0.408599	1.23108	2.631	1.89376	2.07559	2.32361	2.33851		266	-0.707078	-0.55304	-0.48892	-0.454063	-0.76659	-0.512366	-0.564875	-0.112632	-0.476743	-0.652259	0.451581	-0.893422	-0.420905		266	-2.85864	-1.70613	-2.0846
265.5	0.273704	0.0164612	0.00641402	0.0145775	-0.3407	0.0481598	-0.388349	0.160155	-0.343701	0.0939346	-0.947759	0.0318031	0.0206665	0.98755		265.5	-2.27738	-2.09653	-2.49541	-1.86267	-2.09817	-1.97891	-0.682452	1.00815	2.3613	1.7329	1.88732	2.18519	2.18757		265.5	-0.627418	-0.504979	-0.433663	-0.3407	-0.771909	-0.388349	-0.48121	-0.0227191	-0.370099	-0.534719	0.518865	-0.825086	-0.353856		265.5	-2.96248	-1.91889	-2.19113
265	0.260736	-0.0132774	-0.0436356	0.0118393	-0.30205	0.00637131	-0.355172	0.147151	-0.274225	0.0717903	-0.859512	0.0316536	0.0403946	0.937643		265	-2.50606	-2.35614	-2.69133	-1.9809	-2.39159	-2.17745	-0.873993	0.645578	2.1387	1.46725	1.7015	2.08496	2.04826		265	-0.531535	-0.446192	-0.336059	-0.30205	-0.685684	-0.355172	-0.427714	0.00137795	-0.311759	-0.505836	0.596819	-0.726994	-0.340364		265	-3.03294	-2.08635	-2.44371
264.5	0.251234	-0.0365692	-0.0664269	-0.00144196	-0.29502	-0.0123482	-0.302534	0.130363	-0.309471	0.0713371	-0.88087	0.0565422	0.0497719	0.951315		264.5	-2.67872	-2.6183	-2.9057	-2.26125	-2.6327	-2.43161	-1.04268	0.656672	1.94261	1.33712	1.59871	1.98536	1.9088		264.5	-0.468769	-0.539306	-0.24797	-0.29502	-0.648898	-0.302534	-0.449713	0.10072	-0.327155	-0.507231	0.659129	-0.676654	-0.311148		264.5	-3.1765	-2.23596	-2.68874
264	0.253097	-0.0379051	-0.0853851	-0.0202866	-0.510394	0.0134453	-0.35107	0.112975	-0.336474	0.0699516	-0.859699	0.0321556	0.0223205	0.95045		264	-2.88739	-2.87309	-3.15069	-2.55923	-2.86721	-2.71658	-1.19601	0.396546	1.7861	1.17735	1.49177	1.85438	1.72267		264	-0.557901	-0.679767	-0.356696	-0.510394	-0.732045	-0.35107	-0.540823	-0.0133231	-0.454042	-0.612311	0.645091	-0.765589	-0.422484		264	-3.57322	-2.67438	-3.01827
263.5	0.27486	0.00500031	-0.106956	-0.0362137	-0.4578	0.036467	-0.306995	0.056974	-0.456871	0.055439	-0.930856	0.0341698	0.00184479	0.919604		263.5	-3.12247	-3.12059	-3.40091	-2.64786	-3.03529	-2.7884	-1.43742	0.256844	1.59439	1.02864	1.38686	1.71768	1.56733		263.5	-0.498354	-0.640642	-0.239435	-0.4578	-0.650052	-0.306995	-0.499485	-0.0289758	-0.341843	-0.578814	0.65134	-0.695398	-0.461839		263.5	-3.66442	-2.72078	-3.17156
263	0.265842	0.0239708	-0.0935646	-0.0345322	-0.426317	0.0563286	-0.292563	-0.0171867	-0.428061	-0.0062462	-0.833096	-0.0179161	-0.0512955	0.884276		263	-3.29307	-3.32823	-3.56341	-2.742	-3.15083	-2.9659	-1.6004	0.105861	1.39754	0.969469	1.29455	1.5915	1.42243		263	-0.471596	-0.620727	-0.179053	-0.426317	-0.662545	-0.292563	-0.469497	-0.00570267	-0.339289	-0.563506	0.661358	-0.709709	-0.438303		263	-3.78202	-2.81167	-3.36436
262.5	0.253557	0.0298851	-0.043972	0.0244018	-0.401757	0.103311	-0.197992	-0.0389534	-0.402273	-0.0121208	-0.763256	-0.0191971	-0.0528504	0.884209		262.5	-3.40476	-3.49032	-3.73452	-2.89299	-3.28433	-3.12342	-1.69267	-0.0878422	1.25661	0.606887	1.22111	1.48421	1.24643		262.5	-0.437233	-0.547012	-0.182345	-0.401757	-0.603175	-0.197992	-0.450348	0.0371093	-0.327056	-0.55802	0.599013	-0.688196	-0.446782		262.5	-3.77904	-2.79058	-3.64297
262	0.223028	0.0390892	-0.00644991	0.0677391	-0.43699	0.0918587	-0.163817	-0.0396439	-0.488087	0.0207748	-0.910329	0.0109337	-0.0503624	0.913678		262	-3.48559	-3.59927	-3.87277	-3.08099	-3.40658	-3.29209	-1.77409	-0.33688	1.12543	0.371314	1.16335	1.34704	1.10816		262	-0.434497	-0.628153	-0.167332	-0.43699	-0.581153	-0.163817	-0.48348	0.0993266	-0.287562	-0.553656	0.628345	-0.787724	-0.481184		262	-4.06382	-3.01829	-3.73596
261.5	0.211512	0.0255012	0.00544661	0.0397163	-0.443974	0.103126	-0.205396	-0.0456116	-0.531057	0.0402473	-0.849295	0.0144737	-0.0507782	0.927362		261.5	-3.58297	-3.6858	-4.03454	-3.24174	-3.51116	-3.45713	-1.90347	-0.67845	0.997786	0.286455	1.03564	1.13803	0.949328		261.5	-0.453249	-0.655769	-0.28132	-0.443974	-0.60731	-0.205396	-0.511657	0.0528965	-0.333858	-0.544416	0.663744	-0.948636	-0.536498		261.5	-4.27242	-3.2308	-3.89577
261	0.204826	0.057666	0.0172814	0.037542	-0.398753	0.0936806	-0.128029	-0.0789055	-0.539961	0.0611626	-0.849907	0.028125	0.0131996	0.954623		261	-3.65385	-3.70824	-4.12733	-3.19398	-3.58521	-3.52914	-2.02721	-0.727472	0.83685	0.046968	0.892027	0.966495	0.787997		261	-0.386014	-0.555792	-0.253094	-0.398753	-0.558375	-0.128029	-0.431592	0.0553237	-0.274211	-0.42488	0.68881	-0.854406	-0.458759		261	-4.40416	-3.15567	-3.89103
260.5	0.189877	0.060672	0.0353905	0.0377533	-0.310025	0.0887123	-0.00602625	-0.0450638	-0.529835	0.0814247	-0.902479	0.0979103	0.0901047	0.957632		260.5	-3.69072	-3.69831	-4.14915	-3.21705	-3.67996	-3.61339	-2.13598	-0.727468	0.743526	0.0498163	0.80537	0.835029	0.713073		260.5	-0.341738	-0.405569	-0.0869387	-0.310025	-0.451325	-0.00602625	-0.244979	0.211066	-0.157559	-0.276934	0.809044	-0.786266	-0.406946		260.5	-4.36842	-3.07871	-3.92174
260	0.198124	0.00868531	0.0551483	0.0218956	-0.393315	0.0687736	-0.0169908	-0.0379684	-0.548738	0.0428673	-0.92428	0.135956	0.106866	0.946625		260	-3.702	-3.72569	-4.21904	-3.50351	-3.7635	-3.81199	-2.18955	-1.05031	0.591251	-0.327181	0.664593	0.671983	0.565135		260	-0.45633	-0.437313	-0.22104	-0.393315	-0.518028	-0.0169908	-0.291802	0.20696	-0.225882	-0.371493	0.788666	-0.848593	-0.467093		260	-4.47994	-3.46949	-3.94397
259.5	0.205875	0.0403023	0.0353722	0.0574875	-0.421711	0.073156	-0.0976873	0.0456665	-0.582977	0.0609207	-0.978823	0.186282	0.147231	0.948071		259.5	-3.74688	-3.79535	-4.25745	-3.78477	-3.82175	-3.91008	-2.28032	-1.23407	0.449644	-0.378803	0.545886	0.531443	0.511021		259.5	-0.503485	-0.537037	-0.245328	-0.421711	-0.517494	-0.0976873	-0.328144	0.0781019	-0.291604	-0.432585	0.702794	-0.877724	-0.541547		259.5	-4.77348	-3.76195	-4.08324
259	0.273788	0.0535889	0.0364326	0.0564835	-0.503676	0.102773	-0.196579	0.109118	-0.624549	0.104018	-0.995672	0.200623	0.160843	0.949081		259	-3.82217	-3.85216	-4.365	-3.99657	-3.93137	-3.97579	-2.43523	-1.52749	0.234829	-0.501288	0.406456	0.317438	0.381363		259	-0.624928	-0.568039	-0.303692	-0.503676	-0.612926	-0.196579	-0.436784	-0.00176231	-0.401199	-0.541449	0.654574	-0.886256	-0.560498		259	-4.84922	-4.01991	-4.18154
258.5	0.342117	0.0640823	0.070182	0.0564316	-0.365464	0.124043	-0.117994	0.148213	-0.576807	0.112544	-1.01336	0.231483	0.148411	0.968223		258.5	-3.83077	-3.87927	-4.43035	-3.86943	-3.99562	-3.9997	-2.57712	-1.6449	0.0284776	-0.61885	0.3212	0.148946	0.253846		258.5	-0.58737	-0.522894	-0.284933	-0.365464	-0.529165	-0.117994	-0.404866	-0.0372266	-0.420249	-0.491044	0.713102	-0.789446	-0.530234		258.5	-4.83208	-3.9216	-4.12387
258	0.391876	0.0531693	0.0899048	0.087307	-0.434611	0.113499	-0.153772	0.148765	-0.602515	0.0661469	-1.02709	0.212354	0.099395	0.913877		258	-3.79766	-3.90947	-4.45886	-3.88933	-4.03601	-4.13974	-2.64818	-1.82243	-0.137551	-0.882864	0.234499	0.073954	0.156506		258	-0.621968	-0.585231	-0.288419	-0.434611	-0.630109	-0.153772	-0.411191	-0.0516647	-0.361915	-0.540726	0.696862	-0.741392	-0.513495		258	-4.62846	-3.84371	-4.1563
257.5	0.454493	-0.00404816	0.0379089	0.0645218	-0.430571	0.0701347	-0.258677	0.144257	-0.629532	0.036409	-1.07775	0.158562	0.0207642	0.864274		257.5	-3.84347	-3.99212	-4.57117	-4.08268	-4.13909	-4.18645	-2.77515	-2.21134	-0.354339	-1.11723	0.0701622	-0.0389458	0.0857414		257.5	-0.666412	-0.653201	-0.317557	-0.430571	-0.738039	-0.258677	-0.512986	-0.142993	-0.416143	-0.654329	0.597743	-0.761939	-0.624346		257.5	-4.61788	-4.03755	-4.16196
257	0.494487	-0.0186165	0.0260101	0.0170151	-0.44062	0.0217819	-0.339006	0.172017	-0.644206	0.0594521	-1.09748	0.082354	0.0311829	0.853593		257	-3.80357	-4.0283	-4.56555	-4.01843	-4.21182	-4.18674	-2.87007	-2.52974	-0.547395	-1.40366	-0.00716017	-0.116657	0.00140764		257	-0.69751	-0.723718	-0.372401	-0.44062	-0.863817	-0.339006	-0.620212	-0.233064	-0.431181	-0.741585	0.43384	-0.816508	-0.677359		257	-4.53694	-4.24164	-4.25689
256.5	0.527885	-0.0538391	0.0442108	-0.0401176	-0.47924	-0.0283745	-0.343453	0.199832	-0.592437	0.0994743	-1.03318	0.0748879	0.0278053	0.887703		256.5	-3.79822	-3.99742	-4.5455	-3.93737	-4.29068	-4.20278	-2.90107	-2.59236	-0.664809	-1.37162	-0.124517	-0.220715	-0.0832413		256.5	-0.706515	-0.742072	-0.411882	-0.47924	-0.861477	-0.343453	-0.615584	-0.272099	-0.47039	-0.790419	0.407787	-0.806247	-0.669167		256.5	-4.49304	-4.04167	-4.2663
256	0.51945	-0.127382	0.0330307	-0.0767319	-0.382014	-0.0986435	-0.303992	0.0930565	-0.569705	0.0854172	-1.10099	0.0767639	0.0177261	0.877721		256	-3.7527	-3.89468	-4.50541	-3.75717	-4.23899	-4.10962	-2.87248	-2.72616	-0.680131	-1.60442	-0.235793	-0.247749	-0.168413		256	-0.622285	-0.662624	-0.331674	-0.382014	-0.791325	-0.303992	-0.568562	-0.11849	-0.400797	-0.628199	0.544493	-0.692141	-0.54719		256	-4.23242	-3.92209	-4.20204
255.5	0.468863	-0.186536	-0.00998076	-0.111032	-0.422418	-0.14154	-0.428087	0.00729753	-0.65171	0.0447685	-1.13512	0.0284439	-0.0206978	0.840629		255.5	-3.69055	-3.74471	-4.38097	-3.77152	-4.08584	-4.12105	-2.81214	-2.69138	-0.681094	-1.79814	-0.276453	-0.21853	-0.170152		255.5	-0.663757	-0.716661	-0.337075	-0.422418	-0.85337	-0.428087	-0.554028	-0.181692	-0.406027	-0.60459	0.51631	-0.785025	-0.542535		255.5	-4.29886	-3.94862	-4.1686
255	0.435706	-0.15382	-0.0451927	-0.0853424	-0.440235	-0.141295	-0.380963	-0.0412567	-0.731893	0.0602227	-1.19152	0.0171677	-0.00820387	0.875327		255	-3.61888	-3.64186	-4.25439	-3.64296	-3.98587	-4.03097	-2.7321	-2.61926	-0.711591	-1.90617	-0.371342	-0.259955	-0.140031		255	-0.674415	-0.64746	-0.312442	-0.440235	-0.835391	-0.380963	-0.615253	-0.094329	-0.378554	-0.607768	0.478466	-0.741385	-0.556861		255	-4.21714	-4.05176	-4.04216
254.5	0.416999	-0.131364	-0.0807007	-0.114478	-0.435123	-0.133099	-0.455413	-0.127982	-0.780326	0.0408371	-1.19056	-0.0160591	0.0222397	0.896473		254.5	-3.56128	-3.51534	-4.08565	-3.57309	-3.90834	-3.98622	-2.68303	-2.85294	-0.705333	-2.07235	-0.414839	-0.30929	-0.143671		254.5	-0.654911	-0.63368	-0.278968	-0.435123	-0.784232	-0.455413	-0.620871	-0.0452672	-0.480917	-0.574847	0.472371	-0.890821	-0.576666		254.5	-4.21962	-4.01585	-4.0514
254	0.411261	-0.105976	-0.0949005	-0.113085	-0.505951	-0.132178	-0.45615	-0.182246	-0.827795	-0.00105209	-1.24476	-0.0152847	0.0220177	0.954742		254	-3.5032	-3.40408	-3.89592	-3.60927	-3.7957	-4.07356	-2.62167	-2.83798	-0.739579	-2.03213	-0.489331	-0.425436	-0.176259		254	-0.732371	-0.729569	-0.316511	-0.505951	-0.768868	-0.45615	-0.68292	-0.0732579	-0.541803	-0.570762	0.434325	-0.969251	-0.575899		254	-4.32382	-3.83876	-4.11287
253.5	0.403323	-0.0913948	-0.121862	-0.0755623	-0.396448	-0.128399	-0.480975	-0.282008	-0.852731	-0.0384125	-1.28764	-0.0678116	-0.0268524	0.955268		253.5	-3.4306	-3.28446	-3.79195	-3.46784	-3.68891	-3.98322	-2.54324	-2.79278	-0.783704	-2.22037	-0.565093	-0.497983	-0.182252		253.5	-0.640209	-0.68593	-0.232152	-0.396448	-0.695329	-0.480975	-0.638987	0.0858597	-0.472015	-0.413236	0.588201	-0.936925	-0.514295		253.5	-4.23492	-3.66775	-3.89629
253	0.412357	-0.0361023	-0.145158	-0.004451	-0.409685	-0.0933441	-0.470611	-0.242744	-0.838578	-0.00379105	-1.32132	-0.0544159	-0.00573884	0.985467		253	-3.35042	-3.17647	-3.70447	-3.41285	-3.5883	-3.88115	-2.56153	-2.57118	-0.89084	-2.47205	-0.603355	-0.600269	-0.21263		253	-0.687804	-0.688181	-0.317004	-0.409685	-0.732355	-0.470611	-0.702703	0.0419155	-0.52209	-0.479996	0.626364	-1.06332	-0.566964		253	-4.28976	-3.60824	-3.80571
252.5	0.436343	-0.0510467	-0.137107	-0.0243004	-0.467336	-0.0881661	-0.576343	-0.200592	-0.876055	-0.0444496	-1.35627	-0.0970879	-0.0172737	0.984252		252.5	-3.32394	-3.11639	-3.63829	-3.38856	-3.52192	-3.95065	-2.51747	-2.76934	-1.04597	-2.53774	-0.633762	-0.679038	-0.286822		252.5	-0.79692	-0.719612	-0.378721	-0.467336	-0.778177	-0.576343	-0.776743	0.0540558	-0.528333	-0.568809	0.58146	-1.03708	-0.588913		252.5	-4.22986	-3.47049	-3.8268
252	0.488757	-0.0449364	-0.147376	-0.028125	-0.450978	-0.0706757	-0.553596	-0.158001	-0.813998	-0.0209557	-1.34039	-0.069368	0.0285812	1.01815		252	-3.24706	-3.08809	-3.57309	-3.46693	-3.47679	-3.99084	-2.47817	-2.93818	-1.18902	-2.50522	-0.721964	-0.753835	-0.399552		252	-0.85513	-0.653682	-0.492115	-0.450978	-0.848819	-0.553596	-0.784536	0.042027	-0.505568	-0.612346	0.620151	-1.04763	-0.618722		252	-4.2613	-3.50865	-3.71811
251.5	0.505284	-0.0738281	-0.158742	-0.0389648	-0.480303	-0.0777908	-0.539622	-0.0840271	-0.801522	-0.0367798	-1.27547	-0.0717376	0.0251473	1.01071		251.5	-3.14749	-2.99377	-3.52692	-3.50881	-3.36927	-3.98809	-2.45139	-3.09592	-1.32896	-2.52663	-0.786406	-0.809348	-0.51562		251.5	-0.886186	-0.709384	-0.521275	-0.480303	-0.893679	-0.539622	-0.748785	-0.039682	-0.505642	-0.652135	0.604015	-1.05086	-0.635788		251.5	-4.14086	-3.50936	-3.67387
251	0.558392	-0.0868218	-0.139933	-0.00063554	-0.403766	-0.0547608	-0.467221	-0.0103333	-0.772616	-0.0262863	-1.21496	-0.0321518	0.0500137	1.02634		251	-3.10143	-2.94237	-3.56927	-3.47727	-3.32018	-3.93241	-2.52104	-3.10092	-1.46454	-2.59758	-0.952617	-0.873831	-0.673343		251	-0.892097	-0.630269	-0.467181	-0.403766	-0.894117	-0.467221	-0.70973	0.037737	-0.416124	-0.636096	0.689453	-0.981619	-0.614484		251	-4.1717	-3.39344	-3.70141
250.5	0.590393	-0.0724266	-0.153582	0.0124992	-0.385669	0.0107185	-0.396629	0.0353447	-0.826106	-0.0152557	-1.22373	0.0487778	0.103257	1.03954		250.5	-3.01995	-2.83723	-3.5336	-3.34049	-3.24473	-3.72887	-2.53893	-3.05948	-1.49454	-2.68386	-1.06161	-0.939558	-0.826514		250.5	-0.801021	-0.605816	-0.371542	-0.385669	-0.866697	-0.396629	-0.648396	0.121476	-0.416891	-0.617092	0.737764	-0.931996	-0.517548		250.5	-4.02346	-3.24307	-3.56279
250	0.598017	-0.0976845	-0.199795	-0.0241318	-0.525003	0.0475517	-0.423218	0.021579	-0.77458	-0.0835053	-1.18272	0.0497894	0.0944473	1.01717		250	-2.91556	-2.74389	-3.41918	-3.31881	-3.08235	-3.72913	-2.52153	-3.22096	-1.51019	-2.5646	-1.10629	-0.980566	-0.930214		250	-0.890378	-0.692212	-0.5096	-0.525003	-0.988278	-0.423218	-0.724878	0.00539646	-0.46596	-0.719666	0.659674	-0.980395	-0.701638		250	-4.16524	-3.41591	-3.66013
249.5	0.551183	-0.119693	-0.241391	-0.0902038	-0.557554	0.0566193	-0.357635	-0.0460457	-0.801995	-0.140701	-1.10606	-0.0336105	0.0390709	0.990446		249.5	-2.72099	-2.62376	-3.21308	-3.2489	-2.94248	-3.73214	-2.36903	-3.43448	-1.47042	-2.58832	-1.15008	-0.98196	-0.995621		249.5	-0.880333	-0.623754	-0.500273	-0.557554	-0.95305	-0.357635	-0.804099	0.0175885	-0.442939	-0.704083	0.694458	-0.993351	-0.573853		249.5	-4.1783	-3.43205	-3.53644
249	0.505297	-0.103482	-0.237637	-0.118316	-0.633402	0.057811	-0.408972	-0.0866318	-0.737372	-0.213596	-1.09933	-0.0768509	0.0211204	0.977477		249	-2.53422	-2.48341	-3.02818	-3.12419	-2.79349	-3.54715	-2.26858	-3.1548	-1.42655	-2.54718	-1.20076	-1.02462	-0.986726		249	-0.857911	-0.666359	-0.475806	-0.633402	-0.915817	-0.408972	-0.800691	-0.0366868	-0.512583	-0.763749	0.647568	-1.07981	-0.615206		249	-4.00854	-3.39491	-3.63501
248.5	0.486423	-0.103898	-0.202274	-0.130135	-0.688288	0.0424126	-0.395815	-0.099408	-0.754461	-0.230237	-1.05518	-0.0995476	-0.00164718	0.960361		248.5	-2.43072	-2.34897	-2.89922	-3.10268	-2.71525	-3.38845	-2.18716	-3.20942	-1.42332	-2.71853	-1.21035	-1.12912	-0.993301		248.5	-0.858821	-0.728635	-0.361717	-0.688288	-1.02705	-0.395815	-0.795508	-0.0578714	-0.492536	-0.821621	0.638993	-1.06885	-0.63372		248.5	-3.90168	-3.15967	-3.63641
248	0.458925	-0.138552	-0.194755	-0.154629	-0.750067	0.0391014	-0.413735	-0.115792	-0.727477	-0.229407	-1.11884	-0.103284	-0.00839385	0.928478		248	-2.27852	-2.21607	-2.75365	-2.99347	-2.61762	-3.2826	-2.03836	-3.21692	-1.47449	-2.8538	-1.15257	-1.17642	-0.943909		248	-0.884582	-0.769492	-0.486747	-0.750067	-0.957472	-0.413735	-0.771299	-0.0477051	-0.488499	-0.814528	0.641156	-1.01211	-0.665084		248	-4.0176	-3.01916	-3.55771
247.5	0.420645	-0.126199	-0.10853	-0.113824	-0.728832	0.0491287	-0.528663	-0.0489395	-0.71714	-0.203325	-1.10284	-0.070533	-0.00583495	0.918304		247.5	-2.10849	-2.08236	-2.56012	-2.88732	-2.53694	-3.36801	-1.89108	-3.42972	-1.5155	-2.98997	-1.06528	-1.20587	-0.882962		247.5	-0.893738	-0.824434	-0.504213	-0.728832	-0.981774	-0.528663	-0.815996	-0.113527	-0.554877	-0.839186	0.516715	-1.03039	-0.643196		247.5	-3.8992	-3.12862	-3.39427
247	0.37105	-0.121667	-0.0248642	-0.0397263	-0.721277	0.0301826	-0.527506	0.0122925	-0.65874	-0.166188	-1.08054	-0.0212143	-0.000531007	0.868534		247	-1.94104	-1.97084	-2.43088	-2.93247	-2.44976	-3.38641	-1.72862	-3.6616	-1.5709	-2.89536	-1.03031	-1.18869	-0.844942		247	-0.907944	-0.856028	-0.550046	-0.721277	-0.991287	-0.527506	-0.850879	-0.215461	-0.620168	-0.905993	0.498466	-1.04533	-0.72654		247	-4.05214	-3.13351	-3.47209
246.5	0.356358	-0.0986458	0.0341606	0.037043	-0.692412	0.0577972	-0.494122	0.0490875	-0.622877	-0.1203	-1.07352	0.0490418	0.068177	0.878339		246.5	-1.81952	-1.83664	-2.39832	-2.85917	-2.42493	-3.48034	-1.6625	-3.64746	-1.6239	-3.00399	-1.03318	-1.16744	-0.849378		246.5	-0.860897	-0.867574	-0.465701	-0.692412	-1.05634	-0.494122	-0.773511	-0.204965	-0.656578	-0.951617	0.455869	-1.06472	-0.674253		246.5	-3.96094	-2.84622	-3.58159
246	0.367453	-0.065757	0.0322731	0.06474	-0.694164	0.076078	-0.551137	0.0614265	-0.583859	-0.0527634	-1.01411	0.123686	0.108706	0.894371		246	-1.74202	-1.72702	-2.40104	-2.9434	-2.37048	-3.30259	-1.67072	-4.0105	-1.63146	-3.14701	-0.988103	-1.17296	-0.826445		246	-0.881374	-0.913551	-0.528712	-0.694164	-1.04116	-0.551137	-0.769314	-0.167863	-0.630218	-0.937068	0.537689	-1.02264	-0.711854		246	-3.82816	-2.69338	-3.5569
245.5	0.398484	-0.0197906	0.0212814	0.0660873	-0.686306	0.085289	-0.474331	0.117714	-0.573911	0.0342728	-0.94323	0.169584	0.114748	0.952676		245.5	-1.68601	-1.67011	-2.37874	-2.77781	-2.33255	-3.25806	-1.67627	-4.26606	-1.70034	-3.39366	-1.05581	-1.23262	-0.863316		245.5	-0.818461	-0.860174	-0.541272	-0.686306	-1.00273	-0.474331	-0.765101	-0.166431	-0.584092	-0.88966	0.576839	-1.06715	-0.752612		245.5	-3.91318	-2.78336	-3.47753
245	0.435897	-0.023288	0.0042961	0.0480003	-0.684115	0.0249351	-0.569616	0.0910377	-0.580881	0.0468574	-0.993056	0.162984	0.0880859	0.934783		245	-1.66981	-1.57819	-2.34084	-2.74805	-2.26042	-3.27456	-1.68359	-4.39776	-1.77474	-3.45942	-1.05841	-1.2886	-0.956714		245	-0.858734	-0.868967	-0.625743	-0.684115	-0.995293	-0.569616	-0.786075	-0.241827	-0.637378	-0.902969	0.548911	-1.15797	-0.840602		245	-4.15882	-2.8356	-3.35359
244.5	0.435981	-0.0279846	0.000349424	0.0623024	-0.662931	-0.0238731	-0.578158	0.0669289	-0.619673	0.0668953	-0.928876	0.146227	0.0910881	0.951635		244.5	-1.62713	-1.44374	-2.28783	-2.68799	-2.14583	-3.14454	-1.69739	-4.23924	-1.76559	-3.42042	-1.13697	-1.33017	-1.01301		244.5	-0.779093	-0.81359	-0.594058	-0.662931	-0.92227	-0.578158	-0.903256	-0.231956	-0.660724	-0.873756	0.598933	-1.15475	-0.725507		244.5	-4.10286	-2.79176	-3.37004
244	0.408761	-0.0221725	-0.0488205	0.0583077	-0.777519	-0.00885694	-0.553823	0.0473267	-0.5895	0.0617569	-0.927005	0.11688	0.0654068	0.979758		244	-1.59543	-1.33456	-2.22173	-2.65057	-1.9695	-3.03949	-1.67732	-4.26382	-1.72605	-3.44007	-1.11917	-1.32436	-1.07861		244	-0.90169	-0.794447	-0.605762	-0.777519	-0.878954	-0.553823	-0.938169	-0.241017	-0.646468	-0.831966	0.622994	-1.17504	-0.806164		244	-4.28114	-2.84189	-3.24033
243.5	0.449447	0.0158486	-0.0649559	0.067437	-0.622799	0.0622498	-0.451187	0.0503014	-0.668004	0.0729546	-0.919185	0.100288	0.0634003	1.07571		243.5	-1.60498	-1.32517	-2.17299	-2.53215	-1.92988	-2.84751	-1.7502	-4.31984	-1.77521	-3.72905	-1.18654	-1.40165	-1.18208		243.5	-0.854183	-0.684643	-0.572481	-0.622799	-0.756467	-0.451187	-0.847878	-0.22098	-0.584186	-0.767363	0.66508	-1.0893	-0.794255		243.5	-4.0291	-2.68571	-3.0271
243	0.469796	0.0897758	-0.0656746	0.0638916	-0.593215	0.0498176	-0.492429	0.0804649	-0.804929	0.0902519	-0.909197	0.0902489	0.0307472	1.13738		243	-1.57699	-1.27742	-2.02261	-2.4431	-1.84596	-2.76473	-1.71126	-4.26464	-1.81204	-3.85536	-1.23678	-1.50208	-1.2387		243	-0.784752	-0.659291	-0.586795	-0.593215	-0.723209	-0.492429	-0.878326	-0.242613	-0.587253	-0.716299	0.649855	-1.12695	-0.793799		243	-4.13114	-2.85969	-2.85364
242.5	0.489522	0.185029	-0.00854341	0.109711	-0.541358	0.141088	-0.349307	0.149315	-0.849819	0.162324	-0.996199	0.139031	0.0102913	1.22624		242.5	-1.57629	-1.19328	-1.91488	-2.42383	-1.83956	-2.78141	-1.61646	-4.11684	-1.84333	-4.01733	-1.30907	-1.50212	-1.30596		242.5	-0.735887	-0.63118	-0.573265	-0.541358	-0.691925	-0.349307	-0.801652	-0.250251	-0.540815	-0.696808	0.652437	-1.08161	-0.764027		242.5	-4.10726	-2.70391	-2.7286
242	0.497159	0.19605	0.0162628	0.155134	-0.524612	0.188992	-0.329525	0.155452	-0.893741	0.209351	-1.07194	0.157856	0.0369614	1.27957		242	-1.53765	-1.17018	-1.84751	-2.3627	-1.78507	-2.68558	-1.56919	-3.85426	-1.86268	-3.88432	-1.40403	-1.52709	-1.30957		242	-0.818217	-0.614563	-0.577788	-0.524612	-0.711642	-0.329525	-0.787269	-0.178912	-0.491123	-0.680169	0.719414	-0.996053	-0.693232		242	-4.11262	-2.56636	-2.67869
241.5	0.479993	0.226807	0.067453	0.224993	-0.461536	0.296922	-0.296005	0.184509	-0.934223	0.248274	-1.16749	0.174091	0.0717026	1.34949		241.5	-1.44735	-1.15178	-1.71319	-2.27658	-1.74915	-2.50987	-1.52788	-3.91264	-1.92784	-4.06094	-1.48516	-1.54338	-1.29773		241.5	-0.794541	-0.603454	-0.515999	-0.461536	-0.683115	-0.296005	-0.723218	-0.0559785	-0.354464	-0.568234	0.782905	-0.964212	-0.650501		241.5	-3.87638	-2.57862	-2.68767
241	0.489701	0.230066	0.0918175	0.238145	-0.471937	0.322803	-0.385752	0.191747	-0.938706	0.272152	-1.20914	0.201135	0.09655	1.41281		241	-1.37398	-1.13254	-1.60329	-2.35251	-1.71992	-2.65396	-1.47357	-4.21264	-2.02429	-4.24782	-1.48889	-1.60273	-1.28945		241	-0.846948	-0.703048	-0.559311	-0.471937	-0.803171	-0.385752	-0.745511	-0.136762	-0.36153	-0.633063	0.65481	-1.15273	-0.76162		241	-3.9678	-2.56762	-2.73833
240.5	0.516607	0.229991	0.117423	0.186964	-0.478814	0.239439	-0.421826	0.152196	-0.890327	0.274802	-1.20382	0.229205	0.068705	1.46211		240.5	-1.34485	-1.13595	-1.53446	-2.27115	-1.644	-2.70261	-1.49357	-3.9742	-2.14614	-4.24695	-1.52261	-1.6972	-1.29294		240.5	-0.796641	-0.733623	-0.557843	-0.478814	-0.917182	-0.421826	-0.767795	-0.0936225	-0.358249	-0.613033	0.674635	-1.16437	-0.74239		240.5	-3.95354	-2.5462	-2.73046
240	0.550127	0.189206	0.123064	0.135155	-0.567128	0.148357	-0.440527	0.109644	-0.892354	0.354461	-1.22915	0.212082	0.030864	1.41615		240	-1.32193	-1.15545	-1.47016	-2.23272	-1.63109	-2.51582	-1.47329	-4.1691	-2.22105	-4.39954	-1.57794	-1.76268	-1.29955		240	-0.810868	-0.729787	-0.569447	-0.567128	-0.897219	-0.440527	-0.787845	-0.0620366	-0.283669	-0.724177	0.728273	-1.25415	-0.729963		240	-3.91258	-2.5274	-2.74524
239.5	0.587904	0.148643	0.179812	0.155249	-0.52652	0.0930748	-0.532464	0.0890846	-0.832104	0.37236	-1.14873	0.179714	0.0702614	1.35713		239.5	-1.3078	-1.14346	-1.47739	-2.14157	-1.62827	-2.55487	-1.49905	-4.36192	-2.25833	-4.48861	-1.65112	-1.77949	-1.31601		239.5	-0.880616	-0.726132	-0.529816	-0.52652	-0.949341	-0.532464	-0.798064	-0.0486804	-0.279199	-0.77669	0.747217	-1.28476	-0.795195		239.5	-3.9954	-2.44898	-2.77814
239	0.616706	0.0477555	0.228432	0.135476	-0.510273	0.0257149	-0.511444	0.0777657	-0.958177	0.369038	-1.23994	0.113744	0.0690926	1.2846		239	-1.23111	-1.09157	-1.45481	-2.2064	-1.5678	-2.60994	-1.52115	-4.3021	-2.31597	-4.41293	-1.6271	-1.82996	-1.38684		239	-0.85125	-0.75813	-0.506413	-0.510273	-1.00764	-0.511444	-0.812104	-0.028419	-0.287929	-0.768579	0.708914	-1.3034	-0.832693		239	-3.88888	-2.36451	-2.7569
238.5	0.636643	0.0104088	0.179101	0.134758	-0.536842	-0.0127114	-0.563108	0.0480705	-0.963042	0.345571	-1.29189	0.0945511	0.0126617	1.19645		238.5	-1.19678	-1.03467	-1.41018	-2.1892	-1.55373	-2.59531	-1.50194	-4.50144	-2.26083	-4.52603	-1.54971	-1.77221	-1.40313		238.5	-0.859151	-0.799275	-0.532663	-0.536842	-1.00102	-0.563108	-0.921847	-0.0650268	-0.321606	-0.917317	0.682463	-1.39427	-0.798091		238.5	-3.73956	-2.50965	-2.63174
238	0.701564	-0.0184753	0.134464	0.0844735	-0.588351	-0.0552559	-0.629855	0.0358635	-0.988209	0.36331	-1.26266	0.1031	-0.00834881	1.13228		238	-1.21184	-0.992888	-1.47513	-2.17289	-1.54323	-2.74031	-1.47747	-4.64776	-2.2191	-4.43844	-1.56717	-1.76409	-1.49335		238	-0.958084	-0.816536	-0.53799	-0.588351	-1.10981	-0.629855	-1.01964	-0.164781	-0.429943	-1.03295	0.594297	-1.40786	-0.90128		238	-4.00478	-2.53585	-2.613
237.5	0.720432	-0.0592994	0.0944558	0.039505	-0.607379	-0.0581955	-0.639174	-0.0446121	-0.877034	0.357587	-1.20747	0.0287072	-0.0272667	1.08609		237.5	-1.09076	-0.896961	-1.48579	-2.07468	-1.5179	-2.69872	-1.38852	-4.38706	-2.10133	-4.3393	-1.58337	-1.70565	-1.55599		237.5	-0.994308	-0.782053	-0.526757	-0.607379	-1.09979	-0.639174	-1.07312	-0.26238	-0.455565	-1.10257	0.596425	-1.44543	-0.929431		237.5	-3.8655	-2.55511	-2.58683
237	0.689427	-0.111348	0.0315322	0.0149696	-0.723431	-0.085154	-0.709155	-0.0955094	-1.00877	0.280013	-1.28611	-0.0388589	-0.0805779	1.01519		237	-0.993783	-0.705411	-1.37185	-2.08831	-1.46898	-2.74147	-1.22588	-4.66368	-1.98519	-4.5612	-1.56471	-1.64356	-1.55258		237	-1.03956	-0.82904	-0.536165	-0.723431	-1.20084	-0.709155	-1.19164	-0.350391	-0.563414	-1.26938	0.47801	-1.48997	-0.95195		237	-4.01478	-2.6536	-2.5451
236.5	0.615882	-0.156048	0.0215905	-0.00936124	-0.841115	-0.0741607	-0.802381	-0.138123	-0.948808	0.216964	-1.26316	-0.00185316	-0.0808578	1.05339		236.5	-0.848825	-0.45568	-1.20024	-2.13951	-1.2681	-2.8697	-1.1101	-4.59658	-1.82048	-4.3669	-1.47184	-1.55436	-1.50193		236.5	-1.14744	-0.967518	-0.658598	-0.841115	-1.33583	-0.802381	-1.36278	-0.529211	-0.761819	-1.35029	0.355221	-1.58251	-0.987397		236.5	-4.21866	-2.68733	-2.6257
236	0.631621	-0.146534	-0.055162	0.0124237	-0.896227	-0.055706	-0.840157	-0.143602	-0.976124	0.181126	-1.4184	0.0121804	-0.0797851	1.07784		236	-0.770433	-0.32476	-1.0887	-2.06328	-1.1517	-2.75786	-1.10312	-4.24808	-1.7548	-4.30286	-1.48512	-1.59177	-1.54199		236	-1.20364	-0.999286	-0.672658	-0.896227	-1.41331	-0.840157	-1.35333	-0.538396	-0.80762	-1.36764	0.343794	-1.60503	-0.95511		236	-4.3042	-2.78205	-2.58923
235.5	0.636644	-0.146501	-0.0641914	0.0318092	-0.917573	-0.0592079	-0.845327	-0.106545	-0.927654	0.115137	-1.31542	0.0545952	-0.0428688	1.10982		235.5	-0.720007	-0.15916	-0.982407	-1.99073	-1.03724	-2.71252	-1.0067	-4.21556	-1.66041	-4.34387	-1.50613	-1.61499	-1.55589		235.5	-1.21921	-1.07509	-0.712747	-0.917573	-1.47832	-0.845327	-1.34866	-0.645456	-0.893455	-1.46124	0.348338	-1.71247	-1.00832		235.5	-4.3784	-2.80982	-2.6281
235	0.645587	-0.195429	-0.0715019	-0.0129204	-0.924645	-0.0962486	-0.804066	-0.124696	-0.825567	0.0309006	-1.29297	-0.0036934	-0.06045	1.12041		235	-0.543282	-0.031263	-0.863612	-1.8032	-0.892406	-2.43933	-0.897658	-4.10054	-1.62765	-4.39652	-1.5108	-1.62324	-1.55141		235	-1.24914	-1.15126	-0.744187	-0.924645	-1.52887	-0.804066	-1.38281	-0.660138	-0.936988	-1.36726	0.309955	-1.68839	-1.08266		235	-4.46296	-2.69404	-2.69034
234.5	0.614571	-0.169291	-0.00800476	0.0466682	-0.868743	-0.0816406	-0.738327	-0.0701187	-0.845215	0.0223541	-1.25152	0.0323998	-0.0412109	1.17703		234.5	-0.407521	0.0911583	-0.615471	-1.71185	-0.70619	-2.21429	-0.727575	-4.12394	-1.57385	-4.36669	-1.45158	-1.62848	-1.49022		234.5	-1.27809	-1.1194	-0.699171	-0.868743	-1.47482	-0.738327	-1.35751	-0.58766	-0.894498	-1.32208	0.414036	-1.62363	-1.05326		234.5	-4.16238	-2.52453	-2.55966
234	0.689308	-0.178823	0.0403091	0.0582641	-0.907106	-0.0634095	-0.760699	-0.0108963	-0.918803	0.0118278	-1.33835	0.0447441	-0.0301621	1.20239		234	-0.38467	0.104455	-0.533592	-1.58606	-0.619529	-2.11506	-0.71357	-4.07486	-1.63679	-4.31063	-1.49686	-1.64024	-1.43902		234	-1.26541	-1.16947	-0.801279	-0.907106	-1.38686	-0.760699	-1.31614	-0.499417	-0.920659	-1.27056	0.463144	-1.64443	-1.06171		234	-4.24496	-2.52616	-2.47074
233.5	0.759225	-0.13402	0.0526451	0.089885	-0.911014	-0.012194	-0.762418	0.0275971	-0.963644	-0.0275985	-1.36432	0.053711	0.00471729	1.20362		233.5	-0.278083	0.124416	-0.426579	-1.48853	-0.502081	-1.84872	-0.671426	-4.06048	-1.6904	-4.30973	-1.50641	-1.62966	-1.34444		233.5	-1.30249	-1.14356	-0.875903	-0.911014	-1.36663	-0.762418	-1.29275	-0.420657	-0.921028	-1.2729	0.445039	-1.61842	-1.07572		233.5	-4.16998	-2.26035	-2.44147
233	0.776275	-0.0881638	0.00532528	0.0883293	-0.939133	-0.0480393	-0.711074	-0.00289234	-1.0078	-0.0879944	-1.29262	0.0307701	-0.0179772	1.17524		233	-0.0787071	0.213174	-0.354745	-1.45023	-0.367765	-1.72457	-0.534832	-3.95686	-1.70357	-4.40399	-1.44052	-1.59167	-1.27301		233	-1.33683	-1.17303	-0.843381	-0.939133	-1.34633	-0.711074	-1.24083	-0.425264	-0.875821	-1.17394	0.423273	-1.61846	-1.16365		233	-4.14208	-2.20438	-2.25709
232.5	0.796164	-0.118803	-0.0493828	0.0665741	-1.01533	-0.064003	-0.737962	-0.122292	-1.01816	-0.0910683	-1.35215	-0.0192826	-0.0577416	1.17662		232.5	0.105543	0.281062	-0.259647	-1.34032	-0.250236	-1.61605	-0.352916	-3.88352	-1.7416	-4.2794	-1.35894	-1.54395	-1.196		232.5	-1.30788	-1.13065	-0.84988	-1.01533	-1.32231	-0.737962	-1.32205	-0.323758	-0.817843	-1.1935	0.368279	-1.68718	-1.18041		232.5	-4.06108	-1.93109	-2.20326
232	0.837343	-0.120727	-0.105354	0.0580787	-1.02016	-0.0372277	-0.833702	-0.192684	-1.06776	-0.056485	-1.41914	0.00973964	-0.0758576	1.21958		232	0.224776	0.366464	-0.143383	-1.38144	-0.0786148	-1.49881	-0.28323	-3.87464	-1.7916	-4.3444	-1.36616	-1.56654	-1.16811		232	-1.39595	-1.14468	-0.900541	-1.02016	-1.27346	-0.833702	-1.42682	-0.344508	-0.777395	-1.32586	0.209091	-1.72486	-1.21442		232	-4.12096	-1.95864	-2.07376
231.5	0.863599	-0.118977	-0.117427	0.0910508	-1.07386	0.015001	-0.92427	-0.183949	-1.1475	-0.0645271	-1.44488	0.00607762	-0.070504	1.27566		231.5	0.226155	0.465929	-0.00401995	-1.37151	0.0263939	-1.61038	-0.189548	-3.92294	-1.77629	-4.27785	-1.36755	-1.54659	-1.11486		231.5	-1.48291	-1.19269	-0.976897	-1.07386	-1.3182	-0.92427	-1.45253	-0.368466	-0.913806	-1.38193	0.11127	-1.7703	-1.25926		231.5	-4.39592	-2.02409	-2.06576
231	0.91804	-0.144962	-0.154172	0.0660165	-1.13764	0.00622108	-0.947954	-0.192373	-1.23508	-0.117087	-1.58161	-0.00215981	-0.109969	1.3002		231	0.269421	0.60574	0.0482666	-1.21891	0.115199	-1.54548	-0.135496	-3.86776	-1.79459	-4.2484	-1.33493	-1.47624	-1.02368		231	-1.54571	-1.19842	-0.980316	-1.13764	-1.46346	-0.947954	-1.42543	-0.346375	-0.917476	-1.39405	-0.0109721	-1.80943	-1.27708		231	-4.26294	-2.0322	-2.05057
230.5	0.944691	-0.186365	-0.190106	0.00618744	-1.05724	-0.0297371	-0.868412	-0.20797	-1.31275	-0.0891922	-1.59026	-0.0141006	-0.12625	1.29383		230.5	0.378197	0.764053	0.161064	-1.18052	0.281991	-1.40746	0.0237213	-3.88986	-1.6378	-4.39422	-1.24501	-1.43344	-1.08981		230.5	-1.57518	-1.12664	-0.978919	-1.05724	-1.45895	-0.868412	-1.43682	-0.400675	-0.882212	-1.41555	-0.0303947	-1.78243	-1.24269		230.5	-4.20254	-1.79309	-2.0035
230	0.980952	-0.203857	-0.160179	-0.00607216	-1.02497	-0.029576	-0.81975	-0.132558	-1.34886	-0.0298675	-1.70857	-0.00978081	-0.0983886	1.34824		230	0.446984	0.955141	0.27554	-1.02731	0.417635	-1.3439	0.217019	-3.66234	-1.48576	-4.25198	-1.24907	-1.39579	-1.14532		230	-1.58675	-1.12282	-1.02978	-1.02497	-1.4438	-0.81975	-1.52421	-0.480985	-0.857111	-1.41647	-0.0669178	-1.85358	-1.31665		230	-4.19432	-1.80427	-1.79046
229.5	1.01237	-0.164591	-0.0866822	0.00893853	-1.01574	0.0121063	-0.858872	-0.0155091	-1.42634	0.00866006	-1.82236	0.0166518	-0.0870492	1.4296		229.5	0.608253	1.10074	0.44397	-0.840246	0.580279	-1.14091	0.298088	-3.66458	-1.33789	-4.1738	-1.21485	-1.36061	-1.10443		229.5	-1.56682	-1.14673	-0.905686	-1.01574	-1.38949	-0.858872	-1.5169	-0.518354	-0.879941	-1.49342	-0.0434135	-1.88792	-1.36491		229.5	-3.96766	-1.68584	-1.7339
229	1.04865	-0.0727181	-0.0199379	0.00543974	-1.09758	0.0447197	-0.865221	0.0837997	-1.37158	0.0224869	-1.84924	0.0775162	-0.0623848	1.44671		229	0.735155	1.21608	0.604528	-0.709425	0.691073	-1.03844	0.356726	-3.44676	-1.24339	-4.35835	-1.22495	-1.20933	-1.03197		229	-1.66027	-1.28922	-0.983918	-1.09758	-1.42074	-0.865221	-1.56448	-0.572874	-0.974926	-1.5041	-0.0146179	-1.89698	-1.38228		229	-3.95118	-1.57449	-1.80277
228.5	1.09533	0.00067675	0.0216294	0.0348404	-1.0359	0.0604767	-0.803912	0.154887	-1.29075	0.0691407	-1.85165	0.101634	-0.0218666	1.47407		228.5	0.902233	1.34278	0.756688	-0.536859	0.724946	-0.919999	0.417876	-3.24974	-1.08153	-4.00331	-1.16575	-1.08024	-0.988147		228.5	-1.6467	-1.24539	-1.00359	-1.0359	-1.43064	-0.803912	-1.55202	-0.551425	-0.978996	-1.48116	0.0827301	-1.83864	-1.38507		228.5	-3.84122	-1.38153	-1.53696
228	1.13578	0.00145485	0.0116134	0.0249114	-1.041	0.0114013	-0.829464	0.11421	-1.29869	0.0325011	-1.89503	0.0569633	-0.0547875	1.36435		228	1.10947	1.50305	0.890459	-0.44251	0.876892	-0.748053	0.529642	-3.11828	-0.84576	-3.89151	-1.03549	-1.05929	-0.958742		228	-1.73771	-1.221	-1.06055	-1.041	-1.45302	-0.829464	-1.68743	-0.56443	-1.04313	-1.62321	0.0493454	-1.93882	-1.37437		228	-3.78736	-1.35659	-1.29567
227.5	1.15541	0.0364456	-0.000636345	0.0602012	-1.14879	0.0415016	-0.939929	0.15819	-1.31147	0.0478721	-1.87182	0.071936	-0.0353379	1.32304		227.5	1.29022	1.67866	1.14419	-0.457599	0.999349	-0.750361	0.647512	-2.82632	-0.687565	-3.88556	-0.947629	-0.901314	-0.91538		227.5	-1.80044	-1.33737	-1.235	-1.14879	-1.62111	-0.939929	-1.82149	-0.609044	-1.10069	-1.72595	-0.0969168	-2.09201	-1.4743		227.5	-3.7712	-1.34408	-1.37974
227	1.14977	0.119774	0.00758519	0.135317	-1.12532	0.0292374	-1.00225	0.180768	-1.23549	0.0452195	-1.88367	0.157941	-0.0169677	1.3134		227	1.4812	1.86788	1.36146	-0.193265	1.10793	-0.625474	0.72654	-2.44358	-0.656188	-3.7273	-0.803257	-0.737305	-0.784746		227	-1.86919	-1.38463	-1.25875	-1.12532	-1.62289	-1.00225	-1.78455	-0.58946	-1.21518	-1.70898	-0.00912569	-2.0738	-1.48367		227	-3.64606	-1.31509	-1.20948
226.5	1.18399	0.12626	-0.0102188	0.112932	-1.15641	0.0192452	-1.08852	0.165347	-1.27476	0.038195	-1.94927	0.173446	-0.0207924	1.24966		226.5	1.58209	1.93276	1.48985	-0.131565	1.18654	-0.601824	0.781207	-2.53454	-0.675783	-3.76304	-0.727255	-0.531867	-0.658514		226.5	-1.89549	-1.40207	-1.23663	-1.15641	-1.75128	-1.08852	-1.75071	-0.606931	-1.26476	-1.76544	-0.044287	-2.1114	-1.49919		226.5	-3.56956	-1.33656	-1.0918
226	1.2297	0.124325	-0.0337402	0.107782	-1.12797	0.019944	-1.01368	0.0761185	-1.26673	0.0453255	-2.05148	0.210094	-0.0137924	1.13734		226	1.57426	2.10607	1.60336	0.0363728	1.26574	-0.485746	0.901616	-2.57082	-0.617361	-3.74973	-0.631372	-0.369224	-0.634668		226	-1.90387	-1.4285	-1.35445	-1.12797	-1.78134	-1.01368	-1.76147	-0.481393	-1.20417	-1.76621	-0.0559226	-2.04326	-1.45072		226	-3.40648	-1.26266	-0.798639
225.5	1.19818	0.102357	0.0218033	0.120832	-1.18976	0.00345993	-1.1239	-0.0269394	-1.3302	0.0378265	-2.04895	0.200196	0.00130386	1.10712		225.5	1.75387	2.32381	1.77464	0.197506	1.5147	-0.421225	1.10761	-2.63186	-0.407334	-3.59872	-0.394865	-0.215148	-0.536676		225.5	-1.9912	-1.41845	-1.38344	-1.18976	-1.91012	-1.1239	-1.69229	-0.492083	-1.36248	-1.83116	-0.175824	-2.16762	-1.53468		225.5	-3.48236	-1.48047	-0.732173
225	1.18393	0.106024	0.0939263	0.149271	-1.40253	0.0424279	-1.25572	-0.0277878	-1.41814	0.138857	-2.10613	0.255488	0.102633	1.10608		225	1.95801	2.54772	1.85657	0.272364	1.72399	-0.541811	1.24935	-2.55508	-0.26811	-3.83558	-0.269885	-0.0336585	-0.363357		225	-2.03308	-1.44922	-1.47125	-1.40253	-2.04933	-1.25572	-1.90893	-0.617272	-1.51757	-1.92968	-0.29749	-2.26923	-1.64798		225	-3.67418	-1.63937	-0.91266
224.5	1.18532	0.127657	0.179157	0.213635	-1.45171	0.0246681	-1.23716	-0.0127319	-1.52693	0.195086	-2.15297	0.261395	0.122454	1.16749		224.5	2.10809	2.69143	1.9792	0.412502	1.85339	-0.416634	1.37287	-2.29438	-0.0741034	-3.66573	-0.220038	0.152595	-0.225494		224.5	-1.99127	-1.44425	-1.4865	-1.45171	-2.02178	-1.23716	-1.85187	-0.645219	-1.4351	-1.88905	-0.255286	-2.38648	-1.63919		224.5	-3.78186	-1.5305	-0.948019
224	1.19232	0.0988647	0.239452	0.243031	-1.5844	0.0447083	-1.29404	-0.0483452	-1.56572	0.232198	-2.14107	0.237576	0.139728	1.21986		224	2.23116	2.74878	1.96858	0.465021	1.96541	-0.327584	1.49818	-2.68684	0.155298	-3.66359	-0.162849	0.274345	-0.0859451		224	-2.05803	-1.48776	-1.53534	-1.5844	-2.01761	-1.29404	-1.87989	-0.720405	-1.47918	-1.8977	-0.204344	-2.331	-1.77859		224	-4.0405	-1.63032	-0.904487
223.5	1.21257	0.0476921	0.239143	0.239444	-1.76721	0.047303	-1.33754	-0.0787216	-1.58787	0.277586	-2.13653	0.1368	0.12696	1.22466		223.5	2.32677	2.89515	2.01866	0.453175	2.12699	-0.352747	1.65173	-2.82088	0.415506	-3.64496	-0.00623622	0.376562	0.0496445		223.5	-2.00515	-1.53956	-1.59695	-1.76721	-2.04241	-1.33754	-2.05505	-0.824653	-1.50204	-1.98358	-0.240321	-2.48225	-1.80669		223.5	-4.16384	-1.51387	-0.938103
223	1.20839	0.0403183	0.317141	0.290446	-1.72997	0.105467	-1.40153	0.0166709	-1.66639	0.407305	-2.10068	0.141669	0.208661	1.35542		223	2.42432	3.01559	2.07139	0.510741	2.31014	-0.304376	1.81849	-2.78984	0.655093	-3.77002	0.124902	0.479971	0.12166		223	-2.00873	-1.47572	-1.60461	-1.72997	-2.03804	-1.40153	-2.10501	-0.811105	-1.45443	-1.9565	-0.292977	-2.48782	-1.82012		223	-4.09572	-1.64131	-0.882186
222.5	1.21164	0.031881	0.33187	0.34379	-1.7626	0.129868	-1.46875	0.105193	-1.7796	0.483325	-2.1071	0.13035	0.247109	1.44092		222.5	2.44073	3.0695	2.13096	0.418288	2.40685	-0.427494	1.94602	-2.59426	0.683094	-3.67914	0.164253	0.537059	0.219714		222.5	-2.11125	-1.54198	-1.57714	-1.7626	-2.11329	-1.46875	-2.23507	-0.846953	-1.5421	-2.01473	-0.233478	-2.55694	-1.86039		222.5	-4.31664	-1.57069	-0.949477
222	1.25548	0.0677841	0.236988	0.363893	-1.64176	0.0778053	-1.45113	0.193597	-1.83736	0.484588	-2.16786	0.0998794	0.17804	1.48023		222	2.32872	3.08373	2.21756	0.622749	2.4288	-0.440486	2.03298	-2.691	0.705966	-3.53775	0.232024	0.576618	0.288312		222	-1.99917	-1.5503	-1.56851	-1.64176	-2.02674	-1.45113	-2.20519	-0.802895	-1.52628	-2.05259	-0.264309	-2.54377	-1.76261		222	-4.25184	-1.28301	-0.843513
221.5	1.30769	0.139323	0.174454	0.343422	-1.56625	0.0164893	-1.44315	0.216189	-1.75063	0.437787	-2.15523	0.100114	0.200357	1.53983		221.5	2.30711	3.0371	2.31828	0.519577	2.48016	-0.386842	2.06989	-2.71236	0.631392	-3.32898	0.222867	0.567345	0.275485		221.5	-2.04833	-1.66712	-1.49544	-1.56625	-2.03026	-1.44315	-2.13277	-0.747765	-1.47298	-1.98002	-0.223294	-2.60444	-1.8095		221.5	-4.05914	-1.15338	-0.720033
221	1.32473	0.20975	0.0335388	0.267957	-1.43822	-0.0707786	-1.42277	0.172126	-1.77549	0.365532	-2.17265	0.116003	0.203616	1.51735		221	2.33971	3.02104	2.37324	0.481085	2.51789	-0.317975	2.10562	-2.73058	0.671364	-3.35891	0.329954	0.526941	0.407854		221	-2.02982	-1.70588	-1.42793	-1.43822	-2.06075	-1.42277	-2.23471	-0.753719	-1.42306	-2.06206	-0.259761	-2.65538	-1.80309		221	-3.93066	-1.14624	-0.597481
220.5	1.31962	0.341663	0.0505279	0.272962	-1.30684	0.00139234	-1.49297	0.265461	-1.81287	0.39668	-2.24808	0.238132	0.252441	1.57536		220.5	2.44153	3.07865	2.49744	0.496421	2.5785	-0.237109	2.22332	-2.71316	0.733374	-3.30094	0.426778	0.669742	0.533112		220.5	-2.07997	-1.61808	-1.34369	-1.30684	-2.1167	-1.49297	-2.29232	-0.671537	-1.42365	-2.08675	-0.245604	-2.68459	-1.80946		220.5	-4.00674	-1.0692	-0.774754
220	1.34028	0.387277	0.0512504	0.231637	-1.30357	0.0277458	-1.40714	0.295365	-1.74706	0.373638	-2.29797	0.304206	0.285343	1.65311		220	2.4057	3.02448	2.54324	0.672186	2.52995	-0.175446	2.20668	-2.6396	0.727332	-3.35875	0.400625	0.722131	0.611628		220	-2.06133	-1.54472	-1.27539	-1.30357	-2.16678	-1.40714	-2.19419	-0.651765	-1.47046	-2.08783	-0.192458	-2.59466	-1.76772		220	-4.16396	-1.01841	-0.677523
219.5	1.39439	0.423705	0.00840449	0.21253	-1.473	-0.0389306	-1.47445	0.307249	-1.73082	0.344307	-2.22946	0.299198	0.252816	1.70588		219.5	2.40105	2.97217	2.53343	0.432174	2.37471	-0.3807	2.14911	-2.75526	0.76009	-3.38955	0.43547	0.700382	0.642295		219.5	-2.20916	-1.71982	-1.51995	-1.473	-2.27885	-1.47445	-2.29274	-0.808274	-1.6043	-2.17695	-0.35601	-2.72819	-1.93279		219.5	-4.36304	-1.22017	-1.0685
219	1.46912	0.341108	-0.00304944	0.142761	-1.46391	-0.0576202	-1.51034	0.243423	-1.74427	0.273112	-2.33024	0.309148	0.207381	1.70689		219	2.40359	2.83597	2.5505	0.538214	2.24271	-0.167384	2.05245	-2.75884	0.809841	-3.52181	0.4255	0.750241	0.691334		219	-2.16857	-1.6884	-1.61536	-1.46391	-2.19015	-1.51034	-2.21314	-0.935333	-1.48747	-2.13459	-0.265903	-2.80177	-1.98253		219	-4.24734	-1.27375	-1.00405
218.5	1.52662	0.322842	0.0725852	0.176971	-1.49635	0.00115118	-1.51107	0.227962	-1.84157	0.235899	-2.52387	0.344953	0.223794	1.70519		218.5	2.40067	2.79408	2.54887	0.479888	2.08752	-0.123281	2.0134	-2.96946	0.794816	-4.03504	0.417191	0.767748	0.778115		218.5	-2.17615	-1.63793	-1.70662	-1.49635	-2.19157	-1.51107	-2.19977	-0.98238	-1.51663	-2.09373	-0.183523	-2.6768	-1.99418		218.5	-4.61068	-1.30496	-1.16672
218	1.54582	0.288574	0.145254	0.233221	-1.53444	0.105939	-1.49193	0.296623	-1.86228	0.301167	-2.70313	0.479267	0.221026	1.77511		218	2.27091	2.8265	2.49975	0.404953	2.02675	-0.0878164	1.92206	-3.1273	0.850506	-4.03555	0.419047	0.804209	0.81907		218	-2.16612	-1.60599	-1.7928	-1.53444	-2.1282	-1.49193	-2.19961	-0.963617	-1.57173	-2.10387	-0.0555913	-2.67734	-2.1511		218	-4.52746	-1.54557	-1.1688
217.5	1.60418	0.247615	0.184867	0.258091	-1.56593	0.198159	-1.46395	0.261917	-1.98437	0.325731	-2.83857	0.518993	0.181961	1.80848		217.5	2.09511	2.80139	2.46055	0.322367	1.92405	-0.40285	1.72632	-3.2486	0.784375	-4.1361	0.352196	0.651569	0.695786		217.5	-2.18884	-1.69254	-1.79068	-1.56593	-2.1955	-1.46395	-2.09667	-0.821805	-1.63404	-2.03934	0.00600159	-2.68434	-2.19885		217.5	-4.6615	-1.60808	-1.21994
217	1.68864	0.194594	0.106944	0.256668	-1.62325	0.202377	-1.55824	0.135223	-2.02912	0.299527	-2.91175	0.495243	0.117239	1.82511		217	1.89571	2.72036	2.27416	0.136688	1.8577	-0.682876	1.54984	-3.49612	0.711741	-4.31493	0.260441	0.486851	0.51461		217	-2.22118	-1.81406	-2.00925	-1.62325	-2.33083	-1.55824	-2.18253	-0.909013	-1.74397	-2.17639	-0.100392	-2.76715	-2.36126		217	-5.19206	-1.69198	-1.31335
216.5	1.74635	0.186742	0.0494118	0.236703	-1.70826	0.171347	-1.5695	0.0154327	-2.03467	0.201244	-2.93689	0.419164	0.10549	1.80705		216.5	1.81813	2.61717	2.19447	-0.0540389	1.8312	-0.767623	1.51791	-3.34154	0.668538	-4.14327	0.169887	0.418607	0.374066		216.5	-2.25288	-1.86578	-2.07841	-1.70826	-2.31675	-1.5695	-2.28253	-0.897807	-1.80618	-2.25844	-0.134993	-2.83103	-2.45936		216.5	-5.22774	-1.80197	-1.5353
216	1.73734	0.132523	-0.0622467	0.137846	-1.65984	0.118185	-1.56295	-0.0564964	-2.15096	0.0731018	-3.01714	0.291224	0.0653748	1.71572		216	1.82077	2.60443	2.20031	-0.1196	1.86686	-0.902502	1.42683	-3.44082	0.68389	-4.35745	0.135017	0.389825	0.339232		216	-2.25087	-1.91206	-1.92871	-1.65984	-2.28885	-1.56295	-2.27398	-0.814658	-1.83809	-2.25196	0.0507001	-2.79309	-2.27195		216	-5.35386	-1.73134	-1.55174
215.5	1.71549	0.178163	-0.109414	0.0916045	-1.72757	0.0744079	-1.63906	-0.00796136	-2.28711	0.10218	-3.03483	0.280041	0.0802215	1.73458		215.5	1.78071	2.52029	2.09095	-0.294244	1.87961	-1.20072	1.35008	-3.59938	0.701081	-4.39164	0.145958	0.282165	0.326257		215.5	-2.25972	-1.91456	-1.83452	-1.72757	-2.40186	-1.63906	-2.43359	-0.706847	-1.95714	-2.24935	-0.00465381	-2.83059	-2.37622		215.5	-5.63798	-2.01876	-1.50347
215	1.72236	0.133057	-0.239233	-0.0425065	-1.69947	-0.0460824	-1.74964	-0.0760682	-2.25269	0.0986869	-3.00342	0.14108	-0.0233956	1.69542		215	1.75252	2.46055	1.96459	-0.414088	1.85818	-1.4646	1.38024	-3.82926	0.56833	-4.59817	0.156634	0.23177	0.19623		215	-2.30512	-2.00473	-1.92803	-1.69947	-2.53113	-1.74964	-2.53937	-0.720824	-2.0193	-2.36195	-0.0572733	-2.87856	-2.41354		215	-5.81888	-2.10327	-1.65536
214.5	1.79638	0.0528695	-0.298547	-0.151467	-1.68948	-0.114322	-1.80791	-0.206264	-2.30993	0.0646417	-3.00347	-0.102401	-0.122553	1.56652		214.5	1.66292	2.25558	1.76135	-0.635727	1.63862	-1.61232	1.28645	-3.99158	0.408797	-4.76066	0.169309	0.215852	0.13711		214.5	-2.32872	-1.95935	-2.00459	-1.68948	-2.54893	-1.80791	-2.64008	-0.778514	-1.96702	-2.42572	-0.0794928	-2.92926	-2.36308		214.5	-6.19386	-2.00895	-1.85203
214	1.81376	-0.00824203	-0.313091	-0.184982	-1.72612	-0.225745	-1.90674	-0.301394	-2.34262	0.0109459	-2.9971	-0.277395	-0.174179	1.57034		214	1.55013	2.14302	1.53932	-0.771537	1.47257	-1.84398	1.27601	-3.90702	0.218439	-4.99241	0.197787	0.207045	0.204882		214	-2.35122	-1.8818	-2.03785	-1.72612	-2.52911	-1.90674	-2.78028	-0.90935	-2.08028	-2.49986	-0.102212	-2.98477	-2.39567		214	-6.17886	-2.29324	-2.01287
213.5	1.78122	-0.112733	-0.33634	-0.229683	-1.66939	-0.312281	-1.88467	-0.301024	-2.32238	-0.0431404	-2.99794	-0.385245	-0.289794	1.55788		213.5	1.44192	1.98626	1.49356	-0.810999	1.28579	-1.76967	1.27905	-3.9976	0.325488	-5.11721	0.246058	0.105901	0.284212		213.5	-2.4552	-1.96323	-1.96174	-1.66939	-2.51124	-1.88467	-2.76453	-0.88168	-2.02378	-2.42486	-0.0153529	-3.12084	-2.37052		213.5	-5.96164	-2.37535	-2.1879
213	1.74664	-0.165237	-0.262368	-0.17091	-1.59951	-0.297404	-1.79716	-0.316212	-2.31597	-0.022937	-3.00749	-0.433738	-0.430338	1.58248		213	1.33126	1.84727	1.34639	-0.698023	1.17164	-1.86857	1.26521	-4.18636	0.51689	-5.44867	0.227306	0.00672615	0.372847		213	-2.42636	-1.8664	-1.90466	-1.59951	-2.42783	-1.79716	-2.72629	-0.819086	-1.83998	-2.38023	0.042531	-3.15583	-2.39066		213	-5.90804	-2.51551	-2.14666
212.5	1.75248	-0.181183	-0.264184	-0.0927247	-1.65859	-0.230294	-1.79674	-0.354382	-2.32854	-0.00621879	-3.08507	-0.423424	-0.473236	1.6504		212.5	1.17519	1.73406	1.19572	-0.748221	0.997063	-1.82343	1.2959	-4.2248	0.708059	-5.28773	0.155637	-0.049038	0.390503		212.5	-2.45949	-1.81375	-1.9829	-1.65859	-2.54347	-1.79674	-2.71775	-0.93285	-1.89892	-2.39625	0.0258771	-3.22146	-2.48005		212.5	-5.97138	-2.47371	-2.37516
212	1.73196	-0.224169	-0.144701	-0.0118531	-1.68451	-0.147236	-1.87129	-0.300956	-2.28348	-0.0322129	-3.097	-0.367156	-0.436241	1.74181		212	1.12397	1.70152	1.11063	-0.889528	0.7806	-1.89704	1.2768	-4.25096	0.958961	-5.29974	0.138998	0.0158532	0.490415		212	-2.58384	-1.98307	-2.04761	-1.68451	-2.61725	-1.87129	-2.77944	-1.08717	-1.94882	-2.45879	-0.0379985	-3.38207	-2.48139		212	-5.98952	-2.58682	-2.57144
211.5	1.69317	-0.090026	0.0189759	0.0780946	-1.92209	-0.022924	-1.8443	-0.171732	-2.3044	-0.014112	-3.1814	-0.25621	-0.358803	1.88884		211.5	0.986123	1.59585	0.97581	-0.886001	0.709092	-1.91622	1.09071	-4.17868	1.13467	-5.1602	0.258466	0.154474	0.618437		211.5	-2.58146	-1.9425	-2.09648	-1.92209	-2.64341	-1.8443	-2.8832	-1.16916	-2.02291	-2.53201	-0.0344753	-3.41303	-2.56316		211.5	-6.08792	-2.66807	-2.5539
211	1.58498	0.0115364	0.0773132	0.0809311	-1.99871	-0.0277138	-1.83932	-0.0708412	-2.26875	0.0361542	-3.19127	-0.151035	-0.296374	1.95691		211	1.05589	1.73265	1.02103	-0.954964	0.770177	-2.02775	1.14541	-3.79984	1.36415	-4.83406	0.385741	0.391756	0.734095		211	-2.70422	-2.00427	-2.17753	-1.99871	-2.70518	-1.83932	-2.92144	-1.27251	-2.04952	-2.63732	0.0378254	-3.51259	-2.5537		211	-5.84038	-2.79833	-2.55491
210.5	1.53785	0.101382	0.112285	0.147913	-2.05291	0.0155281	-1.83432	0.00461423	-2.3226	0.1279	-3.24084	-0.00417102	-0.193248	1.94813		210.5	1.10454	1.75278	1.02748	-0.993628	0.813661	-2.01761	1.22497	-3.63658	1.46545	-4.24082	0.52793	0.684558	0.833528		210.5	-2.71874	-2.00829	-2.27236	-2.05291	-2.75632	-1.83432	-3.00026	-1.26187	-2.09151	-2.74933	-0.0532025	-3.49066	-2.57755		210.5	-5.93856	-3.06189	-2.47441
210	1.53117	0.171465	0.26736	0.202383	-2.11183	0.0947716	-1.96166	0.0189271	-2.38953	0.20791	-3.27144	0.0502267	-0.104211	2.00349		210	1.04949	1.70189	1.02066	-0.966249	0.780668	-1.92714	1.30274	-3.37498	1.493	-3.72947	0.788874	0.948821	1.06332		210	-2.75565	-1.92756	-2.30371	-2.11183	-2.74495	-1.96166	-2.99965	-1.33135	-2.24469	-2.83442	-0.148881	-3.51345	-2.5292		210	-5.98788	-2.76805	-2.42889
209.5	1.52479	0.251039	0.415536	0.266073	-2.06605	0.121094	-2.11935	0.0441949	-2.38228	0.196424	-3.28491	0.114656	0.00672767	2.00052		209.5	0.937287	1.70756	1.08625	-1.03861	0.749969	-1.98087	1.45708	-3.0183	1.52431	-3.39971	1.07455	1.27715	1.34795		209.5	-2.84376	-1.98751	-2.42928	-2.06605	-2.76663	-2.11935	-3.20181	-1.42045	-2.31428	-2.95789	-0.263508	-3.57248	-2.61129		209.5	-5.96062	-2.51398	-2.56003
209	1.53745	0.329601	0.542569	0.319271	-2.1016	0.190652	-2.01141	0.0322288	-2.44873	0.239165	-3.30337	0.0817467	0.095034	2.01583		209	0.933547	1.68282	0.997291	-1.00216	0.798935	-2.08463	1.53946	-2.19396	1.59071	-2.94313	1.34076	1.61187	1.51506		209	-2.9799	-1.96391	-2.50708	-2.1016	-2.72051	-2.01141	-3.12837	-1.486	-2.35145	-2.98606	-0.267975	-3.51674	-2.52263		209	-6.0286	-2.47765	-2.48449
208.5	1.51093	0.228619	0.433076	0.277692	-2.08408	0.182835	-2.07896	-0.0148354	-2.34094	0.290273	-3.19389	0.0518013	0.0981888	1.94931		208.5	0.906057	1.60263	0.914006	-0.930094	0.846287	-2.14651	1.71788	-1.66159	1.92779	-2.65036	1.75427	1.89416	1.66366		208.5	-3.01703	-2.02549	-2.5141	-2.08408	-2.83766	-2.07896	-3.08853	-1.42834	-2.37952	-3.05703	-0.308101	-3.64568	-2.54254		208.5	-5.58758	-2.34155	-2.25373
208	1.48882	0.205094	0.398029	0.278726	-2.04986	0.248096	-2.11629	0.00148392	-2.46207	0.30219	-3.17544	0.0817017	0.0871895	2.04605		208	0.92167	1.61323	0.830585	-1.02806	0.881989	-2.0159	2.02398	-0.988704	2.47181	-1.9323	2.04261	2.1086	1.84303		208	-3.01641	-2.05784	-2.60147	-2.04986	-2.89611	-2.11629	-3.1752	-1.41242	-2.42794	-3.09156	-0.467496	-3.77613	-2.57645		208	-5.57408	-2.04713	-2.31453
207.5	1.50344	0.242096	0.411276	0.304473	-2.04885	0.318315	-2.19042	0.118179	-2.36366	0.324139	-3.14025	0.0903893	0.128047	2.12005		207.5	0.821661	1.47827	0.672204	-0.915304	0.806204	-1.94104	2.04874	-0.405596	3.02837	-1.57311	2.38524	2.37875	2.13836		207.5	-3.08364	-2.15222	-2.62644	-2.04885	-2.93956	-2.19042	-3.23099	-1.40434	-2.3704	-3.0729	-0.441104	-3.79044	-2.5341		207.5	-5.5666	-1.72495	-2.30639
207	1.452	0.314346	0.309483	0.30816	-2.12245	0.305441	-2.2064	0.171671	-2.34262	0.338671	-3.184	0.17144	0.137882	2.17828		207	0.803274	1.46051	0.681206	-0.942028	0.843687	-1.96522	2.15451	0.193154	3.57353	-1.06611	2.84464	2.59596	2.5804		207	-3.21873	-2.24836	-2.71922	-2.12245	-3.04004	-2.2064	-3.23309	-1.55351	-2.46024	-3.13758	-0.465458	-3.87667	-2.63451		207	-5.49586	-1.63964	-2.41001
206.5	1.41152	0.307969	0.139936	0.257443	-2.14354	0.289039	-2.28102	0.250358	-2.31834	0.326734	-3.17534	0.277036	0.183165	2.27651		206.5	0.798616	1.5229	0.575342	-0.849794	0.95145	-1.87228	2.30054	0.878594	4.19862	-0.489109	3.23835	2.9441	2.87689		206.5	-3.27943	-2.31475	-2.79811	-2.14354	-3.17672	-2.28102	-3.2546	-1.688	-2.53013	-3.12659	-0.328423	-3.98032	-2.55008		206.5	-5.33044	-1.62423	-2.32356
206	1.38693	0.167586	-0.0108422	0.106473	-2.12873	0.177741	-2.34309	0.343217	-2.33599	0.281129	-3.18824	0.320973	0.116984	2.15181		206	0.81685	1.46214	0.56843	-0.521352	1.14192	-1.74216	2.32374	1.92959	4.88956	0.0668211	3.74016	3.16296	3.29389		206	-3.17848	-2.23708	-2.6641	-2.12873	-3.17231	-2.34309	-3.2229	-1.55947	-2.44309	-3.22013	-0.102142	-4.09388	-2.54081		206	-4.9682	-1.34877	-2.17331
205.5	1.38735	0.199041	-0.0941947	0.0359383	-2.17509	0.102059	-2.45654	0.409358	-2.25137	0.301117	-3.22364	0.345957	0.092878	2.08509		205.5	0.745813	1.42718	0.586055	-0.374517	1.20491	-1.65476	2.36118	2.51258	5.43829	0.523674	4.18205	3.52696	3.74497		205.5	-3.15259	-2.28668	-2.73623	-2.17509	-3.19812	-2.45654	-3.33312	-1.58377	-2.43232	-3.28321	-0.094732	-4.18573	-2.76658		205.5	-4.97156	-1.28975	-2.17176
205	1.4152	0.341726	-0.06128	0.116049	-2.10335	0.0944268	-2.386	0.45413	-2.22207	0.38163	-3.30304	0.372974	0.128003	2.12074		205	0.686356	1.43642	0.572212	-0.051802	1.20013	-1.38748	2.34638	3.16266	5.92429	1.10349	4.53173	3.97196	4.23355		205	-3.10306	-2.25454	-2.68079	-2.10335	-3.1051	-2.386	-3.2005	-1.43076	-2.34975	-3.29084	0.0402698	-4.05155	-2.67393		205	-4.70786	-0.671044	-1.92859
204.5	1.39525	0.311239	-0.102512	0.150868	-2.00716	0.0585952	-2.39287	0.395424	-2.21947	0.372491	-3.36173	0.405002	0.0862548	1.99698		204.5	0.77142	1.35454	0.556299	0.240614	1.1454	-1.227	2.40297	3.65828	6.37926	1.48336	4.89494	4.42312	4.75826		204.5	-3.13492	-2.18325	-2.61071	-2.00716	-3.08436	-2.39287	-3.08571	-1.36152	-2.43325	-3.21241	0.146041	-4.06195	-2.71292		204.5	-4.31436	-0.797942	-1.5379
204	1.32312	0.182229	-0.147867	0.0928558	-1.87532	0.0214752	-2.4407	0.234645	-2.37008	0.323444	-3.40459	0.386929	-0.0171234	1.81603		204	1.06971	1.31217	0.647151	0.403388	1.32121	-1.05764	2.51868	3.8018	6.83146	1.61504	5.24327	4.80468	5.26211		204	-3.07701	-2.20351	-2.62994	-1.87532	-2.92499	-2.4407	-3.13192	-1.24388	-2.44716	-3.15093	0.224071	-4.03353	-2.72354		204	-3.76952	-0.328245	-1.3774
203.5	1.39664	0.175098	0.0143784	0.0614525	-1.92625	0.0701821	-2.38894	0.218119	-2.42883	0.412193	-3.46547	0.4181	0.00496984	1.70601		203.5	1.19299	1.18273	0.559411	0.60716	1.1367	-0.975344	2.5336	4.28758	7.0769	1.70489	5.44463	5.19004	5.61516		203.5	-3.04683	-2.21509	-2.63486	-1.92625	-2.97096	-2.38894	-3.0944	-1.06548	-2.40815	-3.11124	0.353902	-4.0743	-2.78252		203.5	-3.43548	0.0996116	-1.21419
203	1.41526	0.188144	-0.0188279	0.0509071	-2.03805	0.0885681	-2.5387	0.129904	-2.30937	0.467171	-3.51777	0.367522	-0.0270531	1.61335		203	1.4005	1.19355	0.450648	0.608298	0.905209	-0.873889	2.61568	4.7188	7.42924	1.84873	5.68969	5.49938	6.02288		203	-2.91196	-2.1249	-2.67725	-2.03805	-2.9383	-2.5387	-3.03874	-1.09367	-2.35047	-3.01066	0.316885	-4.04845	-2.74022		203	-3.00194	0.450425	-1.07765
202.5	1.40913	0.227143	-0.000113603	0.115781	-2.015	0.106999	-2.47725	-0.00104134	-2.04358	0.476596	-3.44242	0.420243	-0.0253822	1.80512		202.5	1.5154	1.17721	0.390355	0.681349	0.662372	-0.72174	2.82045	4.93088	7.73961	2.0012	5.8061	5.98098	6.24447		202.5	-2.90243	-2.14277	-2.53159	-2.015	-2.88351	-2.47725	-3.03638	-1.05241	-2.26403	-2.89194	0.420493	-3.73324	-2.64042		202.5	-2.7137	0.630678	-0.707194
202	1.3391	0.142966	-0.0260735	0.103015	-1.98273	0.0898544	-2.4541	-0.144588	-1.96131	0.345081	-3.5099	0.339993	-0.0320061	1.85544		202	1.79979	1.29054	0.522265	0.903265	0.750198	-0.639696	2.97057	4.9465	7.82872	1.90223	6.0626	6.23172	6.4458		202	-2.74815	-2.09887	-2.61497	-1.98273	-2.86491	-2.4541	-3.09378	-0.910354	-2.31586	-2.7823	0.467255	-3.59581	-2.52225		202	-2.27872	0.844789	-0.567694
201.5	1.20966	-0.0374864	-0.0571885	-0.0558091	-2.13714	-0.00329829	-2.51873	-0.211594	-1.67144	0.268559	-3.25681	0.151021	-0.0685021	1.75487		201.5	2.13068	1.39569	0.833009	0.993627	0.945892	-0.703547	3.28584	5.15096	8.03559	2.34201	6.26653	6.61685	6.98126		201.5	-2.85443	-2.04902	-2.72626	-2.13714	-2.88871	-2.51873	-3.17473	-1.13246	-2.28445	-2.83251	0.34047	-3.69268	-2.47535		201.5	-2.33954	0.893664	-0.62583
201	1.14606	-0.172424	0.0290489	-0.159303	-2.11192	-0.0962288	-2.51241	-0.126153	-1.61552	0.312209	-3.21807	0.168064	-0.0746468	1.90386		201	2.40222	1.62443	1.0679	0.902714	1.08956	-0.813948	3.59605	5.42818	8.11185	2.96387	6.22972	6.84407	7.54037		201	-2.98526	-2.2136	-2.88728	-2.11192	-3.06599	-2.51241	-3.2173	-1.27348	-2.22016	-3.1572	-0.00738726	-3.74385	-2.53219		201	-2.34774	0.947835	-0.841003
200.5	1.15584	-0.134361	0.100364	-0.0428109	-2.03504	0.0188666	-2.34155	0.00859747	-1.28023	0.320795	-3.17032	0.189067	-0.000962928	2.24137		200.5	2.4454	1.84658	1.13084	0.892849	1.08758	-0.95633	3.7764	5.20472	8.43652	2.71268	6.34469	6.71767	7.74191		200.5	-2.71143	-2.03423	-2.65177	-2.03504	-2.9709	-2.34155	-3.09098	-1.30516	-2.26473	-2.89177	-0.129492	-3.62673	-2.15126		200.5	-1.87023	1.65701	-0.393839
200	1.14461	-0.20914	-0.0320556	-0.0458358	-1.97445	-0.0321365	-2.2803	-0.00685725	-1.31906	0.30163	-3.17443	0.162079	0.206132	2.66216		200	2.30153	2.11277	1.14576	1.14998	1.30832	-0.644264	3.63357	4.97354	8.44589	2.81502	6.45181	6.81306	7.89461		200	-2.96482	-1.82393	-2.63618	-1.97445	-2.86185	-2.2803	-2.97018	-1.21464	-2.10476	-2.89376	-0.128486	-3.71472	-2.21336		200	-1.80584	1.86902	-0.405449
[truncated: 24 more columns]

## Sheet: 4C
4C	TATCCCCACACCCCTATCCCCACACCCCTAT																												4C (2)	TATCCCCACACCCCTATCCCCACACCCCTAT
																													Baseline deducted automatically
		10 mM Sodium cocodylate 100 mM KCl pH as indicated														10 µM DNA in 10 mM Sodium cocodylate 100 mM KCl pH as indicated														10 mM Sodium cocodylate 100 mM KCl pH as indicated															10 µM DNA in 10 mM Sodium cocodylate 100 mM KCl pH as indicated
Wavelength (nm)	Baseline	pH 4.0	pH 4.5	pH 5.0	pH 5.25	pH 5.5	pH 5.75	pH 6.0	pH 6.5	pH 6.75	pH 7.0	pH 7.5	pH 8.0		Wavelength (nm)	pH 4.0	pH 4.5	pH 5.0	pH 5.25	pH 5.5	pH 5.75	pH 6.0	pH 6.5	pH 6.75	pH 7.0	pH 7.5	pH 8.0		Wavelength (nm)	pH 4.0	pH 4.5	pH 5.0	pH 5.25	pH 5.5	pH 5.75	pH 6.0	pH 6.25	pH 6.5	pH 6.75	pH 7.0	pH 7.5	pH 8.0		Wavelength (nm)	pH 4.0	pH 4.5	pH 5.0	pH 5.25	pH 5.5
320	0.229296	0.0595726	0.077813	-0.380575	-0.0124824	-0.667313	-0.0124824	0.113129	0.068972	0.0192535	0.167718	-0.00725021	0.69287		320	0.743295	0.411901	0.783831	-0.854347	0.450742	-0.731096	0.614352	0.894322	0.086602	0.198151	0.389869	0.462691		320	-0.770876	-0.5806	-0.493263	-0.380575	-0.863703	-0.667313	-0.736889	-0.382824	-0.624053	-0.584712	0.0631116	-0.841169	-0.478936		320	-0.661003	-0.734411	-0.917145	-1.17783	-0.858462
319.5	0.214522	0.10105	0.149099	-0.522257	-0.0161453	-0.679058	-0.0161453	0.141101	0.0512245	0.0212913	0.206762	0.0313194	0.684531		319.5	0.78478	0.454173	0.786151	-0.869783	0.477966	-0.654613	0.615392	0.931478	0.0657554	0.246626	0.427171	0.521748		319.5	-0.770344	-0.557013	-0.520573	-0.522257	-0.897668	-0.679058	-0.756795	-0.366366	-0.630306	-0.623846	0.0579059	-0.814438	-0.469089		319.5	-0.666606	-0.735979	-0.962458	-1.09502	-0.905319
319	0.220779	0.152386	0.196365	-0.519935	0.0337761	-0.567442	0.0337761	0.149105	0.0312736	0.0318924	0.224973	0.0886902	0.709196		319	0.82026	0.441201	0.810662	-0.867386	0.529877	-0.650929	0.657745	0.93044	0.0905609	0.23902	0.439233	0.514901		319	-0.715989	-0.539971	-0.442278	-0.519935	-0.796283	-0.567442	-0.746548	-0.330404	-0.585458	-0.513601	0.0411434	-0.786435	-0.413853		319	-0.672462	-0.775173	-0.988134	-1.08394	-0.937874
318.5	0.243475	0.160947	0.207273	-0.507356	0.0765778	-0.493976	0.0765778	0.153378	0.030159	0.0574135	0.239663	0.105759	0.679369		318.5	0.857957	0.434481	0.847048	-0.834091	0.548926	-0.574977	0.634074	0.906931	0.174276	0.176298	0.406822	0.490363		318.5	-0.642551	-0.50004	-0.418117	-0.507356	-0.740424	-0.493976	-0.736484	-0.220452	-0.522928	-0.468316	0.123927	-0.712455	-0.417621		318.5	-0.63729	-0.736505	-0.923308	-0.951561	-0.888497
318	0.284802	0.170653	0.238761	-0.617688	0.0724709	-0.524068	0.0724709	0.180334	0.0344605	0.0191345	0.23262	0.110138	0.682046		318	0.890826	0.402006	0.883884	-0.722558	0.562339	-0.455067	0.630114	0.880127	0.179996	0.127969	0.37726	0.45661		318	-0.764738	-0.563781	-0.449755	-0.617688	-0.750557	-0.524068	-0.821611	-0.286349	-0.524128	-0.464775	0.052612	-0.734345	-0.499506		318	-0.606576	-0.694274	-0.837132	-0.812306	-0.832107
317.5	0.27569	0.172353	0.170403	-0.555529	0.0718788	-0.497901	0.0718788	0.152982	-0.0105621	0.0356232	0.166745	0.0756767	0.632713		317.5	0.95948	0.42519	0.915664	-0.695749	0.589068	-0.441299	0.649088	0.954958	0.206754	0.155444	0.375098	0.493557		317.5	-0.688445	-0.419464	-0.40595	-0.555529	-0.758273	-0.497901	-0.738912	-0.141255	-0.552168	-0.481113	0.0602376	-0.744437	-0.534618		317.5	-0.562671	-0.725678	-0.871391	-0.821607	-0.72032
317	0.245962	0.135493	0.131666	-0.573627	0.0754806	-0.46838	0.0754806	0.112568	-0.0191383	0.0164169	0.0876907	0.051902	0.593031		317	1.07346	0.494997	0.973637	-0.570447	0.643713	-0.422876	0.726921	1.05595	0.235871	0.235895	0.416589	0.55296		317	-0.58028	-0.422509	-0.280896	-0.573627	-0.759013	-0.46838	-0.666252	-0.0736192	-0.494522	-0.496309	0.127812	-0.739925	-0.505678		317	-0.571375	-0.628715	-0.844103	-0.725745	-0.614417
316.5	0.249126	0.0824295	0.0765312	-0.520602	0.0767822	-0.475321	0.0767822	0.0950806	-0.000705718	0.00152205	0.0530388	0.039241	0.623081		316.5	1.10132	0.537981	1.02351	-0.517759	0.701346	-0.354121	0.736976	1.13044	0.249711	0.274461	0.413441	0.551154		316.5	-0.586606	-0.459507	-0.249499	-0.520602	-0.789662	-0.475321	-0.642526	-0.0874114	-0.484427	-0.595306	0.104282	-0.822649	-0.52667		316.5	-0.510589	-0.557768	-0.705292	-0.678759	-0.510696
316	0.280801	0.0145874	-0.00440445	-0.578509	0.0714981	-0.480902	0.0714981	0.0431251	-0.045488	0.0381981	0.0327187	0.0030075	0.620532		316	1.09439	0.545645	1.07666	-0.461549	0.733414	-0.381183	0.725456	1.16491	0.307309	0.24671	0.384277	0.541328		316	-0.61829	-0.476963	-0.262504	-0.578509	-0.796245	-0.480902	-0.698544	-0.112926	-0.507114	-0.67621	0.111833	-0.815193	-0.569865		316	-0.512826	-0.523668	-0.639046	-0.589213	-0.44598
315.5	0.268201	-0.0621307	-0.0665428	-0.572063	0.0441048	-0.541922	0.0441048	-0.00703811	-0.0698707	0.0713219	0.0170273	-0.067617	0.589835		315.5	1.13416	0.624216	1.14466	-0.43536	0.778899	-0.379024	0.792252	1.2613	0.377771	0.304935	0.378288	0.568964		315.5	-0.620958	-0.425161	-0.31816	-0.572063	-0.791968	-0.541922	-0.653507	-0.212844	-0.477583	-0.691647	0.170277	-0.821459	-0.630241		315.5	-0.454535	-0.435437	-0.68242	-0.593919	-0.377108
315	0.232552	-0.066185	-0.0992126	-0.547715	0.0437851	-0.697801	0.0437851	0.000952145	-0.0908035	0.0534531	-0.00148697	-0.0918236	0.61263		315	1.19288	0.740203	1.25004	-0.337122	0.858325	-0.233842	0.888191	1.40045	0.357547	0.361366	0.406628	0.620339		315	-0.63266	-0.432309	-0.421229	-0.547715	-0.835235	-0.697801	-0.7026	-0.208411	-0.492606	-0.752007	0.138563	-0.8885	-0.684731		315	-0.346574	-0.272336	-0.609504	-0.527852	-0.245817
314.5	0.199858	-0.0499504	-0.0831085	-0.570612	0.0588387	-0.678681	0.0588387	0.0287239	-0.0602119	0.078714	0.0265236	-0.0632324	0.673347		314.5	1.28497	0.883746	1.34661	-0.347131	0.982923	-0.192343	0.988246	1.50792	0.366792	0.378627	0.431763	0.674197		314.5	-0.653436	-0.457881	-0.461644	-0.570612	-0.801791	-0.678681	-0.695343	-0.189738	-0.49088	-0.766004	0.143674	-0.859664	-0.673981		314.5	-0.361377	-0.290702	-0.452648	-0.480296	-0.198288
314	0.200336	-0.0343338	-0.04357	-0.551897	0.0521767	-0.716945	0.0521767	0.0962097	-0.012822	0.0769295	0.0727882	-0.0421761	0.732456		314	1.38308	0.968144	1.46666	-0.284586	1.1106	-0.112479	1.05544	1.5574	0.365089	0.344798	0.443594	0.662566		314	-0.718745	-0.570909	-0.52518	-0.551897	-0.782315	-0.716945	-0.753831	-0.277385	-0.588334	-0.792553	0.105588	-0.884026	-0.657419		314	-0.316953	-0.22119	-0.213557	-0.3082	-0.217963
313.5	0.191156	-0.049205	-0.0757179	-0.575063	0.00799636	-0.703556	0.00799636	0.0642525	-0.0530548	0.101904	0.0454124	-0.102185	0.695723		313.5	1.50509	1.10299	1.57194	-0.128699	1.26277	0.0106909	1.18183	1.6274	0.357472	0.316348	0.454971	0.646157		313.5	-0.69125	-0.464958	-0.538386	-0.575063	-0.67795	-0.703556	-0.733928	-0.233539	-0.59528	-0.806743	0.0984345	-0.79235	-0.73376		313.5	-0.130514	-0.117044	-0.0278951	-0.110444	-0.0444676
313	0.158099	-0.0318382	-0.0726128	-0.608133	-0.0314674	-0.6707	-0.0314674	0.0470215	-0.05355	0.0756905	0.051017	-0.0819344	0.649436		313	1.6905	1.28273	1.72903	-0.0365031	1.42177	0.137603	1.37628	1.78093	0.369228	0.339699	0.497916	0.675974		313	-0.696155	-0.460379	-0.532547	-0.608133	-0.695408	-0.6707	-0.718081	-0.224603	-0.666031	-0.790672	0.0863957	-0.80306	-0.777819		313	-0.0151258	-0.0322106	0.0540403	0.00640101	-0.0212875
312.5	0.152335	-0.0323463	-0.0613037	-0.614948	-0.0739922	-0.652724	-0.0739922	0.0692017	-0.0276733	0.0302437	0.0299805	-0.0469238	0.635648		312.5	1.84149	1.43963	1.85655	0.108547	1.57867	0.187433	1.53167	1.90413	0.396041	0.322913	0.525177	0.663878		312.5	-0.657536	-0.465581	-0.572764	-0.614948	-0.771607	-0.652724	-0.725261	-0.169162	-0.73758	-0.717704	0.0576764	-0.813606	-0.658547		312.5	0.100378	0.0903898	0.176428	0.094809	0.0238638
312	0.165874	-0.00189743	-0.0436531	-0.632455	-0.0307076	-0.612006	-0.0307076	0.0615311	-0.0191223	0.0220222	0.0480057	-0.00727006	0.658317		312	1.99836	1.60391	2.00435	0.3064	1.74877	0.386726	1.70442	2.01992	0.41488	0.252545	0.541909	0.645507		312	-0.667079	-0.475583	-0.53431	-0.632455	-0.786154	-0.612006	-0.718786	-0.221996	-0.781997	-0.711439	0.0173709	-0.815195	-0.659892		312	0.290409	0.329623	0.364888	0.264147	0.275575
311.5	0.183617	-0.0333229	-0.0131897	-0.628943	0.0193993	-0.572098	0.0193993	0.0255493	-0.00342484	-0.00828399	0.0356575	-0.0151711	0.64754		311.5	2.17682	1.77004	2.13743	0.55503	1.90282	0.606459	1.92003	2.14781	0.466045	0.241426	0.547048	0.622881		311.5	-0.697632	-0.481397	-0.534283	-0.628943	-0.842844	-0.572098	-0.709768	-0.216815	-0.833641	-0.754427	0.0267705	-0.795424	-0.591484		311.5	0.410649	0.499271	0.561616	0.443448	0.443486
311	0.221341	-0.0388695	-0.00253982	-0.553044	0.0687698	-0.501047	0.0687698	-0.0175591	-0.0163879	-0.000778949	0.00557709	-0.0343574	0.60677		311	2.31899	1.92423	2.31516	0.805517	2.05143	0.833392	2.08322	2.26907	0.559138	0.205551	0.548882	0.584148		311	-0.619305	-0.365951	-0.501916	-0.553044	-0.753717	-0.501047	-0.62841	-0.15977	-0.734587	-0.761517	0.137692	-0.745138	-0.509443		311	0.553186	0.657151	0.661688	0.5899	0.594351
310.5	0.235971	-0.0434753	0.0368309	-0.502454	0.0949799	-0.524071	0.0949799	-0.0301041	-0.0153061	-0.000455477	0.049704	0.0228767	0.633833		310.5	2.46023	2.13579	2.53277	1.01879	2.22246	1.0862	2.29521	2.48211	0.635826	0.199181	0.559983	0.585986		310.5	-0.614857	-0.348858	-0.553638	-0.502454	-0.731124	-0.524071	-0.650535	-0.197661	-0.669831	-0.697643	0.231886	-0.762104	-0.507281		310.5	0.784653	0.897628	0.777648	0.777973	0.794791
310	0.267155	-0.0343819	0.110774	-0.547504	0.148495	-0.587577	0.148495	0.014946	0.0357742	-0.0155831	0.0835632	0.0664528	0.676898		310	2.64309	2.32855	2.76909	1.20788	2.40727	1.32439	2.49585	2.65175	0.701287	0.180291	0.513638	0.57875		310	-0.678636	-0.399469	-0.631463	-0.547504	-0.823337	-0.587577	-0.734708	-0.24307	-0.679102	-0.695028	0.220359	-0.829552	-0.527074		310	0.911834	1.05231	0.9495	0.962172	1.00874
309.5	0.27207	-0.00800171	0.171833	-0.552515	0.197011	-0.704161	0.197011	0.0720703	0.0687187	-0.0336433	0.107475	0.0838409	0.756384		309.5	2.88401	2.57291	2.99525	1.43548	2.63613	1.47996	2.73408	2.87519	0.799868	0.144872	0.524687	0.562707		309.5	-0.752653	-0.414469	-0.706154	-0.552515	-0.912468	-0.704161	-0.778331	-0.281827	-0.704925	-0.787786	0.161115	-0.892124	-0.578638		309.5	1.1785	1.25622	1.18023	1.13692	1.19681
309	0.271714	0.0254105	0.229549	-0.600815	0.239082	-0.663346	0.239082	0.0891388	0.10663	-0.0510506	0.172768	0.130454	0.81813		309	3.15961	2.85421	3.25472	1.7122	2.88939	1.73686	2.98025	3.10319	0.861684	0.143954	0.516681	0.573153		309	-0.787496	-0.416184	-0.679876	-0.600815	-0.896531	-0.663346	-0.77283	-0.26409	-0.650822	-0.746462	0.144222	-0.869119	-0.56649		309	1.40274	1.41309	1.49191	1.31078	1.45746
308.5	0.280483	0.0594376	0.26029	-0.581423	0.21823	-0.647953	0.21823	0.0794228	0.128483	-0.0556397	0.17229	0.180516	0.857645		308.5	3.39434	3.10914	3.52975	2.09416	3.15627	2.11336	3.25166	3.30836	0.933023	0.162242	0.503763	0.582052		308.5	-0.824937	-0.490139	-0.733347	-0.581423	-0.882725	-0.647953	-0.75144	-0.249965	-0.612326	-0.756142	0.135479	-0.852498	-0.581014		308.5	1.71007	1.73145	1.80488	1.69645	1.80698
308	0.29449	0.0793739	0.23156	-0.672447	0.163491	-0.69243	0.163491	0.0521996	0.114638	0.0273506	0.176962	0.206872	0.872768		308	3.65782	3.42292	3.82128	2.35117	3.41547	2.39287	3.50482	3.49319	1.03	0.173351	0.482491	0.579037		308	-0.861042	-0.602069	-0.836442	-0.672447	-0.949312	-0.69243	-0.791163	-0.321329	-0.724625	-0.779809	0.0944647	-0.986768	-0.659102		308	2.05732	2.00048	2.13507	1.96105	2.13059
307.5	0.315774	0.0762688	0.197289	-0.763898	0.134561	-0.663763	0.134561	0.0370308	0.107946	0.0256943	0.168509	0.1868	0.894354		307.5	3.94845	3.71278	4.08884	2.65171	3.69268	2.61431	3.79654	3.7181	1.10973	0.168155	0.454962	0.58271		307.5	-0.900523	-0.668674	-0.844801	-0.763898	-1.05675	-0.663763	-0.875338	-0.378453	-0.779052	-0.763943	0.0426257	-0.986852	-0.669368		307.5	2.36667	2.28472	2.35727	2.24296	2.40954
307	0.324956	0.070076	0.134154	-0.774673	0.082859	-0.588123	0.082859	0.0364365	0.0731644	0.0455368	0.136995	0.145219	0.901907		307	4.27651	4.01888	4.35667	2.90387	3.9785	2.87562	4.13805	3.9417	1.24186	0.182403	0.408772	0.577288		307	-0.887268	-0.592973	-0.764163	-0.774673	-1.03832	-0.588123	-0.838184	-0.309522	-0.70359	-0.84083	0.107068	-0.923974	-0.69637		307	2.67316	2.55575	2.67637	2.56505	2.78193
306.5	0.315797	0.0807259	0.0858292	-0.825514	0.0564888	-0.566549	0.0564888	0.0464035	0.0715324	0.103078	0.139769	0.161806	0.925011		306.5	4.61356	4.31408	4.67073	3.28704	4.27386	3.16815	4.46568	4.23745	1.36725	0.20395	0.418498	0.574863		306.5	-0.946783	-0.692525	-0.811533	-0.825514	-1.05207	-0.566549	-0.896684	-0.35043	-0.776567	-0.918184	0.0180634	-1.00888	-0.693101		306.5	3.01123	2.83079	3.04734	2.91683	3.10306
306	0.317537	0.0714623	0.0698593	-0.727148	0.0796059	-0.471384	0.0796059	0.0785423	0.0333275	0.154413	0.127914	0.163882	0.916714		306	4.95839	4.62411	4.99134	3.59122	4.60301	3.5284	4.79252	4.48763	1.48055	0.276939	0.439133	0.584034		306	-0.92868	-0.756035	-0.746765	-0.727148	-0.974666	-0.471384	-0.883526	-0.36649	-0.722467	-0.790577	0.0850973	-0.984905	-0.647161		306	3.37371	3.24118	3.42535	3.21339	3.47138
305.5	0.321352	0.0569801	0.0301186	-0.791316	0.0779579	-0.523521	0.0779579	0.11372	-0.00147019	0.249692	0.102345	0.167792	0.91299		305.5	5.28597	4.88218	5.31597	3.86256	4.90564	3.83278	5.10221	4.77442	1.66195	0.292716	0.461761	0.587534		305.5	-0.900596	-0.748469	-0.796994	-0.791316	-0.983701	-0.523521	-0.876184	-0.351737	-0.788104	-0.86927	0.0228784	-1.0696	-0.691314		305.5	3.60836	3.52368	3.62082	3.52349	3.69849
305	0.338995	0.0685043	0.0154518	-0.672938	0.067807	-0.529179	0.067807	0.172213	0.0219551	0.241269	0.131168	0.165395	0.939314		305	5.60096	5.16813	5.61135	3.97463	5.20807	3.86844	5.36547	5.05621	1.81087	0.315649	0.422439	0.58195		305	-0.873666	-0.680797	-0.679055	-0.672938	-0.933942	-0.529179	-0.815981	-0.289332	-0.724312	-0.798667	0.106238	-1.01009	-0.59488		305	3.74161	3.65282	3.80996	3.64503	3.85296
304.5	0.304958	0.0800117	0.0425751	-0.684788	0.0948204	-0.549538	0.0948204	0.240263	0.0917534	0.224081	0.138029	0.204245	0.952098		304.5	5.9726	5.46005	5.9361	4.33522	5.55141	4.17825	5.7061	5.41581	2.00886	0.328772	0.433164	0.646756		304.5	-0.846001	-0.688337	-0.697086	-0.684788	-0.905697	-0.549538	-0.903479	-0.332699	-0.77064	-0.862679	0.140954	-0.937621	-0.700315		304.5	4.01257	4.03212	4.12442	3.97922	4.24936
304	0.261456	0.128091	0.0927238	-0.633123	0.0946258	-0.653749	0.0946258	0.257366	0.123831	0.267774	0.165973	0.219112	0.925151		304	6.34001	5.79501	6.28357	4.56559	5.93511	4.43436	6.07793	5.74723	2.15549	0.379005	0.496944	0.726943		304	-0.821501	-0.68808	-0.672204	-0.633123	-0.910843	-0.653749	-0.80831	-0.328476	-0.752449	-0.86878	0.0912616	-1.03081	-0.724923		304	4.25243	4.292	4.33415	4.20343	4.51062
303.5	0.263636	0.147401	0.127908	-0.583088	0.132779	-0.614963	0.132779	0.241506	0.125903	0.258156	0.14379	0.236942	0.873144		303.5	6.67782	6.13143	6.62054	4.92927	6.26221	4.73805	6.36264	6.04847	2.28485	0.420866	0.535082	0.789473		303.5	-0.800518	-0.631743	-0.707646	-0.583088	-0.8014	-0.614963	-0.75355	-0.278733	-0.733855	-0.852191	0.193344	-0.997824	-0.738496		303.5	4.52746	4.59769	4.59844	4.43617	4.79223
303	0.265034	0.131132	0.125121	-0.626019	0.118604	-0.592307	0.118604	0.197089	0.0659424	0.217432	0.0853897	0.202283	0.806255		303	6.99372	6.43791	6.98857	5.17084	6.57593	4.98441	6.67008	6.3038	2.45408	0.42453	0.543977	0.863799		303	-0.77384	-0.562059	-0.661656	-0.626019	-0.791159	-0.592307	-0.704857	-0.320895	-0.748463	-0.817529	0.224501	-0.97638	-0.685783		303	4.81023	4.8896	4.81334	4.73209	5.03812
302.5	0.251701	0.126274	0.0835632	-0.625006	0.023053	-0.600467	0.023053	0.100408	0.0165497	0.181171	0.0461128	0.139404	0.732859		302.5	7.29019	6.73663	7.331	5.4487	6.87124	5.26352	7.03395	6.61133	2.58317	0.42716	0.534676	0.919201		302.5	-0.723472	-0.547169	-0.604867	-0.625006	-0.796255	-0.600467	-0.662079	-0.284697	-0.747743	-0.859958	0.26529	-0.975795	-0.617955		302.5	5.04738	5.13811	5.08012	4.96838	5.33489
302	0.223701	0.126382	0.0701355	-0.614203	-0.0103767	-0.620083	-0.0103767	0.097934	0.0134727	0.156651	0.0160957	0.129314	0.693452		302	7.647	7.09983	7.67248	5.68753	7.20584	5.52507	7.36623	6.91827	2.65795	0.468221	0.59659	0.989149		302	-0.709518	-0.591083	-0.479892	-0.614203	-0.776881	-0.620083	-0.712727	-0.313773	-0.743539	-0.849811	0.342276	-1.00667	-0.609043		302	5.27095	5.42969	5.34113	5.26293	5.54089
301.5	0.161817	0.0596863	0.0584457	-0.647768	-0.0473892	-0.601224	-0.0473892	0.0935326	-0.0154068	0.17248	-0.0152565	0.107523	0.655523		301.5	8.04757	7.46053	8.03731	6.2091	7.57786	5.88933	7.71497	7.26685	2.73252	0.574364	0.705375	1.06767		301.5	-0.715541	-0.619303	-0.536262	-0.647768	-0.757556	-0.601224	-0.708064	-0.343242	-0.683283	-0.805461	0.340961	-1.01019	-0.602456		301.5	5.61946	5.88371	5.76265	5.65183	5.94676
301	0.136099	0.0687111	0.0425812	-0.585383	-0.0413116	-0.508152	-0.0413116	0.0891991	-0.0388229	0.155002	0.0371254	0.0838608	0.678813		301	8.4031	7.79209	8.36376	6.48669	7.89764	6.17954	8.02168	7.54108	2.80866	0.692493	0.765549	1.09163		301	-0.725226	-0.551032	-0.475227	-0.585383	-0.722847	-0.508152	-0.657284	-0.28936	-0.617922	-0.779882	0.34742	-0.962211	-0.499321		301	5.91053	6.13394	6.0256	6.02547	6.23858
300.5	0.126469	0.0494087	0.00716934	-0.617865	-0.0257469	-0.557541	-0.0257469	0.110101	-0.0309662	0.102821	0.0460701	0.0997169	0.772182		300.5	8.74169	8.11123	8.6946	6.86471	8.21476	6.56303	8.30924	7.82152	2.9422	0.74234	0.829462	1.11157		300.5	-0.778556	-0.588308	-0.498102	-0.617865	-0.737362	-0.557541	-0.710168	-0.308099	-0.582531	-0.743218	0.274186	-0.966984	-0.486719		300.5	6.24265	6.51954	6.46454	6.37342	6.63976
300	0.140316	0.0618599	0.0111031	-0.641785	0.0289444	-0.571947	0.0289444	0.148685	-0.00487519	0.131086	0.104523	0.0964928	0.862588		300	9.08975	8.3998	8.99592	7.18232	8.54184	6.86568	8.60428	8.08613	3.10165	0.764405	0.84703	1.08173		300	-0.691912	-0.64631	-0.501292	-0.641785	-0.806107	-0.571947	-0.688748	-0.29294	-0.576583	-0.757441	0.262045	-0.988711	-0.435924		300	6.61222	6.92755	6.89229	6.766	6.98618
299.5	0.104716	0.0867073	0.00839157	-0.545412	0.0439217	-0.60285	0.0439217	0.204591	0.019661	0.184053	0.146569	0.0803604	0.882381		299.5	9.5296	8.81543	9.32705	7.46139	8.94469	7.1515	8.96592	8.40878	3.23943	0.835513	0.90994	1.1275		299.5	-0.664334	-0.630616	-0.497746	-0.545412	-0.732696	-0.60285	-0.733569	-0.276737	-0.490902	-0.681692	0.306324	-0.95929	-0.41197		299.5	6.90554	7.22264	7.23274	7.13764	7.30737
299	0.0739067	0.133095	0.0315636	-0.572047	0.0813446	-0.596975	0.0813446	0.253806	0.0518105	0.130575	0.161255	0.0738426	0.90392		299	9.95289	9.21465	9.6804	7.76873	9.38114	7.50913	9.31451	8.70752	3.38524	0.914303	0.96591	1.18111		299	-0.628521	-0.606559	-0.459535	-0.572047	-0.713026	-0.596975	-0.691739	-0.211805	-0.417033	-0.705124	0.337462	-0.907918	-0.481807		299	7.38749	7.59317	7.6533	7.52196	7.70911
298.5	0.0556	0.161115	0.0379044	-0.515131	0.0607025	-0.532865	0.0607025	0.207351	0.0299744	0.097934	0.141741	0.0738823	0.902283		298.5	10.3308	9.5763	10.0876	8.06622	9.76726	7.76163	9.69734	9.03795	3.52673	0.965622	1.03455	1.25897		298.5	-0.574183	-0.542417	-0.472464	-0.515131	-0.684499	-0.532865	-0.623438	-0.108257	-0.328927	-0.693156	0.385742	-0.817351	-0.506307		298.5	7.66151	7.91335	8.02379	7.85456	8.0045
298	0.0749191	0.187153	0.0376495	-0.478364	0.0505447	-0.628344	0.0505447	0.163467	0.0237335	0.105489	0.119048	0.0708275	0.892555		298	10.6532	9.93658	10.4614	8.37753	10.1164	8.08916	10.049	9.34245	3.67084	0.9617	1.10122	1.32389		298	-0.611131	-0.617531	-0.445388	-0.478364	-0.751372	-0.628344	-0.720511	-0.143728	-0.397649	-0.699818	0.382798	-0.849722	-0.532746		298	8.09553	8.27447	8.38707	8.22938	8.32399
297.5	0.0983368	0.1417	0.0433899	-0.454759	0.0425552	-0.600884	0.0425552	0.150473	-0.0221779	0.110591	0.0701851	0.0614502	0.844659		297.5	11.0039	10.27	10.8326	8.72113	10.4572	8.42924	10.4112	9.679	3.79193	1.00003	1.15858	1.37774		297.5	-0.549203	-0.603077	-0.476631	-0.454759	-0.727853	-0.600884	-0.696193	-0.151643	-0.316368	-0.724512	0.365479	-0.820939	-0.506959		297.5	8.2762	8.56032	8.72216	8.48294	8.58562
297	0.102524	0.0706581	0.0326134	-0.375246	-0.0101486	-0.47453	-0.0101486	0.101748	-0.0527191	0.0982185	0.027269	-0.0138939	0.772088		297	11.363	10.623	11.2108	9.05191	10.7589	8.65726	10.7935	9.99589	3.88849	1.0446	1.18936	1.44309		297	-0.450835	-0.503875	-0.408761	-0.375246	-0.627128	-0.47453	-0.70363	-0.11614	-0.312726	-0.650786	0.469812	-0.760158	-0.562063		297	8.44116	8.80363	9.07032	8.68924	8.89875
296.5	0.103233	0.0454025	0.0468704	-0.470655	-0.0410423	-0.537494	-0.0410423	0.0420624	-0.0593742	0.0464714	-0.0163269	0.00572662	0.755977		296.5	11.7006	10.9571	11.5873	9.475	11.0785	9.01873	11.1592	10.3113	4.01315	1.12244	1.22699	1.54909		296.5	-0.611376	-0.630108	-0.438919	-0.470655	-0.740294	-0.537494	-0.79932	-0.157418	-0.40256	-0.747402	0.360116	-0.864743	-0.633607		296.5	8.90414	9.10437	9.37675	9.0116	9.2042
296	0.145901	-0.00369034	0.0316139	-0.473044	0.00233917	-0.536952	0.00233917	0.0068985	-0.0593475	0.0450935	-0.0498291	0.0535919	0.781777		296	11.9186	11.2223	11.9433	9.72393	11.3388	9.2305	11.4159	10.5644	4.14941	1.23426	1.25637	1.60275		296	-0.631384	-0.581686	-0.426971	-0.473044	-0.765804	-0.536952	-0.761877	-0.138104	-0.434164	-0.705535	0.39146	-0.814511	-0.642187		296	9.03007	9.25729	9.47467	9.18252	9.49314
295.5	0.189806	-0.0575752	0.0370239	-0.517489	0.024102	-0.584756	0.024102	0.000974271	-0.0574265	0.055249	-0.0569427	0.0583183	0.81993		295.5	12.1426	11.4594	12.2473	10.0137	11.5931	9.52118	11.6915	10.8225	4.29046	1.29547	1.30407	1.65416		295.5	-0.7235	-0.687999	-0.540133	-0.517489	-0.779239	-0.584756	-0.79393	-0.187742	-0.583526	-0.789019	0.300975	-0.845529	-0.718147		295.5	9.29797	9.52404	9.76936	9.43709	9.69355
295	0.218795	-0.0586281	0.0424973	-0.479395	0.0739563	-0.5299	0.0739563	0.0236397	-0.0206047	0.0615372	-0.0092804	0.0533478	0.875661		295	12.4171	11.7099	12.4888	10.1559	11.8783	9.75144	11.969	11.0574	4.49704	1.41385	1.362	1.69151		295	-0.648499	-0.569604	-0.502253	-0.479395	-0.718225	-0.5299	-0.702266	-0.0748963	-0.488734	-0.676216	0.419536	-0.712977	-0.518627		295	9.47887	9.7799	10.057	9.61634	9.95207
294.5	0.233819	-0.048407	0.0605484	-0.56807	0.0855812	-0.544615	0.0855812	0.0305153	-0.0268631	0.0980812	-0.00233536	0.0646645	0.893088		294.5	12.6957	11.9841	12.7507	10.3865	12.1322	10.0517	12.2307	11.2808	4.75489	1.5149	1.44604	1.7953		294.5	-0.694626	-0.654069	-0.584782	-0.56807	-0.749084	-0.544615	-0.748606	-0.145903	-0.533219	-0.724876	0.410613	-0.819345	-0.598184		294.5	9.57462	10.023	10.1442	9.89143	10.1281
294	0.243311	-0.0166969	0.0953575	-0.525219	0.101663	-0.51628	0.101663	0.00548477	-0.0223648	0.135065	-0.0069603	0.0422981	0.885189		294	12.9506	12.2569	12.998	10.5002	12.3933	10.1657	12.4466	11.4827	4.98458	1.64361	1.5532	1.91176		294	-0.650686	-0.621137	-0.526081	-0.525219	-0.644192	-0.51628	-0.735133	-0.0593002	-0.575305	-0.624479	0.468051	-0.786032	-0.605936		294	9.85647	10.1544	10.3439	10.1117	10.28
293.5	0.245843	0.0287598	0.0741509	-0.579281	0.091507	-0.563624	0.091507	0.039019	-0.0174545	0.144323	-0.00263519	0.0788513	0.880225		293.5	13.1877	12.5423	13.225	10.6992	12.6861	10.3247	12.6624	11.7032	5.2276	1.83322	1.70639	2.04614		293.5	-0.64894	-0.642293	-0.600127	-0.579281	-0.738604	-0.563624	-0.774732	-0.104134	-0.636628	-0.654468	0.420545	-0.783893	-0.569804		293.5	9.98539	10.3249	10.4612	10.2352	10.4635
293	0.230711	0.0515869	0.0733353	-0.61044	0.0806091	-0.579388	0.0806091	0.0842224	0.0100677	0.139361	0.0122093	0.0980431	0.88429		293	13.4278	12.8195	13.4419	10.919	12.9701	10.5218	12.8964	11.9536	5.42175	1.96697	1.9084	2.1949		293	-0.713561	-0.581653	-0.630191	-0.61044	-0.756277	-0.579388	-0.79678	-0.0964731	-0.625595	-0.684823	0.424747	-0.790474	-0.567235		293	10.0965	10.614	10.6113	10.4113	10.6882
292.5	0.232771	0.0483803	0.101066	-0.618305	0.0493835	-0.486639	0.0493835	0.081105	0.00221252	0.143671	0.0273102	0.0673195	0.887166		292.5	13.6823	13.0676	13.6315	11.1652	13.1875	10.7093	13.1324	12.1472	5.65094	2.08981	2.08481	2.34811		292.5	-0.714863	-0.544662	-0.527752	-0.618305	-0.778127	-0.486639	-0.751514	-0.0402412	-0.574587	-0.588159	0.450545	-0.817035	-0.529264		292.5	10.3363	10.8788	10.8668	10.6554	10.9056
292	0.226643	0.0495239	0.0984184	-0.656567	0.0341171	-0.563734	0.0341171	0.0902351	0.0257553	0.164368	0.0401894	0.0837753	0.900343		292	13.9117	13.3194	13.8461	11.3756	13.4154	10.8362	13.3472	12.3822	5.87639	2.29263	2.28135	2.52422		292	-0.759559	-0.572068	-0.533438	-0.656567	-0.865891	-0.563734	-0.827749	-0.0200864	-0.575705	-0.618124	0.399722	-0.886857	-0.593553		292	10.455	11.0631	11.0154	10.8739	11.0897
291.5	0.222459	0.0935677	0.0934311	-0.744204	0.0461548	-0.599545	0.0461548	0.116577	0.0263336	0.124931	0.0542862	0.109496	0.91636		291.5	14.1435	13.5287	14.072	11.7511	13.6384	11.0156	13.5635	12.5929	6.03345	2.47945	2.50841	2.70135		291.5	-0.841413	-0.653978	-0.531559	-0.744204	-0.988576	-0.599545	-0.904568	-0.0942249	-0.642969	-0.790813	0.288207	-1.00343	-0.71813		291.5	10.7472	11.2428	11.2617	11.1006	11.3633
291	0.225521	0.113992	0.0751259	-0.767113	0.0519951	-0.588567	0.0519951	0.18586	0.0493095	0.100659	0.0812714	0.166261	0.958809		291	14.3535	13.7178	14.2299	11.9187	13.8947	11.1242	13.7567	12.7589	6.18766	2.66616	2.72145	2.87668		291	-0.930863	-0.662682	-0.571952	-0.767113	-1.05296	-0.588567	-0.944007	-0.136193	-0.669737	-0.834955	0.256303	-1.0512	-0.70441		291	10.9839	11.4065	11.4638	11.2238	11.5257
290.5	0.211302	0.13381	0.0568146	-0.791518	0.0169952	-0.584881	0.0169952	0.20414	0.062706	0.0251152	0.0940491	0.207764	0.970288		290.5	14.5634	13.922	14.4037	12.0767	14.0915	11.1763	13.953	12.9614	6.28548	2.83845	2.9468	3.10516		290.5	-0.991298	-0.668806	-0.595973	-0.791518	-1.062	-0.584881	-0.918575	-0.0833857	-0.639648	-0.869491	0.288442	-1.03873	-0.730529		290.5	11.0379	11.5477	11.4445	11.3254	11.6377
290	0.207494	0.136263	0.109995	-0.722462	0.00668792	-0.552768	0.00668792	0.182506	0.0667847	0.0391907	0.0767242	0.169232	0.988099		290	14.7544	14.0514	14.551	12.1698	14.2076	11.2628	14.1171	13.1237	6.40136	3.05851	3.18759	3.30236		290	-1.03917	-0.663994	-0.521256	-0.722462	-1.06044	-0.552768	-0.866946	-0.100897	-0.618037	-0.814833	0.237458	-1.02484	-0.713804		290	11.1282	11.5977	11.6306	11.4127	11.7194
289.5	0.209808	0.160269	0.164363	-0.59644	0.0374191	-0.51855	0.0374191	0.201176	0.118054	0.04366	0.0950905	0.167591	0.993453		289.5	14.9249	14.1929	14.6845	12.2308	14.3238	11.4679	14.2925	13.2698	6.51466	3.28575	3.39532	3.49194		289.5	-0.908155	-0.607432	-0.465668	-0.59644	-0.99393	-0.51855	-0.812254	0.0157355	-0.608953	-0.746538	0.324477	-0.966436	-0.678981		289.5	11.2071	11.6525	11.6552	11.4951	11.823
289	0.187258	0.167528	0.164481	-0.603684	0.0434303	-0.532182	0.0434303	0.203091	0.146987	0.0311729	0.122354	0.168439	0.998034		289	15.0836	14.3493	14.8522	12.4252	14.4541	11.5957	14.4651	13.4731	6.58341	3.51749	3.62246	3.7412		289	-0.937702	-0.629388	-0.492979	-0.603684	-1.00994	-0.532182	-0.837381	-0.115951	-0.668924	-0.845876	0.264786	-0.943821	-0.738568		289	11.3192	11.7303	11.8362	11.7387	12.1092
288.5	0.218632	0.152767	0.153185	-0.552445	0.0316902	-0.463577	0.0316902	0.170206	0.131296	0.0497971	0.0997009	0.119854	0.966301		288.5	15.191	14.4302	14.9268	12.604	14.4953	11.7365	14.5639	13.5411	6.67163	3.68339	3.80674	3.95502		288.5	-0.914656	-0.567886	-0.445491	-0.552445	-0.948336	-0.463577	-0.800597	-0.105795	-0.570896	-0.74369	0.265665	-0.87219	-0.693736		288.5	11.5372	11.898	12.0336	11.8129	12.2638
288	0.213758	0.101279	0.104494	-0.597946	-0.00486908	-0.50236	-0.00486908	0.1413	0.0845902	0.0741707	0.0583534	0.0530525	0.905963		288	15.2767	14.5457	15.0038	12.596	14.5143	11.8086	14.6947	13.6628	6.80956	3.93202	3.97637	4.18598		288	-0.911384	-0.609744	-0.491088	-0.597946	-0.944535	-0.50236	-0.779938	-0.0855917	-0.589721	-0.730026	0.212478	-0.811211	-0.706357		288	11.6081	12.0213	12.1278	11.9313	12.3814
287.5	0.22227	0.105773	0.0965096	-0.599464	0.0214348	-0.513424	0.0214348	0.119696	0.0989121	0.131622	0.0448662	0.0257317	0.882283		287.5	15.3466	14.6076	15.104	12.5463	14.5234	11.8641	14.7548	13.7377	7.02256	4.13975	4.1087	4.37231		287.5	-0.876031	-0.542412	-0.549631	-0.599464	-0.900276	-0.513424	-0.71852	-0.0934532	-0.559009	-0.679197	0.313283	-0.801767	-0.645874		287.5	11.6203	12.0628	12.1599	11.9965	12.4459
287	0.206921	0.0969025	0.0354225	-0.500772	0.0585106	-0.488334	0.0585106	0.120336	0.0878883	0.175977	0.040123	0.00222168	0.852156		287	15.4007	14.637	15.1734	12.643	14.5918	11.8976	14.8444	13.8363	7.2119	4.36385	4.28339	4.57954		287	-0.785444	-0.46612	-0.43459	-0.500772	-0.824984	-0.488334	-0.629191	-0.0605872	-0.443944	-0.596301	0.41133	-0.741569	-0.584624		287	11.6444	12.1374	12.1895	12.0976	12.4713
286.5	0.196989	0.0477341	-0.0413506	-0.499191	0.064949	-0.559366	0.064949	0.103889	0.0790413	0.189484	0.0684814	0.0478981	0.827155		286.5	15.38	14.6618	15.2054	12.6777	14.6737	11.9816	14.9151	13.9493	7.36231	4.53262	4.44379	4.79965		286.5	-0.720399	-0.491574	-0.463649	-0.499191	-0.843677	-0.559366	-0.633822	-0.0958597	-0.446747	-0.709577	0.44411	-0.832151	-0.633628		286.5	11.7232	12.1923	12.2653	12.1341	12.5815
286	0.191759	0.012468	-0.112262	-0.574448	0.0836342	-0.586194	0.0836342	0.10633	0.0674896	0.190398	0.0554367	0.06707	0.832469		286	15.336	14.6302	15.2067	12.553	14.7109	11.9286	14.9337	14.0197	7.50638	4.67559	4.61316	5.00457		286	-0.726357	-0.584764	-0.499476	-0.574448	-0.876262	-0.586194	-0.651943	-0.145105	-0.49608	-0.683335	0.38709	-0.948949	-0.654334		286	11.7068	12.2416	12.2895	12.0468	12.4466
285.5	0.191338	-0.0223633	-0.126409	-0.564687	0.0946945	-0.574193	0.0946945	0.092485	0.0438568	0.183496	0.0296501	0.0561493	0.811085		285.5	15.3016	14.5939	15.1561	12.5028	14.6664	11.9532	14.922	14.03	7.66983	4.84752	4.80798	5.17771		285.5	-0.758139	-0.593719	-0.560981	-0.564687	-0.850691	-0.574193	-0.698605	-0.16499	-0.553194	-0.707372	0.365174	-1.00778	-0.64959		285.5	11.6394	12.1718	12.2267	11.9717	12.3311
285	0.177902	-0.0217064	-0.105174	-0.509793	0.144611	-0.551036	0.144611	0.111901	0.0363586	0.1786	0.0403885	0.100508	0.831876		285	15.2402	14.5753	15.1261	12.3983	14.6147	11.889	14.8441	14.0802	7.81837	4.98329	4.97469	5.33777		285	-0.672316	-0.550254	-0.501947	-0.509793	-0.793404	-0.551036	-0.620691	-0.122531	-0.4384	-0.664283	0.44003	-0.96183	-0.565597		285	11.4929	11.9866	12.1094	11.851	12.195
284.5	0.177266	-0.0329498	-0.0850044	-0.508722	0.185452	-0.473566	0.185452	0.109132	0.0595032	0.154024	0.0671143	0.127559	0.885344		284.5	15.1099	14.5185	15.0393	12.4236	14.5622	11.8631	14.7512	14.1021	7.89279	5.1029	5.15524	5.50331		284.5	-0.674914	-0.527257	-0.461623	-0.508722	-0.835524	-0.473566	-0.59211	-0.109838	-0.420013	-0.650293	0.440449	-0.985501	-0.591745		284.5	11.3796	11.8409	12.0579	11.7965	12.1778
284	0.179005	-0.0129433	-0.0354294	-0.418479	0.205614	-0.438141	0.205614	0.129665	0.0887131	0.115003	0.125732	0.168246	0.97099		284	14.9265	14.3631	14.9146	12.3277	14.4557	11.8177	14.6502	14.0736	7.95124	5.22619	5.33663	5.67413		284	-0.682902	-0.519686	-0.427269	-0.418479	-0.834339	-0.438141	-0.621101	-0.0881842	-0.426573	-0.691042	0.378804	-0.955007	-0.663366		284	11.2198	11.8435	11.9093	11.6745	12.0738
283.5	0.196219	0.0342384	0.0803879	-0.523794	0.251913	-0.53347	0.251913	0.205998	0.129882	0.11359	0.205193	0.213783	1.05409		283.5	14.736	14.1855	14.7672	12.1413	14.2942	11.67	14.4505	13.9595	8.03258	5.34968	5.51195	5.81932		283.5	-0.764738	-0.586407	-0.494128	-0.523794	-0.90869	-0.53347	-0.727465	-0.208655	-0.528437	-0.822544	0.262048	-1.08338	-0.7408		283.5	11.0823	11.7432	11.7916	11.4672	11.9819
283	0.228181	0.0986595	0.128174	-0.51679	0.273633	-0.507494	0.273633	0.238406	0.144028	0.124722	0.236086	0.191411	1.10017		283	14.5345	13.9458	14.5736	11.7944	14.0488	11.3689	14.2049	13.7583	8.10237	5.50499	5.64474	5.96175		283	-0.807609	-0.58889	-0.53855	-0.51679	-0.906473	-0.507494	-0.697191	-0.07001	-0.442974	-0.783192	0.243193	-1.08199	-0.60933		283	10.9015	11.4508	11.5775	11.223	11.661
282.5	0.247085	0.135739	0.145621	-0.574386	0.244038	-0.588469	0.244038	0.23656	0.0813034	0.141304	0.241696	0.175127	1.0868		282.5	14.2898	13.704	14.3274	11.5039	13.7762	11.0586	13.9133	13.5459	8.14231	5.64046	5.77488	6.12362		282.5	-0.846082	-0.614164	-0.615912	-0.574386	-1.10735	-0.588469	-0.85953	-0.129802	-0.529124	-0.793647	0.237747	-1.02744	-0.728419		282.5	10.6092	11.0458	11.3284	10.9147	11.4449
282	0.224114	0.204873	0.162548	-0.608142	0.227789	-0.608976	0.227789	0.255064	0.0827934	0.116901	0.263834	0.190195	1.08071		282	14.0345	13.4551	14.0615	11.1024	13.5839	10.7202	13.7034	13.3582	8.14015	5.78243	5.92968	6.30085		282	-0.842925	-0.616926	-0.623988	-0.608142	-1.05903	-0.608976	-0.918791	-0.134097	-0.528619	-0.877893	0.18674	-0.938037	-0.762453		282	10.2435	10.6948	11.0148	10.5549	11.0675
281.5	0.210564	0.235424	0.199329	-0.64249	0.188799	-0.673749	0.188799	0.216852	0.0589226	0.091272	0.26283	0.163967	1.05668		281.5	13.7254	13.0962	13.734	10.6467	13.3489	10.2885	13.4608	13.1289	8.17523	5.92068	6.10986	6.43792		281.5	-0.857561	-0.682384	-0.653428	-0.64249	-1.14224	-0.673749	-1.02963	-0.206589	-0.605498	-0.878146	0.176896	-0.988239	-0.837912		281.5	9.88349	10.3303	10.5424	10.1819	10.6822
281	0.159007	0.266811	0.243282	-0.737589	0.185663	-0.773136	0.185663	0.185719	0.0232918	0.0454796	0.242081	0.165298	1.03215		281	13.4138	12.7424	13.4494	10.1702	13.0377	9.84129	13.1573	12.8919	8.13692	6.08171	6.31086	6.56798		281	-0.874399	-0.743457	-0.717608	-0.737589	-1.0874	-0.773136	-1.11977	-0.252797	-0.588274	-0.842648	0.153172	-0.926981	-0.86703		281	9.44664	9.90255	10.1116	9.70017	10.335
280.5	0.13019	0.224877	0.200682	-0.786085	0.160759	-0.74421	0.160759	0.156406	-0.0228653	-0.0195694	0.203764	0.13485	0.975113		280.5	13.0223	12.3105	13.0886	9.83449	12.6466	9.46959	12.7808	12.5598	8.05256	6.24942	6.49407	6.74441		280.5	-0.875478	-0.783191	-0.63645	-0.786085	-1.06829	-0.74421	-1.08848	-0.267148	-0.51357	-0.790015	0.222861	-0.900114	-0.762363		280.5	9.17745	9.43007	9.82741	9.37651	10.0245
280	0.0802185	0.169699	0.140975	-0.732773	0.0893135	-0.642343	0.0893135	0.072596	-0.0656044	-0.0389465	0.125198	0.0968643	0.917248		280	12.5824	11.8717	12.7099	9.23327	12.2362	8.97592	12.4145	12.2336	7.93321	6.42153	6.67562	6.89888		280	-0.797146	-0.760797	-0.613152	-0.732773	-1.01107	-0.642343	-1.0291	-0.244543	-0.427784	-0.763878	0.294496	-0.808931	-0.72565		280	8.59622	8.9965	9.37302	8.88144	9.59894
279.5	0.0286224	0.193975	0.162746	-0.674515	0.100457	-0.618259	0.100457	0.0590744	-0.0395332	-0.0332535	0.135404	0.146023	0.906866		279.5	12.1082	11.397	12.2793	8.83859	11.8227	8.54523	12.0194	11.9149	7.856	6.5562	6.87138	7.02489		279.5	-0.750158	-0.649903	-0.551147	-0.674515	-0.940501	-0.618259	-0.966522	-0.25912	-0.408038	-0.750109	0.367185	-0.782157	-0.735255		279.5	8.0331	8.52894	8.83434	8.40946	9.01857
279	0.00352478	0.196136	0.174365	-0.645772	0.110587	-0.619701	0.110587	0.060524	-0.057048	-0.0112785	0.155464	0.126353	0.949737		279	11.5656	10.8864	11.8349	8.24333	11.3444	8.05823	11.5658	11.5478	7.79852	6.68693	6.95752	7.13324		279	-0.809058	-0.673077	-0.602421	-0.645772	-0.902602	-0.619701	-0.91458	-0.273232	-0.450287	-0.819965	0.348942	-0.812519	-0.729173		279	7.50431	8.01445	8.28996	7.77598	8.50675
278.5	-0.000453186	0.215707	0.170219	-0.567822	0.120667	-0.595221	0.120667	0.0765747	-0.0287224	0.00469437	0.174484	0.156333	0.980882		278.5	11.0233	10.3219	11.3027	7.80499	10.7949	7.61605	11.0037	11.0986	7.70331	6.7728	7.06919	7.26182		278.5	-0.636892	-0.626006	-0.476097	-0.567822	-0.827754	-0.595221	-0.738969	-0.110053	-0.362682	-0.689552	0.494739	-0.785113	-0.541743		278.5	7.01986	7.59832	7.83486	7.39275	8.01317
278	0.0277946	0.217655	0.170306	-0.536333	0.135535	-0.601331	0.135535	0.0924217	0.0365517	-0.00843353	0.218474	0.193779	0.993846		278	10.4148	9.67947	10.7174	7.30419	10.1924	7.21642	10.4162	10.6411	7.52141	6.82359	7.12336	7.37232		278	-0.64716	-0.628289	-0.460786	-0.536333	-0.846702	-0.601331	-0.673333	-0.163809	-0.291373	-0.704304	0.492644	-0.807608	-0.507584		278	6.45458	7.08288	7.34751	6.88	7.55088
277.5	0.0491608	0.183659	0.150188	-0.450687	0.121311	-0.564569	0.121311	0.0770645	0.0689713	0.0370132	0.198274	0.162935	0.988953		277.5	9.76961	9.04415	10.0899	6.6475	9.62868	6.7523	9.89413	10.1696	7.40628	6.89488	7.18667	7.45003		277.5	-0.590783	-0.555864	-0.443495	-0.450687	-0.815337	-0.564569	-0.606139	-0.156812	-0.297163	-0.653843	0.554624	-0.829378	-0.506211		277.5	5.91587	6.60946	6.8605	6.42125	6.95633
277	0.054258	0.174883	0.160023	-0.46694	0.128024	-0.497285	0.128024	0.0626778	0.0939156	0.0955978	0.164486	0.182178	0.98979		277	9.16462	8.48428	9.45808	6.07922	9.10567	6.10587	9.35443	9.75298	7.29118	6.97084	7.2236	7.49721		277	-0.639108	-0.551274	-0.534293	-0.46694	-0.799294	-0.497285	-0.644047	-0.155642	-0.446129	-0.665736	0.51894	-0.86871	-0.555351		277	5.32281	5.86438	6.14795	5.74201	6.29023
276.5	0.0943375	0.149258	0.103239	-0.544147	0.0788399	-0.466466	0.0788399	0.0367142	0.10255	0.0953712	0.151381	0.163858	1.00806		276.5	8.52483	7.87348	8.77833	5.62182	8.53391	5.53696	8.73465	9.2701	7.20701	6.9482	7.25303	7.51889		276.5	-0.665452	-0.60337	-0.501455	-0.544147	-0.850189	-0.466466	-0.653816	-0.149638	-0.519486	-0.654969	0.420831	-0.89597	-0.654084		276.5	4.72822	5.24235	5.59978	5.25646	5.71722
276	0.121004	0.121932	0.041806	-0.449332	0.0299339	-0.428997	0.0299339	-0.0152542	0.0932518	0.0736702	0.118295	0.148898	1.01683		276	7.90036	7.25796	8.13377	5.08638	7.89492	5.1125	8.1191	8.79155	7.03516	6.95501	7.32925	7.5697		276	-0.616536	-0.506034	-0.481088	-0.449332	-0.803242	-0.428997	-0.620605	-0.163249	-0.435822	-0.580341	0.497965	-0.780392	-0.656033		276	4.29042	4.76362	5.11837	4.82464	5.24092
275.5	0.149478	0.0689484	0.0155395	-0.49477	0.01688	-0.416448	0.01688	-0.0197357	0.119012	0.0136902	0.0634026	0.135636	0.986115		275.5	7.31476	6.57337	7.53227	4.65839	7.29857	4.54966	7.51622	8.28633	6.84681	6.96845	7.36756	7.57995		275.5	-0.586045	-0.452862	-0.442343	-0.49477	-0.768783	-0.416448	-0.648926	-0.190678	-0.417071	-0.653966	0.559433	-0.797915	-0.663309		275.5	3.74548	4.13242	4.50283	4.42055	4.71665
275	0.172004	0.00902024	-0.0253433	-0.430037	0.0154442	-0.360492	0.0154442	-0.0331131	0.109039	0.0366333	0.00519104	0.0895477	0.968255		275	6.67907	5.96338	6.9404	4.14732	6.67827	4.03328	6.98619	7.7404	6.68928	6.99507	7.38373	7.56579		275	-0.5658	-0.387889	-0.397747	-0.430037	-0.733339	-0.360492	-0.680817	-0.143575	-0.416839	-0.676512	0.591343	-0.766589	-0.676429		275	3.29119	3.60907	3.90695	3.84844	4.21909
274.5	0.184078	-0.0108536	-0.0882065	-0.412457	-0.0457115	-0.242553	-0.0457115	-0.0279861	0.0772072	0.0762878	-0.0615143	0.0680458	0.958031		274.5	6.10099	5.34909	6.3326	3.61089	6.06462	3.45667	6.46697	7.1767	6.5691	6.97308	7.40075	7.52082		274.5	-0.520521	-0.360231	-0.426479	-0.412457	-0.712615	-0.242553	-0.651834	-0.0452701	-0.350791	-0.634442	0.677267	-0.718135	-0.599814		274.5	2.73033	2.99971	3.23567	3.23609	3.54318
274	0.25513	0.0234901	-0.0895668	-0.438515	-0.0515419	-0.302705	-0.0515419	0.000448611	0.0562912	0.0819687	-0.0390961	0.077343	0.991963		274	5.4769	4.74018	5.64692	3.13014	5.42278	2.94612	5.83443	6.60314	6.3724	6.86945	7.35364	7.40247		274	-0.561431	-0.365068	-0.352117	-0.438515	-0.70428	-0.302705	-0.618161	-0.0264269	-0.357376	-0.59575	0.627163	-0.722001	-0.527227		274	2.20392	2.51399	2.68377	2.77253	3.01296
273.5	0.279213	0.0600739	-0.0895493	-0.496398	-0.0301041	-0.399603	-0.0301041	0.0232491	0.0212067	0.0132622	-0.0155891	0.0485069	0.966938		273.5	4.87932	4.1791	5.05411	2.52711	4.76565	2.62073	5.29347	6.06163	6.11596	6.80765	7.30611	7.36983		273.5	-0.631496	-0.462675	-0.337576	-0.496398	-0.744116	-0.399603	-0.654836	-0.114875	-0.378902	-0.669526	0.653909	-0.722561	-0.573618		273.5	1.75036	1.97952	2.11345	2.26303	2.52273
273	0.28823	0.0862663	-0.0108253	-0.43769	0.0238457	-0.410063	0.0238457	0.0556236	-0.00929947	-0.0611031	0.0403046	0.0338455	0.933968		273	4.31619	3.64015	4.50099	2.01797	4.16359	2.12803	4.74565	5.54062	5.79656	6.75365	7.22478	7.36424		273	-0.599131	-0.546259	-0.366091	-0.43769	-0.744483	-0.410063	-0.683725	-0.111303	-0.394494	-0.686951	0.680828	-0.783507	-0.493466		273	1.22909	1.44452	1.54464	1.74405	1.93914
272.5	0.291422	0.143307	0.0444466	-0.515543	0.0539887	-0.334579	0.0539887	0.0745293	0.0094246	-0.0896767	0.0687218	0.054689	0.917907		272.5	3.66729	3.0873	3.9434	1.41833	3.60481	1.63535	4.18244	5.0284	5.57649	6.63095	7.1166	7.31436		272.5	-0.653448	-0.629359	-0.387316	-0.515543	-0.768248	-0.334579	-0.638631	-0.0736669	-0.376431	-0.62789	0.59004	-0.835708	-0.514072		272.5	0.625857	0.871755	0.864747	1.13775	1.39196
272	0.271087	0.142605	0.0404701	-0.471373	0.0455292	-0.245837	0.0455292	0.0625191	0.00857315	-0.095874	0.10032	0.0767197	0.894421		272	3.01849	2.54054	3.37416	0.760892	3.07079	1.14435	3.62526	4.54566	5.33183	6.53194	7.06586	7.24736		272	-0.689926	-0.588175	-0.285665	-0.471373	-0.659077	-0.245837	-0.587819	0.0412131	-0.291874	-0.447385	0.602333	-0.765462	-0.509235		272	0.110909	0.267055	0.219129	0.55251	0.843147
271.5	0.23049	0.142915	0.0372841	-0.437641	0.0453209	-0.303962	0.0453209	0.0287933	-0.0100075	-0.162389	0.136308	0.0907417	0.906113		271.5	2.41294	2.03043	2.84999	0.262753	2.57682	0.595744	3.11854	4.11325	5.07323	6.46474	7.00437	7.20146		271.5	-0.688353	-0.55829	-0.252737	-0.437641	-0.605806	-0.303962	-0.601811	-0.0285052	-0.309272	-0.45359	0.581622	-0.794122	-0.460163		271.5	-0.4929	-0.309377	-0.268451	0.0849633	0.347846
271	0.243905	0.115677	0.0538803	-0.44846	0.0374802	-0.322387	0.0374802	-0.0292122	-0.0509567	-0.187838	0.166425	0.111558	0.889557		271	1.76454	1.45942	2.30384	-0.234464	2.02087	0.234975	2.5229	3.59636	4.82564	6.3414	6.83408	7.1317		271	-0.733277	-0.50757	-0.216144	-0.44846	-0.648847	-0.322387	-0.619636	-0.0754573	-0.356564	-0.455026	0.555229	-0.740904	-0.492356		271	-0.870091	-0.713166	-0.70635	-0.293817	-0.0661498
270.5	0.206601	0.074691	0.0306564	-0.392253	0.0445579	-0.282092	0.0445579	-0.07631	-0.0477463	-0.209787	0.177652	0.166895	0.904177		270.5	1.22006	0.898522	1.80611	-0.844571	1.55123	-0.304824	2.02574	3.14939	4.57272	6.22733	6.71536	7.06708		270.5	-0.619541	-0.454298	-0.180359	-0.392253	-0.565558	-0.282092	-0.576262	0.0139766	-0.272186	-0.497571	0.64384	-0.687207	-0.448544		270.5	-1.45834	-1.27521	-1.22169	-0.917953	-0.574883
270	0.1938	0.0212158	-0.0357658	-0.274641	0.0128311	-0.191625	0.0128311	-0.0865761	-0.0344894	-0.171196	0.133646	0.210016	0.939764		270	0.644297	0.273998	1.24395	-1.51749	1.08064	-0.835293	1.51464	2.69094	4.34746	6.11218	6.6025	6.98638		270	-0.508548	-0.321466	-0.168005	-0.274641	-0.478925	-0.191625	-0.481149	0.128042	-0.173716	-0.342577	0.695536	-0.673547	-0.272056		270	-1.97889	-1.79449	-1.81199	-1.40304	-1.26118
269.5	0.17769	-0.0269188	-0.139156	-0.297513	-0.0203651	-0.278863	-0.0203651	-0.13242	-0.0679749	-0.121868	0.0588348	0.166448	0.920309		269.5	0.150078	-0.266624	0.724275	-1.8833	0.593754	-1.25564	1.02599	2.2596	4.162	6.03089	6.49068	6.85928		269.5	-0.501512	-0.277147	-0.152137	-0.297513	-0.497045	-0.278863	-0.514556	0.189969	-0.158383	-0.373316	0.755136	-0.57972	-0.281042		269.5	-2.35826	-2.14691	-2.16046	-1.84182	-1.72812
269	0.207706	-0.0214775	-0.167314	-0.361197	-0.0109917	-0.393793	-0.0109917	-0.178056	-0.0817314	-0.0805504	0.0450188	0.107815	0.942701		269	-0.327925	-0.778519	0.156626	-2.51038	0.104075	-1.81691	0.551355	1.80299	3.87771	5.87605	6.308	6.69214		269	-0.46937	-0.272918	-0.240412	-0.361197	-0.585921	-0.393793	-0.572101	0.0718285	-0.357117	-0.454395	0.71193	-0.652175	-0.28072		269	-2.86722	-2.62156	-2.65884	-2.40105	-2.4033
268.5	0.229283	-0.0151901	-0.155632	-0.396333	-0.0152779	-0.497158	-0.0152779	-0.175874	-0.0916603	-0.0189362	0.0159355	0.0753288	0.980877		268.5	-0.745646	-1.2768	-0.323589	-2.95367	-0.370501	-2.23049	0.0212288	1.34678	3.60204	5.7142	6.07707	6.51515		268.5	-0.524518	-0.339908	-0.34641	-0.396333	-0.66818	-0.497158	-0.587449	-0.0231857	-0.379296	-0.547783	0.614427	-0.706069	-0.275138		268.5	-3.19391	-2.95185	-3.00596	-2.88393	-2.76522
268	0.263753	0.0297623	-0.128847	-0.414408	0.023185	-0.489198	0.023185	-0.0850571	-0.052124	0.0456711	0.0092247	0.0538239	0.996118		268	-1.16918	-1.77561	-0.809375	-3.37023	-0.823351	-2.68725	-0.525236	0.873232	3.32672	5.5323	5.85818	6.2802		268	-0.635137	-0.401652	-0.442197	-0.414408	-0.740932	-0.489198	-0.59281	-0.0639104	-0.364591	-0.58828	0.552031	-0.777203	-0.309455		268	-3.45022	-3.38805	-3.31836	-3.31283	-3.16947
267.5	0.273007	0.0763885	-0.0814583	-0.407115	0.0648605	-0.567203	0.0648605	-0.00873643	0.00818633	0.0733116	0.00619048	0.0116371	0.992133		267.5	-1.57376	-2.19783	-1.27406	-3.69958	-1.29229	-3.14885	-0.992078	0.451717	3.0551	5.31922	5.67035	6.11457		267.5	-0.661075	-0.40257	-0.493682	-0.407115	-0.751385	-0.567203	-0.621205	-0.116005	-0.392149	-0.634336	0.436914	-0.807793	-0.390895		267.5	-3.72612	-3.70192	-3.70326	-3.61167	-3.62247
267	0.253526	0.0997619	-0.0516701	-0.384925	0.0515221	-0.507153	0.0515221	0.028315	0.021891	0.075193	-0.0200119	-0.0599777	0.962542		267	-1.97698	-2.59846	-1.62433	-4.09043	-1.73037	-3.49189	-1.43717	0.0749405	2.75964	5.12035	5.52265	5.92697		267	-0.697667	-0.435171	-0.493526	-0.384925	-0.764491	-0.507153	-0.548547	-0.0637322	-0.476377	-0.569655	0.499089	-0.807972	-0.344794		267	-4.18963	-4.10445	-4.06076	-4.04629	-3.95918
266.5	0.290475	0.0618469	-0.00890503	-0.447159	0.0602295	-0.550787	0.0602295	0.0808029	0.0616066	0.0871918	0.00399246	-0.0586449	0.976581		266.5	-2.42489	-2.95263	-2.00522	-4.45957	-2.16858	-3.77017	-1.87899	-0.363315	2.42778	4.80566	5.24706	5.56462		266.5	-0.7465	-0.442233	-0.511329	-0.447159	-0.790901	-0.550787	-0.59129	-0.0928408	-0.469029	-0.622757	0.430814	-0.8358	-0.363514		266.5	-4.44223	-4.4042	-4.31116	-4.36914	-4.20789
266	0.315043	0.0370934	0.0167595	-0.454063	0.0464935	-0.512366	0.0464935	0.132605	0.100513	0.0851349	0.0271835	-0.0171402	1.0011		266	-2.83318	-3.30425	-2.38206	-4.6731	-2.5609	-4.11795	-2.29564	-0.796239	2.1726	4.53947	4.92665	5.22265		266	-0.707078	-0.55304	-0.48892	-0.454063	-0.76659	-0.512366	-0.564875	-0.112632	-0.476743	-0.652259	0.451581	-0.893422	-0.420905		266	-4.58111	-4.61465	-4.56068	-4.584	-4.41906
265.5	0.331481	0.0164612	0.00641402	-0.3407	0.0481598	-0.388349	0.0481598	0.160155	0.0939346	0.0182465	0.0318031	0.0206665	0.98755		265.5	-3.21503	-3.68245	-2.75959	-4.91364	-2.94933	-4.40215	-2.70283	-1.21266	1.80192	4.30648	4.63614	4.94288		265.5	-0.627418	-0.504979	-0.433663	-0.3407	-0.771909	-0.388349	-0.48121	-0.0227191	-0.370099	-0.534719	0.518865	-0.825086	-0.353856		265.5	-4.81072	-4.85946	-4.78878	-4.7704	-4.55621
265	0.344976	-0.0132774	-0.0436356	-0.30205	0.00637131	-0.355172	0.00637131	0.147151	0.0717903	-0.0641899	0.0316536	0.0403946	0.937643		265	-3.53566	-3.97261	-3.13172	-5.13716	-3.31301	-4.70766	-3.05282	-1.60281	1.40791	4.01428	4.35403	4.68118		265	-0.531535	-0.446192	-0.336059	-0.30205	-0.685684	-0.355172	-0.427714	0.00137795	-0.311759	-0.505836	0.596819	-0.726994	-0.340364		265	-5.03657	-5.15097	-5.09802	-4.95332	-4.90084
264.5	0.310402	-0.0365692	-0.0664269	-0.29502	-0.0123482	-0.302534	-0.0123482	0.130363	0.0713371	-0.123972	0.0565422	0.0497719	0.951315		264.5	-3.77478	-4.22846	-3.41297	-5.38357	-3.57421	-4.72025	-3.36454	-1.88508	1.034	3.78043	4.12114	4.43723		264.5	-0.468769	-0.539306	-0.24797	-0.29502	-0.648898	-0.302534	-0.449713	0.10072	-0.327155	-0.507231	0.659129	-0.676654	-0.311148		264.5	-5.16993	-5.47438	-5.35225	-5.19881	-5.11451
264	0.283694	-0.0379051	-0.0853851	-0.510394	0.0134453	-0.35107	0.0134453	0.112975	0.0699516	-0.128191	0.0321556	0.0223205	0.95045		264	-3.97429	-4.46547	-3.66008	-5.66298	-3.81329	-5.03658	-3.64867	-2.17908	0.682598	3.5695	3.80557	4.10636		264	-0.557901	-0.679767	-0.356696	-0.510394	-0.732045	-0.35107	-0.540823	-0.0133231	-0.454042	-0.612311	0.645091	-0.765589	-0.422484		264	-5.35004	-5.6518	-5.51659	-5.55045	-5.36297
263.5	0.316074	0.00500031	-0.106956	-0.4578	0.036467	-0.306995	0.036467	0.056974	0.055439	-0.110488	0.0341698	0.00184479	0.919604		263.5	-4.17689	-4.66967	-3.92127	-5.79752	-4.17653	-5.26168	-4.0136	-2.55602	0.369617	3.25985	3.44833	3.7547		263.5	-0.498354	-0.640642	-0.239435	-0.4578	-0.650052	-0.306995	-0.499485	-0.0289758	-0.341843	-0.578814	0.65134	-0.695398	-0.461839		263.5	-5.50925	-5.73327	-5.79935	-5.65899	-5.53888
263	0.317039	0.0239708	-0.0935646	-0.426317	0.0563286	-0.292563	0.0563286	-0.0171867	-0.0062462	-0.138853	-0.0179161	-0.0512955	0.884276		263	-4.34764	-4.86173	-4.14655	-5.94973	-4.46892	-5.53459	-4.33463	-2.87992	0.0435372	2.96315	3.18007	3.43653		263	-0.471596	-0.620727	-0.179053	-0.426317	-0.662545	-0.292563	-0.469497	-0.00570267	-0.339289	-0.563506	0.661358	-0.709709	-0.438303		263	-5.64657	-5.97534	-6.05775	-5.80582	-5.76486
262.5	0.276461	0.0298851	-0.043972	-0.401757	0.103311	-0.197992	0.103311	-0.0389534	-0.0121208	-0.141104	-0.0191971	-0.0528504	0.884209		262.5	-4.45491	-4.97459	-4.30011	-6.22877	-4.64511	-5.66776	-4.55435	-3.14715	-0.231734	2.69762	2.9099	3.13729		262.5	-0.437233	-0.547012	-0.182345	-0.401757	-0.603175	-0.197992	-0.450348	0.0371093	-0.327056	-0.55802	0.599013	-0.688196	-0.446782		262.5	-5.87257	-6.18524	-6.41645	-5.95209	-5.90385
262	0.288507	0.0390892	-0.00644991	-0.43699	0.0918587	-0.163817	0.0918587	-0.0396439	0.0207748	-0.086084	0.0109337	-0.0503624	0.913678		262	-4.62272	-5.09754	-4.4888	-6.4951	-4.88068	-5.94796	-4.79398	-3.40185	-0.433183	2.36695	2.58099	2.72308		262	-0.434497	-0.628153	-0.167332	-0.43699	-0.581153	-0.163817	-0.48348	0.0993266	-0.287562	-0.553656	0.628345	-0.787724	-0.481184		262	-5.96088	-6.39183	-6.53969	-6.21824	-6.24366
261.5	0.323646	0.0255012	0.00544661	-0.443974	0.103126	-0.205396	0.103126	-0.0456116	0.0402473	-0.0560051	0.0144737	-0.0507782	0.927362		261.5	-4.79022	-5.2364	-4.65559	-6.66496	-5.15664	-6.00471	-5.03515	-3.62843	-0.657711	2.01442	2.26378	2.33206		261.5	-0.453249	-0.655769	-0.28132	-0.443974	-0.60731	-0.205396	-0.511657	0.0528965	-0.333858	-0.544416	0.663744	-0.948636	-0.536498		261.5	-6.0165	-6.52442	-6.56799	-6.31439	-6.35201
261	0.380765	0.057666	0.0172814	-0.398753	0.0936806	-0.128029	0.0936806	-0.0789055	0.0611626	-0.0901825	0.028125	0.0131996	0.954623		261	-4.97798	-5.34884	-4.83282	-6.79006	-5.44096	-6.18574	-5.28271	-3.87148	-0.935703	1.59213	1.91014	1.95706		261	-0.386014	-0.555792	-0.253094	-0.398753	-0.558375	-0.128029	-0.431592	0.0553237	-0.274211	-0.42488	0.68881	-0.854406	-0.458759		261	-6.17834	-6.75934	-6.8011	-6.36768	-6.52897
260.5	0.39104	0.060672	0.0353905	-0.310025	0.0887123	-0.00602625	0.0887123	-0.0450638	0.0814247	-0.129951	0.0979103	0.0901047	0.957632		260.5	-5.07483	-5.41875	-4.92687	-6.83803	-5.59334	-6.25627	-5.43571	-4.04376	-1.17166	1.27345	1.61533	1.65026		260.5	-0.341738	-0.405569	-0.0869387	-0.310025	-0.451325	-0.00602625	-0.244979	0.211066	-0.157559	-0.276934	0.809044	-0.786266	-0.406946		260.5	-6.21915	-6.91026	-6.76898	-6.37903	-6.61605
260	0.394289	0.00868531	0.0551483	-0.393315	0.0687736	-0.0169908	0.0687736	-0.0379684	0.0428673	-0.142383	0.135956	0.106866	0.946625		260	-5.148	-5.53314	-5.0494	-6.86743	-5.67309	-6.37931	-5.53007	-4.12948	-1.39271	0.968938	1.30799	1.33609		260	-0.45633	-0.437313	-0.22104	-0.393315	-0.518028	-0.0169908	-0.291802	0.20696	-0.225882	-0.371493	0.788666	-0.848593	-0.467093		260	-6.26867	-7.03258	-6.82765	-6.4882	-6.7264
259.5	0.399609	0.0403023	0.0353722	-0.421711	0.073156	-0.0976873	0.073156	0.0456665	0.0609207	-0.11387	0.186282	0.147231	0.948071		259.5	-5.217	-5.65442	-5.16187	-6.90463	-5.81224	-6.37948	-5.57111	-4.22154	-1.60411	0.720959	1.03246	1.07753		259.5	-0.503485	-0.537037	-0.245328	-0.421711	-0.517494	-0.0976873	-0.328144	0.0781019	-0.291604	-0.432585	0.702794	-0.877724	-0.541547		259.5	-6.15443	-6.97433	-6.80832	-6.48601	-6.74947
259	0.407415	0.0535889	0.0364326	-0.503676	0.102773	-0.196579	0.102773	0.109118	0.104018	-0.111544	0.200623	0.160843	0.949081		259	-5.27861	-5.74952	-5.20511	-6.91884	-5.94066	-6.42635	-5.60586	-4.28709	-1.76005	0.433392	0.800124	0.854997		259	-0.624928	-0.568039	-0.303692	-0.503676	-0.612926	-0.196579	-0.436784	-0.00176231	-0.401199	-0.541449	0.654574	-0.886256	-0.560498		259	-6.12728	-7.05724	-6.78722	-6.64788	-6.87864
258.5	0.382369	0.0640823	0.070182	-0.365464	0.124043	-0.117994	0.124043	0.148213	0.112544	-0.12496	0.231483	0.148411	0.968223		258.5	-5.21117	-5.75658	-5.17195	-6.9188	-5.91747	-6.42108	-5.60537	-4.30546	-1.94278	0.197652	0.530993	0.727856		258.5	-0.58737	-0.522894	-0.284933	-0.365464	-0.529165	-0.117994	-0.404866	-0.0372266	-0.420249	-0.491044	0.713102	-0.789446	-0.530234		258.5	-6.17517	-7.04159	-6.75649	-6.69826	-6.94243
258	0.356947	0.0531693	0.0899048	-0.434611	0.113499	-0.153772	0.113499	0.148765	0.0661469	-0.151644	0.212354	0.099395	0.913877		258	-5.12662	-5.68311	-5.13612	-6.94994	-5.80431	-6.55406	-5.59902	-4.32234	-2.13529	-0.0216965	0.236228	0.557066		258	-0.621968	-0.585231	-0.288419	-0.434611	-0.630109	-0.153772	-0.411191	-0.0516647	-0.361915	-0.540726	0.696862	-0.741392	-0.513495		258	-6.19146	-7.00429	-6.81954	-6.78655	-7.00138
257.5	0.369868	-0.00404816	0.0379089	-0.430571	0.0701347	-0.258677	0.0701347	0.144257	0.036409	-0.190729	0.158562	0.0207642	0.864274		257.5	-5.08049	-5.66128	-5.09796	-6.99644	-5.72872	-6.6341	-5.56926	-4.38265	-2.29285	-0.269006	-0.0573143	0.338158		257.5	-0.666412	-0.653201	-0.317557	-0.430571	-0.738039	-0.258677	-0.512986	-0.142993	-0.416143	-0.654329	0.597743	-0.761939	-0.624346		257.5	-6.16359	-6.9212	-6.86857	-6.82077	-6.92333
257	0.423211	-0.0186165	0.0260101	-0.44062	0.0217819	-0.339006	0.0217819	0.172017	0.0594521	-0.188968	0.082354	0.0311829	0.853593		257	-5.04662	-5.6494	-5.11702	-6.98248	-5.65456	-6.63527	-5.57218	-4.4716	-2.41668	-0.548367	-0.323721	0.0598923		257	-0.69751	-0.723718	-0.372401	-0.44062	-0.863817	-0.339006	-0.620212	-0.233064	-0.431181	-0.741585	0.43384	-0.816508	-0.677359		257	-6.01047	-6.88244	-6.8456	-6.84414	-6.95664
256.5	0.427964	-0.0538391	0.0442108	-0.47924	-0.0283745	-0.343453	-0.0283745	0.199832	0.0994743	-0.164478	0.0748879	0.0278053	0.887703		256.5	-4.93055	-5.52913	-5.03214	-7.02199	-5.57097	-6.52617	-5.57022	-4.48195	-2.51317	-0.776496	-0.598212	-0.0860138		256.5	-0.706515	-0.742072	-0.411882	-0.47924	-0.861477	-0.343453	-0.615584	-0.272099	-0.47039	-0.790419	0.407787	-0.806247	-0.669167		256.5	-5.90677	-6.78634	-6.70945	-6.94266	-6.96565
256	0.455729	-0.127382	0.0330307	-0.382014	-0.0986435	-0.303992	-0.0986435	0.0930565	0.0854172	-0.144987	0.0767639	0.0177261	0.877721		256	-4.81705	-5.42744	-4.99041	-6.95626	-5.45656	-6.41257	-5.58879	-4.48314	-2.68081	-1.03818	-0.828107	-0.309116		256	-0.622285	-0.662624	-0.331674	-0.382014	-0.791325	-0.303992	-0.568562	-0.11849	-0.400797	-0.628199	0.544493	-0.692141	-0.54719		256	-5.91731	-6.56513	-6.5634	-6.81838	-6.81793
255.5	0.491931	-0.186536	-0.00998076	-0.422418	-0.14154	-0.428087	-0.14154	0.00729753	0.0447685	-0.138751	0.0284439	-0.0206978	0.840629		255.5	-4.70171	-5.35784	-4.94403	-6.95069	-5.38784	-6.47135	-5.61093	-4.43934	-2.84272	-1.31158	-1.00949	-0.537334		255.5	-0.663757	-0.716661	-0.337075	-0.422418	-0.85337	-0.428087	-0.554028	-0.181692	-0.406027	-0.60459	0.51631	-0.785025	-0.542535		255.5	-5.84543	-6.4938	-6.55178	-6.69324	-6.73192
255	0.485705	-0.15382	-0.0451927	-0.440235	-0.141295	-0.380963	-0.141295	-0.0412567	0.0602227	-0.125281	0.0171677	-0.00820387	0.875327		255	-4.59832	-5.26462	-4.84827	-6.87943	-5.31235	-6.43147	-5.55666	-4.36454	-2.95255	-1.49038	-1.14875	-0.756609		255	-0.674415	-0.64746	-0.312442	-0.440235	-0.835391	-0.380963	-0.615253	-0.094329	-0.378554	-0.607768	0.478466	-0.741385	-0.556861		255	-5.80997	-6.44888	-6.56556	-6.56022	-6.57114
254.5	0.475844	-0.131364	-0.0807007	-0.435123	-0.133099	-0.455413	-0.133099	-0.127982	0.0408371	-0.0588913	-0.0160591	0.0222397	0.896473		254.5	-4.44835	-5.12267	-4.74322	-6.70716	-5.28016	-6.23845	-5.44174	-4.30695	-3.05567	-1.56778	-1.29379	-0.943998		254.5	-0.654911	-0.63368	-0.278968	-0.435123	-0.784232	-0.455413	-0.620871	-0.0452672	-0.480917	-0.574847	0.472371	-0.890821	-0.576666		254.5	-5.67752	-6.28551	-6.43119	-6.29441	-6.49316
254	0.428158	-0.105976	-0.0949005	-0.505951	-0.132178	-0.45615	-0.132178	-0.182246	-0.00105209	0.0659363	-0.0152847	0.0220177	0.954742		254	-4.28076	-4.90162	-4.59852	-6.56936	-5.1866	-6.16347	-5.31896	-4.1804	-3.10821	-1.64233	-1.35897	-1.09885		254	-0.732371	-0.729569	-0.316511	-0.505951	-0.768868	-0.45615	-0.68292	-0.0732579	-0.541803	-0.570762	0.434325	-0.969251	-0.575899		254	-5.62596	-6.14987	-6.38083	-6.31304	-6.42989
253.5	0.431398	-0.0913948	-0.121862	-0.396448	-0.128399	-0.480975	-0.128399	-0.282008	-0.0384125	0.122213	-0.0678116	-0.0268524	0.955268		253.5	-4.19736	-4.74917	-4.50396	-6.39877	-5.1164	-6.12292	-5.20808	-4.06169	-3.15099	-1.73653	-1.492	-1.27371		253.5	-0.640209	-0.68593	-0.232152	-0.396448	-0.695329	-0.480975	-0.638987	0.0858597	-0.472015	-0.413236	0.588201	-0.936925	-0.514295		253.5	-5.69293	-5.99812	-6.20691	-6.09639	-6.20596
253	0.446108	-0.0361023	-0.145158	-0.409685	-0.0933441	-0.470611	-0.0933441	-0.242744	-0.00379105	0.126974	-0.0544159	-0.00573884	0.985467		253	-4.04576	-4.59578	-4.48173	-6.20466	-5.00416	-5.98228	-5.11154	-4.01513	-3.205	-1.79799	-1.5928	-1.39229		253	-0.687804	-0.688181	-0.317004	-0.409685	-0.732355	-0.470611	-0.702703	0.0419155	-0.52209	-0.479996	0.626364	-1.06332	-0.566964		253	-5.46343	-5.89924	-6.10429	-5.96337	-6.10489
252.5	0.439063	-0.0510467	-0.137107	-0.467336	-0.0881661	-0.576343	-0.0881661	-0.200592	-0.0444496	0.129084	-0.0970879	-0.0172737	0.984252		252.5	-3.84636	-4.38393	-4.37377	-6.00747	-4.84808	-5.81148	-4.97895	-3.96075	-3.22816	-1.7944	-1.74231	-1.45284		252.5	-0.79692	-0.719612	-0.378721	-0.467336	-0.778177	-0.576343	-0.776743	0.0540558	-0.528333	-0.568809	0.58146	-1.03708	-0.588913		252.5	-5.27531	-5.74564	-5.94819	-5.86866	-6.01579
252	0.399293	-0.0449364	-0.147376	-0.450978	-0.0706757	-0.553596	-0.0706757	-0.158001	-0.0209557	0.0844795	-0.069368	0.0285812	1.01815		252	-3.65185	-4.16143	-4.18045	-5.78063	-4.64863	-5.64296	-4.71692	-3.88903	-3.30231	-1.75332	-1.85036	-1.56018		252	-0.85513	-0.653682	-0.492115	-0.450978	-0.848819	-0.553596	-0.784536	0.042027	-0.505568	-0.612346	0.620151	-1.04763	-0.618722		252	-5.16411	-5.49932	-5.76219	-5.67703	-5.79309
251.5	0.412847	-0.0738281	-0.158742	-0.480303	-0.0777908	-0.539622	-0.0777908	-0.0840271	-0.0367798	0.0842896	-0.0717376	0.0251473	1.01071		251.5	-3.52373	-4.04602	-4.07811	-5.63661	-4.4782	-5.60678	-4.5571	-3.80751	-3.30103	-1.87813	-1.93275	-1.67818		251.5	-0.886186	-0.709384	-0.521275	-0.480303	-0.893679	-0.539622	-0.748785	-0.039682	-0.505642	-0.652135	0.604015	-1.05086	-0.635788		251.5	-4.9906	-5.29457	-5.51058	-5.53397	-5.73948
251	0.444814	-0.0868218	-0.139933	-0.403766	-0.0547608	-0.467221	-0.0547608	-0.0103333	-0.0262863	0.0427788	-0.0321518	0.0500137	1.02634		251	-3.41324	-3.95114	-4.02139	-5.45162	-4.33494	-5.38133	-4.4336	-3.73243	-3.29678	-1.9856	-2.04121	-1.78522		251	-0.892097	-0.630269	-0.467181	-0.403766	-0.894117	-0.467221	-0.70973	0.037737	-0.416124	-0.636096	0.689453	-0.981619	-0.614484		251	-4.86222	-5.1062	-5.26381	-5.39684	-5.48328
250.5	0.460138	-0.0724266	-0.153582	-0.385669	0.0107185	-0.396629	0.0107185	0.0353447	-0.0152557	-0.0406807	0.0487778	0.103257	1.03954		250.5	-3.23622	-3.84811	-3.92353	-5.3173	-4.17667	-5.19209	-4.34187	-3.60699	-3.30847	-2.05879	-2.17753	-1.85527		250.5	-0.801021	-0.605816	-0.371542	-0.385669	-0.866697	-0.396629	-0.648396	0.121476	-0.416891	-0.617092	0.737764	-0.931996	-0.517548		250.5	-4.76764	-4.9917	-5.05324	-5.16651	-5.43368
250	0.454391	-0.0976845	-0.199795	-0.525003	0.0475517	-0.423218	0.0475517	0.021579	-0.0835053	-0.0310173	0.0497894	0.0944473	1.01717		250	-3.04937	-3.73744	-3.7546	-5.22962	-4.06225	-5.11696	-4.21166	-3.47539	-3.26601	-2.14428	-2.26499	-1.95142		250	-0.890378	-0.692212	-0.5096	-0.525003	-0.988278	-0.423218	-0.724878	0.00539646	-0.46596	-0.719666	0.659674	-0.980395	-0.701638		250	-4.44454	-4.85609	-5.01301	-5.14862	-5.41095
249.5	0.421772	-0.119693	-0.241391	-0.557554	0.0566193	-0.357635	0.0566193	-0.0460457	-0.140701	-0.0477089	-0.0336105	0.0390709	0.990446		249.5	-2.88296	-3.60541	-3.44082	-5.17021	-3.88449	-5.02837	-3.96662	-3.30766	-3.23239	-2.19272	-2.28795	-2.05858		249.5	-0.880333	-0.623754	-0.500273	-0.557554	-0.95305	-0.357635	-0.804099	0.0175885	-0.442939	-0.704083	0.694458	-0.993351	-0.573853		249.5	-4.40086	-4.7139	-4.78839	-4.98191	-5.16238
249	0.410825	-0.103482	-0.237637	-0.633402	0.057811	-0.408972	0.057811	-0.0866318	-0.213596	-0.0128143	-0.0768509	0.0211204	0.977477		249	-2.7878	-3.50169	-3.23091	-5.10283	-3.72523	-4.9616	-3.7958	-3.10971	-3.16474	-2.2887	-2.31493	-2.12898		249	-0.857911	-0.666359	-0.475806	-0.633402	-0.915817	-0.408972	-0.800691	-0.0366868	-0.512583	-0.763749	0.647568	-1.07981	-0.615206		249	-4.35126	-4.62641	-4.69227	-4.8675	-5.07913
248.5	0.429818	-0.103898	-0.202274	-0.688288	0.0424126	-0.395815	0.0424126	-0.099408	-0.230237	0.0506409	-0.0995476	-0.00164718	0.960361		248.5	-2.70176	-3.33093	-3.06639	-4.89619	-3.60228	-4.70464	-3.6499	-2.94389	-3.10045	-2.36799	-2.36418	-2.16022		248.5	-0.858821	-0.728635	-0.361717	-0.688288	-1.02705	-0.395815	-0.795508	-0.0578714	-0.492536	-0.821621	0.638993	-1.06885	-0.63372		248.5	-4.13549	-4.44359	-4.45357	-4.74748	-4.81031
248	0.405991	-0.138552	-0.194755	-0.750067	0.0391014	-0.413735	0.0391014	-0.115792	-0.229407	0.0991768	-0.103284	-0.00839385	0.928478		248	-2.56137	-3.13339	-2.85594	-4.8283	-3.45453	-4.48031	-3.44607	-2.73936	-3.00737	-2.34523	-2.35285	-2.19791		248	-0.884582	-0.769492	-0.486747	-0.750067	-0.957472	-0.413735	-0.771299	-0.0477051	-0.488499	-0.814528	0.641156	-1.01211	-0.665084		248	-4.03827	-4.40349	-4.39427	-4.69583	-4.71841
247.5	0.388917	-0.126199	-0.10853	-0.728832	0.0491287	-0.528663	0.0491287	-0.0489395	-0.203325	0.090509	-0.070533	-0.00583495	0.918304		247.5	-2.40423	-2.99303	-2.59018	-4.63831	-3.28581	-4.45276	-3.21636	-2.5737	-2.95052	-2.41605	-2.35201	-2.14686		247.5	-0.893738	-0.824434	-0.504213	-0.728832	-0.981774	-0.528663	-0.815996	-0.113527	-0.554877	-0.839186	0.516715	-1.03039	-0.643196		247.5	-3.81137	-4.29411	-4.34313	-4.47506	-4.55052
247	0.393451	-0.121667	-0.0248642	-0.721277	0.0301826	-0.527506	0.0301826	0.0122925	-0.166188	0.0252655	-0.0212143	-0.000531007	0.868534		247	-2.33177	-2.87596	-2.35347	-4.46476	-3.13856	-4.34076	-2.97336	-2.45383	-3.00173	-2.42493	-2.38545	-2.12425		247	-0.907944	-0.856028	-0.550046	-0.721277	-0.991287	-0.527506	-0.850879	-0.215461	-0.620168	-0.905993	0.498466	-1.04533	-0.72654		247	-3.79301	-4.19344	-4.11435	-4.35114	-4.37534
246.5	0.419176	-0.0986458	0.0341606	-0.692412	0.0577972	-0.494122	0.0577972	0.0490875	-0.1203	-0.094912	0.0490418	0.068177	0.878339		246.5	-2.25099	-2.80747	-2.22247	-4.38889	-2.9944	-4.1942	-2.79576	-2.31824	-3.05749	-2.49263	-2.45064	-2.16615		246.5	-0.860897	-0.867574	-0.465701	-0.692412	-1.05634	-0.494122	-0.773511	-0.204965	-0.656578	-0.951617	0.455869	-1.06472	-0.674253		246.5	-3.63145	-4.07939	-4.17973	-4.1766	-4.27161
246	0.468703	-0.065757	0.0322731	-0.694164	0.076078	-0.551137	0.076078	0.0614265	-0.0527634	-0.143744	0.123686	0.108706	0.894371		246	-2.20858	-2.73346	-2.14813	-4.27772	-2.88216	-4.05654	-2.68697	-2.22516	-3.09118	-2.53151	-2.5389	-2.21784		246	-0.881374	-0.913551	-0.528712	-0.694164	-1.04116	-0.551137	-0.769314	-0.167863	-0.630218	-0.937068	0.537689	-1.02264	-0.711854		246	-3.47946	-3.99319	-4.17698	-4.20149	-4.21341
245.5	0.492398	-0.0197906	0.0212814	-0.686306	0.085289	-0.474331	0.085289	0.117714	0.0342728	-0.190134	0.169584	0.114748	0.952676		245.5	-2.09339	-2.64093	-1.98718	-4.22846	-2.76656	-3.96442	-2.56388	-2.08994	-3.13731	-2.58424	-2.55286	-2.27492		245.5	-0.818461	-0.860174	-0.541272	-0.686306	-1.00273	-0.474331	-0.765101	-0.166431	-0.584092	-0.88966	0.576839	-1.06715	-0.752612		245.5	-3.46094	-3.92874	-4.11572	-4.1016	-4.14903
245	0.505125	-0.023288	0.0042961	-0.684115	0.0249351	-0.569616	0.0249351	0.0910377	0.0468574	-0.198187	0.162984	0.0880859	0.934783		245	-1.90538	-2.5303	-1.82969	-4.13439	-2.67752	-3.94403	-2.45608	-1.95672	-3.12681	-2.62354	-2.59739	-2.29675		245	-0.858734	-0.868967	-0.625743	-0.684115	-0.995293	-0.569616	-0.786075	-0.241827	-0.637378	-0.902969	0.548911	-1.15797	-0.840602		245	-3.41692	-3.97903	-4.13495	-4.0071	-4.04506
244.5	0.527905	-0.0279846	0.000349424	-0.662931	-0.0238731	-0.578158	-0.0238731	0.0669289	0.0668953	-0.245697	0.146227	0.0910881	0.951635		244.5	-1.77843	-2.42497	-1.67166	-3.96257	-2.60042	-3.8526	-2.3353	-1.8884	-3.16553	-2.6147	-2.66062	-2.2769		244.5	-0.779093	-0.81359	-0.594058	-0.662931	-0.92227	-0.578158	-0.903256	-0.231956	-0.660724	-0.873756	0.598933	-1.15475	-0.725507		244.5	-3.3075	-3.84385	-3.99264	-3.92334	-3.97723
244	0.525005	-0.0221725	-0.0488205	-0.777519	-0.00885694	-0.553823	-0.00885694	0.0473267	0.0617569	-0.264764	0.11688	0.0654068	0.979758		244	-1.61904	-2.27183	-1.60274	-3.94221	-2.45744	-3.75827	-2.22967	-1.79636	-3.17684	-2.56851	-2.61453	-2.28771		244	-0.90169	-0.794447	-0.605762	-0.777519	-0.878954	-0.553823	-0.938169	-0.241017	-0.646468	-0.831966	0.622994	-1.17504	-0.806164		244	-3.26391	-3.78096	-3.92096	-3.8635	-3.775
243.5	0.504814	0.0158486	-0.0649559	-0.622799	0.0622498	-0.451187	0.0622498	0.0503014	0.0729546	-0.213711	0.100288	0.0634003	1.07571		243.5	-1.42577	-2.09248	-1.5105	-3.90761	-2.2895	-3.65277	-2.09127	-1.69454	-3.14123	-2.54843	-2.57634	-2.22805		243.5	-0.854183	-0.684643	-0.572481	-0.622799	-0.756467	-0.451187	-0.847878	-0.22098	-0.584186	-0.767363	0.66508	-1.0893	-0.794255		243.5	-3.14877	-3.74923	-3.9102	-3.80144	-3.70204
243	0.49742	0.0897758	-0.0656746	-0.593215	0.0498176	-0.492429	0.0498176	0.0804649	0.0902519	-0.115826	0.0902489	0.0307472	1.13738		243	-1.27841	-1.95459	-1.41559	-3.85732	-2.18027	-3.60659	-2.00471	-1.59846	-3.06377	-2.49405	-2.52181	-2.1695		243	-0.784752	-0.659291	-0.586795	-0.593215	-0.723209	-0.492429	-0.878326	-0.242613	-0.587253	-0.716299	0.649855	-1.12695	-0.793799		243	-3.28332	-3.77592	-3.84478	-3.8365	-3.68765
242.5	0.532835	0.185029	-0.00854341	-0.541358	0.141088	-0.349307	0.141088	0.149315	0.162324	-0.0733177	0.139031	0.0102913	1.22624		242.5	-1.15045	-1.82695	-1.33461	-3.72238	-2.15643	-3.42378	-1.97392	-1.5318	-2.98237	-2.55769	-2.54899	-2.18826		242.5	-0.735887	-0.63118	-0.573265	-0.541358	-0.691925	-0.349307	-0.801652	-0.250251	-0.540815	-0.696808	0.652437	-1.08161	-0.764027		242.5	-3.11829	-3.69813	-3.63652	-3.68797	-3.50322
242	0.548112	0.19605	0.0162628	-0.524612	0.188992	-0.329525	0.188992	0.155452	0.209351	-0.0890884	0.157856	0.0369614	1.27957		242	-1.06481	-1.7136	-1.26322	-3.61742	-2.04539	-3.36572	-1.90482	-1.51201	-2.93458	-2.54103	-2.52114	-2.17538		242	-0.818217	-0.614563	-0.577788	-0.524612	-0.711642	-0.329525	-0.787269	-0.178912	-0.491123	-0.680169	0.719414	-0.996053	-0.693232		242	-3.0034	-3.58286	-3.50955	-3.65271	-3.39616
241.5	0.59815	0.226807	0.067453	-0.461536	0.296922	-0.296005	0.296922	0.184509	0.248274	-0.0959213	0.174091	0.0717026	1.34949		241.5	-1.05595	-1.60938	-1.18524	-3.54967	-1.9584	-3.26414	-1.84517	-1.5337	-2.93307	-2.57557	-2.4959	-2.2222		241.5	-0.794541	-0.603454	-0.515999	-0.461536	-0.683115	-0.296005	-0.723218	-0.0559785	-0.354464	-0.568234	0.782905	-0.964212	-0.650501		241.5	-3.00107	-3.37466	-3.3981	-3.50783	-3.24499
241	0.623305	0.230066	0.0918175	-0.471937	0.322803	-0.385752	0.322803	0.191747	0.272152	-0.0678078	0.201135	0.09655	1.41281		241	-1.01633	-1.53582	-1.10954	-3.44343	-1.80297	-3.18061	-1.752	-1.43685	-2.86721	-2.56496	-2.43524	-2.22765		241	-0.846948	-0.703048	-0.559311	-0.471937	-0.803171	-0.385752	-0.745511	-0.136762	-0.36153	-0.633063	0.65481	-1.15273	-0.76162		241	-2.88073	-3.26741	-3.44826	-3.41712	-3.14729
240.5	0.679765	0.229991	0.117423	-0.478814	0.239439	-0.421826	0.239439	0.152196	0.274802	-0.0554359	0.229205	0.068705	1.46211		240.5	-0.98811	-1.49921	-0.970756	-3.34341	-1.72279	-3.14498	-1.7154	-1.37361	-2.75202	-2.61393	-2.41806	-2.24975		240.5	-0.796641	-0.733623	-0.557843	-0.478814	-0.917182	-0.421826	-0.767795	-0.0936225	-0.358249	-0.613033	0.674635	-1.16437	-0.74239		240.5	-2.8736	-3.24651	-3.36046	-3.24858	-3.0787
240	0.746372	0.189206	0.123064	-0.567128	0.148357	-0.440527	0.148357	0.109644	0.354461	-0.0615425	0.212082	0.030864	1.41615		240	-0.962105	-1.42464	-0.888589	-3.20333	-1.68724	-3.07951	-1.66538	-1.3377	-2.73031	-2.69804	-2.42753	-2.26261		240	-0.810868	-0.729787	-0.569447	-0.567128	-0.897219	-0.440527	-0.787845	-0.0620366	-0.283669	-0.724177	0.728273	-1.25415	-0.729963		240	-2.81968	-3.06485	-3.21414	-3.21012	-2.86922
239.5	0.740803	0.148643	0.179812	-0.52652	0.0930748	-0.532464	0.0930748	0.0890846	0.37236	-0.0650719	0.179714	0.0702614	1.35713		239.5	-0.894205	-1.35168	-0.743509	-3.1218	-1.52972	-3.07275	-1.49097	-1.21463	-2.74077	-2.72453	-2.3747	-2.20102		239.5	-0.880616	-0.726132	-0.529816	-0.52652	-0.949341	-0.532464	-0.798064	-0.0486804	-0.279199	-0.77669	0.747217	-1.28476	-0.795195		239.5	-2.73762	-2.99953	-3.12949	-3.08366	-2.77784
239	0.744154	0.0477555	0.228432	-0.510273	0.0257149	-0.511444	0.0257149	0.0777657	0.369038	-0.0790512	0.113744	0.0690926	1.2846		239	-0.795038	-1.30614	-0.626922	-3.05766	-1.38634	-2.99019	-1.37673	-1.10657	-2.71896	-2.64046	-2.3032	-2.16344		239	-0.85125	-0.75813	-0.506413	-0.510273	-1.00764	-0.511444	-0.812104	-0.028419	-0.287929	-0.768579	0.708914	-1.3034	-0.832693		239	-2.63654	-2.83174	-3.02093	-2.99596	-2.73168
238.5	0.73495	0.0104088	0.179101	-0.536842	-0.0127114	-0.563108	-0.0127114	0.0480705	0.345571	-0.110202	0.0945511	0.0126617	1.19645		238.5	-0.6998	-1.27064	-0.506423	-2.91946	-1.27853	-2.91209	-1.22644	-0.936872	-2.67524	-2.52292	-2.29443	-2.12471		238.5	-0.859151	-0.799275	-0.532663	-0.536842	-1.00102	-0.563108	-0.921847	-0.0650268	-0.321606	-0.917317	0.682463	-1.39427	-0.798091		238.5	-2.47009	-2.85905	-2.94534	-2.97334	-2.64523
238	0.730527	-0.0184753	0.134464	-0.588351	-0.0552559	-0.629855	-0.0552559	0.0358635	0.36331	-0.163864	0.1031	-0.00834881	1.13228		238	-0.613725	-1.2356	-0.429879	-2.81697	-1.17872	-2.79721	-1.13245	-0.775663	-2.61934	-2.46509	-2.25767	-2.07169		238	-0.958084	-0.816536	-0.53799	-0.588351	-1.10981	-0.629855	-1.01964	-0.164781	-0.429943	-1.03295	0.594297	-1.40786	-0.90128		238	-2.44456	-2.76799	-2.80818	-3.00073	-2.54154
237.5	0.761503	-0.0592994	0.0944558	-0.607379	-0.0581955	-0.639174	-0.0581955	-0.0446121	0.357587	-0.139646	0.0287072	-0.0272667	1.08609		237.5	-0.47937	-1.14036	-0.326104	-2.66724	-1.09894	-2.60182	-1.01647	-0.667894	-2.52319	-2.50685	-2.30212	-2.13754		237.5	-0.994308	-0.782053	-0.526757	-0.607379	-1.09979	-0.639174	-1.07312	-0.26238	-0.455565	-1.10257	0.596425	-1.44543	-0.929431		237.5	-2.42971	-2.68887	-2.72617	-2.94544	-2.43177
237	0.767246	-0.111348	0.0315322	-0.723431	-0.085154	-0.709155	-0.085154	-0.0955094	0.280013	-0.0732285	-0.0388589	-0.0805779	1.01519		237	-0.405101	-1.02466	-0.21284	-2.554	-0.970413	-2.59355	-0.820348	-0.49531	-2.42842	-2.4389	-2.3154	-2.13514		237	-1.03956	-0.82904	-0.536165	-0.723431	-1.20084	-0.709155	-1.19164	-0.350391	-0.563414	-1.26938	0.47801	-1.48997	-0.95195		237	-2.41337	-2.61016	-2.71822	-2.90623	-2.42855
236.5	0.783825	-0.156048	0.0215905	-0.841115	-0.0741607	-0.802381	-0.0741607	-0.138123	0.216964	-0.075798	-0.00185316	-0.0808578	1.05339		236.5	-0.270893	-0.88262	-0.0368691	-2.50249	-0.778531	-2.48629	-0.692868	-0.289191	-2.37801	-2.3237	-2.26052	-2.15575		236.5	-1.14744	-0.967518	-0.658598	-0.841115	-1.33583	-0.802381	-1.36278	-0.529211	-0.761819	-1.35029	0.355221	-1.58251	-0.987397		236.5	-2.2693	-2.48272	-2.60902	-2.77423	-2.47478
236	0.796738	-0.146534	-0.055162	-0.896227	-0.055706	-0.840157	-0.055706	-0.143602	0.181126	-0.0640999	0.0121804	-0.0797851	1.07784		236	-0.13446	-0.675332	0.0912842	-2.36486	-0.597911	-2.45105	-0.521865	-0.129594	-2.32153	-2.27894	-2.26307	-2.15545		236	-1.20364	-0.999286	-0.672658	-0.896227	-1.41331	-0.840157	-1.35333	-0.538396	-0.80762	-1.36764	0.343794	-1.60503	-0.95511		236	-2.22997	-2.41882	-2.5233	-2.6424	-2.48726
235.5	0.8087	-0.146501	-0.0641914	-0.917573	-0.0592079	-0.845327	-0.0592079	-0.106545	0.115137	-0.00421673	0.0545952	-0.0428688	1.10982		235.5	0.0429579	-0.47385	0.219265	-2.33652	-0.424029	-2.3415	-0.297447	0.038356	-2.28896	-2.26694	-2.21323	-2.16445		235.5	-1.21921	-1.07509	-0.712747	-0.917573	-1.47832	-0.845327	-1.34866	-0.645456	-0.893455	-1.46124	0.348338	-1.71247	-1.00832		235.5	-2.33896	-2.64144	-2.61607	-2.65776	-2.44047
235	0.795459	-0.195429	-0.0715019	-0.924645	-0.0962486	-0.804066	-0.0962486	-0.124696	0.0309006	0.104263	-0.0036934	-0.06045	1.12041		235	0.34234	-0.251449	0.3968	-2.24141	-0.164077	-2.27296	-0.0659188	0.186593	-2.19417	-2.25339	-2.14918	-2.12751		235	-1.24914	-1.15126	-0.744187	-0.924645	-1.52887	-0.804066	-1.38281	-0.660138	-0.936988	-1.36726	0.309955	-1.68839	-1.08266		235	-2.25073	-2.55395	-2.46467	-2.55376	-2.33078
234.5	0.829481	-0.169291	-0.00800476	-0.868743	-0.0816406	-0.738327	-0.0816406	-0.0701187	0.0223541	0.22108	0.0323998	-0.0412109	1.17703		234.5	0.534985	-0.140214	0.571302	-2.17086	0.011737	-2.1473	0.0849487	0.339693	-2.04474	-2.21294	-2.11922	-2.12566		234.5	-1.27809	-1.1194	-0.699171	-0.868743	-1.47482	-0.738327	-1.35751	-0.58766	-0.894498	-1.32208	0.414036	-1.62363	-1.05326		234.5	-2.14337	-2.51549	-2.42452	-2.37429	-2.23288
234	0.849698	-0.178823	0.0403091	-0.907106	-0.0634095	-0.760699	-0.0634095	-0.0108963	0.0118278	0.195762	0.0447441	-0.0301621	1.20239		234	0.693701	-0.0357809	0.684817	-2.06612	0.190073	-2.18612	0.25354	0.524993	-1.9907	-2.11588	-2.05876	-2.01599		234	-1.26541	-1.16947	-0.801279	-0.907106	-1.38686	-0.760699	-1.31614	-0.499417	-0.920659	-1.27056	0.463144	-1.64443	-1.06171		234	-2.07777	-2.5005	-2.29814	-2.25999	-2.11062
233.5	0.861909	-0.13402	0.0526451	-0.911014	-0.012194	-0.762418	-0.012194	0.0275971	-0.0275985	0.179429	0.053711	0.00471729	1.20362		233.5	0.891918	0.130762	0.853923	-2.03039	0.387038	-1.9626	0.39202	0.682497	-1.95746	-2.01632	-2.0123	-1.92188		233.5	-1.30249	-1.14356	-0.875903	-0.911014	-1.36663	-0.762418	-1.29275	-0.420657	-0.921028	-1.2729	0.445039	-1.61842	-1.07572		233.5	-1.97666	-2.39992	-2.21458	-2.08912	-1.94859
233	0.923032	-0.0881638	0.00532528	-0.939133	-0.0480393	-0.711074	-0.0480393	-0.00289234	-0.0879944	0.20195	0.0307701	-0.0179772	1.17524		233	1.05595	0.236431	0.95678	-1.85553	0.514896	-1.68113	0.55843	0.800668	-1.832	-1.95702	-1.97597	-1.83967		233	-1.33683	-1.17303	-0.843381	-0.939133	-1.34633	-0.711074	-1.24083	-0.425264	-0.875821	-1.17394	0.423273	-1.61846	-1.16365		233	-1.73507	-2.15916	-2.06389	-1.84813	-1.66786
232.5	0.992828	-0.118803	-0.0493828	-1.01533	-0.064003	-0.737962	-0.064003	-0.122292	-0.0910683	0.2289	-0.0192826	-0.0577416	1.17662		232.5	1.23603	0.363608	1.14679	-1.77499	0.664269	-1.54572	0.632893	0.922217	-1.62056	-1.9655	-1.92395	-1.76139		232.5	-1.30788	-1.13065	-0.84988	-1.01533	-1.32231	-0.737962	-1.32205	-0.323758	-0.817843	-1.1935	0.368279	-1.68718	-1.18041		232.5	-1.65229	-1.95396	-1.971	-1.67468	-1.44306
232	1.0758	-0.120727	-0.105354	-1.02016	-0.0372277	-0.833702	-0.0372277	-0.192684	-0.056485	0.318817	0.00973964	-0.0758576	1.21958		232	1.34714	0.499061	1.36314	-1.5398	0.784577	-1.42625	0.723167	1.0187	-1.4025	-1.96206	-1.94466	-1.66015		232	-1.39595	-1.14468	-0.900541	-1.02016	-1.27346	-0.833702	-1.42682	-0.344508	-0.777395	-1.32586	0.209091	-1.72486	-1.21442		232	-1.3443	-1.62818	-1.77003	-1.51879	-1.22486
231.5	1.16354	-0.118977	-0.117427	-1.07386	0.015001	-0.92427	0.015001	-0.183949	-0.0645271	0.261619	0.00607762	-0.070504	1.27566		231.5	1.42619	0.697603	1.55359	-1.2936	0.906264	-1.21317	0.867541	1.16562	-1.25383	-1.88558	-1.88666	-1.56526		231.5	-1.48291	-1.19269	-0.976897	-1.07386	-1.3182	-0.92427	-1.45253	-0.368466	-0.913806	-1.38193	0.11127	-1.7703	-1.25926		231.5	-1.14972	-1.36742	-1.55899	-1.30451	-1.04018
231	1.19048	-0.144962	-0.154172	-1.13764	0.00622108	-0.947954	0.00622108	-0.192373	-0.117087	0.29118	-0.00215981	-0.109969	1.3002		231	1.58419	0.97816	1.76055	-1.18451	1.15648	-1.13049	1.08638	1.33439	-1.058	-1.78896	-1.78649	-1.35707		231	-1.54571	-1.19842	-0.980316	-1.13764	-1.46346	-0.947954	-1.42543	-0.346375	-0.917476	-1.39405	-0.0109721	-1.80943	-1.27708		231	-1.04488	-1.22984	-1.40524	-1.16567	-0.87596
230.5	1.24912	-0.186365	-0.190106	-1.05724	-0.0297371	-0.868412	-0.0297371	-0.20797	-0.0891922	0.396293	-0.0141006	-0.12625	1.29383		230.5	1.72685	1.24793	1.93902	-0.895622	1.36258	-0.8334	1.28279	1.45132	-0.830627	-1.73545	-1.71776	-1.26387		230.5	-1.57518	-1.12664	-0.978919	-1.05724	-1.45895	-0.868412	-1.43682	-0.400675	-0.882212	-1.41555	-0.0303947	-1.78243	-1.24269		230.5	-0.8547	-0.880645	-1.19844	-0.902719	-0.658807
230	1.2362	-0.203857	-0.160179	-1.02497	-0.029576	-0.81975	-0.029576	-0.132558	-0.0298675	0.428734	-0.00978081	-0.0983886	1.34824		230	1.97506	1.4733	2.2296	-0.642316	1.5632	-0.59444	1.55522	1.70431	-0.578162	-1.56604	-1.50904	-1.15985		230	-1.58675	-1.12282	-1.02978	-1.02497	-1.4438	-0.81975	-1.52421	-0.480985	-0.857111	-1.41647	-0.0669178	-1.85358	-1.31665		230	-0.625906	-0.738229	-1.0072	-0.840102	-0.496419
229.5	1.19421	-0.164591	-0.0866822	-1.01574	0.0121063	-0.858872	0.0121063	-0.0155091	0.00866006	0.37665	0.0166518	-0.0870492	1.4296		229.5	2.23257	1.6975	2.57886	-0.476529	1.8665	-0.48247	1.85907	1.94971	-0.360427	-1.30876	-1.26481	-0.935978		229.5	-1.56682	-1.14673	-0.905686	-1.01574	-1.38949	-0.858872	-1.5169	-0.518354	-0.879941	-1.49342	-0.0434135	-1.88792	-1.36491		229.5	-0.439528	-0.592065	-0.6502	-0.789555	-0.351004
229	1.20552	-0.0727181	-0.0199379	-1.09758	0.0447197	-0.865221	0.0447197	0.0837997	0.0224869	0.251822	0.0775162	-0.0623848	1.44671		229	2.44903	1.84375	2.7899	-0.265823	2.08215	-0.139717	2.16969	2.12886	-0.229729	-1.01725	-1.05028	-0.770747		229	-1.66027	-1.28922	-0.983918	-1.09758	-1.42074	-0.865221	-1.56448	-0.572874	-0.974926	-1.5041	-0.0146179	-1.89698	-1.38228		229	-0.278838	-0.519356	-0.423197	-0.543885	-0.209851
228.5	1.23965	0.00067675	0.0216294	-1.0359	0.0604767	-0.803912	0.0604767	0.154887	0.0691407	0.183208	0.101634	-0.0218666	1.47407		228.5	2.64861	1.9679	2.94613	-0.167863	2.27643	-0.042927	2.40363	2.34444	-0.067704	-0.7583	-0.844791	-0.606703		228.5	-1.6467	-1.24539	-1.00359	-1.0359	-1.43064	-0.803912	-1.55202	-0.551425	-0.978996	-1.48116	0.0827301	-1.83864	-1.38507		228.5	-0.355678	-0.322014	-0.230073	-0.347739	-0.0281033
228	1.25839	0.00145485	0.0116134	-1.041	0.0114013	-0.829464	0.0114013	0.11421	0.0325011	0.116015	0.0569633	-0.0547875	1.36435		228	2.90187	2.08807	3.18932	-0.00877956	2.49243	0.19103	2.63077	2.52453	0.0362427	-0.562397	-0.652425	-0.435179		228	-1.73771	-1.221	-1.06055	-1.041	-1.45302	-0.829464	-1.68743	-0.56443	-1.04313	-1.62321	0.0493454	-1.93882	-1.37437		228	-0.325646	-0.193096	-0.139983	-0.240283	0.137981
227.5	1.2284	0.0364456	-0.000636345	-1.14879	0.0415016	-0.939929	0.0415016	0.15819	0.0478721	0.0334397	0.071936	-0.0353379	1.32304		227.5	3.23202	2.29971	3.5179	0.0572013	2.72106	0.380722	2.90803	2.76857	0.064135	-0.320129	-0.389761	-0.234534		227.5	-1.80044	-1.33737	-1.235	-1.14879	-1.62111	-0.939929	-1.82149	-0.609044	-1.10069	-1.72595	-0.0969168	-2.09201	-1.4743		227.5	-0.136653	-0.0648091	-0.0499774	-0.143803	0.232636
227	1.18981	0.119774	0.00758519	-1.12532	0.0292374	-1.00225	0.0292374	0.180768	0.0452195	-0.0988495	0.157941	-0.0169677	1.3134		227	3.53384	2.53069	3.79584	0.226054	3.00036	0.453979	3.12756	2.97694	0.193278	-0.0981064	-0.0945114	0.0941185		227	-1.86919	-1.38463	-1.25875	-1.12532	-1.62289	-1.00225	-1.78455	-0.58946	-1.21518	-1.70898	-0.00912569	-2.0738	-1.48367		227	0.025415	0.210035	0.129067	0.0085108	0.467731
226.5	1.19947	0.12626	-0.0102188	-1.15641	0.0192452	-1.08852	0.0192452	0.165347	0.038195	-0.143779	0.173446	-0.0207924	1.24966		226.5	3.81751	2.76772	4.01528	0.325157	3.27498	0.704867	3.27554	3.15715	0.343055	0.068467	0.151662	0.354752		226.5	-1.89549	-1.40207	-1.23663	-1.15641	-1.75128	-1.08852	-1.75071	-0.606931	-1.26476	-1.76544	-0.044287	-2.1114	-1.49919		226.5	0.219695	0.420739	0.353489	0.268307	0.672747
226	1.25152	0.124325	-0.0337402	-1.12797	0.019944	-1.01368	0.019944	0.0761185	0.0453255	-0.0925544	0.210094	-0.0137924	1.13734		226	3.98826	2.93497	4.14866	0.534884	3.44501	0.759817	3.35736	3.32054	0.565196	0.198253	0.30985	0.568206		226	-1.90387	-1.4285	-1.35445	-1.12797	-1.78134	-1.01368	-1.76147	-0.481393	-1.20417	-1.76621	-0.0559226	-2.04326	-1.45072		226	0.260004	0.705209	0.417819	0.404237	0.782626
225.5	1.27749	0.102357	0.0218033	-1.18976	0.00345993	-1.1239	0.00345993	-0.0269394	0.0378265	-0.0753097	0.200196	0.00130386	1.10712		225.5	4.19019	3.118	4.3024	0.77186	3.63815	0.999406	3.50329	3.50375	0.731604	0.323582	0.511988	0.831596		225.5	-1.9912	-1.41845	-1.38344	-1.18976	-1.91012	-1.1239	-1.69229	-0.492083	-1.36248	-1.83116	-0.175824	-2.16762	-1.53468		225.5	0.370564	0.929621	0.679554	0.547966	1.07618
225	1.2442	0.106024	0.0939263	-1.40253	0.0424279	-1.25572	0.0424279	-0.0277878	0.138857	-0.0444832	0.255488	0.102633	1.10608		225	4.42026	3.30103	4.50868	0.892321	3.80715	1.106	3.72766	3.75034	0.945882	0.561803	0.796837	1.14717		225	-2.03308	-1.44922	-1.47125	-1.40253	-2.04933	-1.25572	-1.90893	-0.617272	-1.51757	-1.92968	-0.29749	-2.26923	-1.64798		225	0.56085	0.956713	0.787817	0.756057	1.31376
224.5	1.28113	0.127657	0.179157	-1.45171	0.0246681	-1.23716	0.0246681	-0.0127319	0.195086	-0.0518699	0.261395	0.122454	1.16749		224.5	4.50015	3.40997	4.61625	0.983922	3.89204	1.2633	3.79477	3.90307	1.11601	0.793227	1.01272	1.33405		224.5	-1.99127	-1.44425	-1.4865	-1.45171	-2.02178	-1.23716	-1.85187	-0.645219	-1.4351	-1.88905	-0.255286	-2.38648	-1.63919		224.5	0.674841	1.13558	0.934752	0.922897	1.37273
224	1.35321	0.0988647	0.239452	-1.5844	0.0447083	-1.29404	0.0447083	-0.0483452	0.232198	-0.0339356	0.237576	0.139728	1.21986		224	4.56225	3.51788	4.69377	1.29472	4.01133	1.39958	3.94118	4.0732	1.36703	0.894189	1.12968	1.47573		224	-2.05803	-1.48776	-1.53534	-1.5844	-2.01761	-1.29404	-1.87989	-0.720405	-1.47918	-1.8977	-0.204344	-2.331	-1.77859		224	0.897741	1.23401	1.1519	1.09118	1.51344
223.5	1.42616	0.0476921	0.239143	-1.76721	0.047303	-1.33754	0.047303	-0.0787216	0.277586	0.120047	0.1368	0.12696	1.22466		223.5	4.59418	3.61854	4.77203	1.4255	4.12195	1.51453	4.07214	4.22355	1.65251	0.98807	1.23077	1.62612		223.5	-2.00515	-1.53956	-1.59695	-1.76721	-2.04241	-1.33754	-2.05505	-0.824653	-1.50204	-1.98358	-0.240321	-2.48225	-1.80669		223.5	0.954836	1.24097	1.26318	1.15867	1.59697
223	1.405	0.0403183	0.317141	-1.72997	0.105467	-1.40153	0.105467	0.0166709	0.407305	0.15905	0.141669	0.208661	1.35542		223	4.72114	3.82531	4.93151	1.4471	4.25214	1.52858	4.32648	4.4157	1.7606	1.26533	1.35676	1.82276		223	-2.00873	-1.47572	-1.60461	-1.72997	-2.03804	-1.40153	-2.10501	-0.811105	-1.45443	-1.9565	-0.292977	-2.48782	-1.82012		223	1.02852	1.32602	1.30483	1.2884	1.64658
222.5	1.38549	0.031881	0.33187	-1.7626	0.129868	-1.46875	0.129868	0.105193	0.483325	0.158415	0.13035	0.247109	1.44092		222.5	4.81248	4.04471	5.13697	1.47016	4.38849	1.60123	4.61465	4.69028	1.87255	1.50071	1.52486	2.01703		222.5	-2.11125	-1.54198	-1.57714	-1.7626	-2.11329	-1.46875	-2.23507	-0.846953	-1.5421	-2.01473	-0.233478	-2.55694	-1.86039		222.5	0.901699	1.22057	1.35263	1.44728	1.63959
222	1.37603	0.0677841	0.236988	-1.64176	0.0778053	-1.45113	0.0778053	0.193597	0.484588	0.106082	0.0998794	0.17804	1.48023		222	4.87632	4.20583	5.3065	1.49598	4.60151	1.61055	4.80586	4.91438	2.00032	1.72045	1.72392	2.21807		222	-1.99917	-1.5503	-1.56851	-1.64176	-2.02674	-1.45113	-2.20519	-0.802895	-1.52628	-2.05259	-0.264309	-2.54377	-1.76261		222	0.928977	1.33712	1.51464	1.63519	1.70924
221.5	1.37077	0.139323	0.174454	-1.56625	0.0164893	-1.44315	0.0164893	0.216189	0.437787	0.115865	0.100114	0.200357	1.53983		221.5	4.95986	4.39208	5.48024	1.48297	4.80936	1.58066	4.94848	5.02729	2.17959	1.85682	1.89174	2.45364		221.5	-2.04833	-1.66712	-1.49544	-1.56625	-2.03026	-1.44315	-2.13277	-0.747765	-1.47298	-1.98002	-0.223294	-2.60444	-1.8095		221.5	0.916635	1.32568	1.6035	1.59001	1.62852
221	1.31579	0.20975	0.0335388	-1.43822	-0.0707786	-1.42277	-0.0707786	0.172126	0.365532	0.11973	0.116003	0.203616	1.51735		221	5.05779	4.53132	5.61938	1.41697	5.01647	1.48759	5.18336	5.18731	2.39174	2.11656	2.1605	2.78596		221	-2.02982	-1.70588	-1.42793	-1.43822	-2.06075	-1.42277	-2.23471	-0.753719	-1.42306	-2.06206	-0.259761	-2.65538	-1.80309		221	0.932222	1.23716	1.57575	1.51834	1.7489
220.5	1.2822	0.341663	0.0505279	-1.30684	0.00139234	-1.49297	0.00139234	0.265461	0.39668	0.13111	0.238132	0.252441	1.57536		220.5	5.15897	4.60922	5.71428	1.31464	5.10341	1.32192	5.34508	5.18087	2.50538	2.37667	2.41206	3.04923		220.5	-2.07997	-1.61808	-1.34369	-1.30684	-2.1167	-1.49297	-2.29232	-0.671537	-1.42365	-2.08675	-0.245604	-2.68459	-1.80946		220.5	0.743014	1.11006	1.41305	1.43694	1.61792
220	1.32968	0.387277	0.0512504	-1.30357	0.0277458	-1.40714	0.0277458	0.295365	0.373638	0.0890015	0.304206	0.285343	1.65311		220	5.15584	4.51686	5.70415	1.19701	5.11289	1.14253	5.45094	5.16126	2.54642	2.52475	2.58201	3.19834		220	-2.06133	-1.54472	-1.27539	-1.30357	-2.16678	-1.40714	-2.19419	-0.651765	-1.47046	-2.08783	-0.192458	-2.59466	-1.76772		220	0.662099	0.953889	1.34782	1.44737	1.53204
219.5	1.36052	0.423705	0.00840449	-1.473	-0.0389306	-1.47445	-0.0389306	0.307249	0.344307	0.0742539	0.299198	0.252816	1.70588		219.5	5.1727	4.33697	5.65296	1.12974	5.04464	1.01697	5.34462	5.14875	2.62567	2.6395	2.79264	3.38443		219.5	-2.20916	-1.71982	-1.51995	-1.473	-2.27885	-1.47445	-2.29274	-0.808274	-1.6043	-2.17695	-0.35601	-2.72819	-1.93279		219.5	0.632166	0.760889	1.20052	1.29437	1.51776
219	1.39115	0.341108	-0.00304944	-1.46391	-0.0576202	-1.51034	-0.0576202	0.243423	0.273112	0.0795975	0.309148	0.207381	1.70689		219	5.1463	4.25507	5.57921	0.927976	4.93424	0.934879	5.17794	5.06297	2.69187	2.68925	2.96354	3.52348		219	-2.16857	-1.6884	-1.61536	-1.46391	-2.19015	-1.51034	-2.21314	-0.935333	-1.48747	-2.13459	-0.265903	-2.80177	-1.98253		219	0.484768	0.484454	0.953025	1.13788	1.2851
218.5	1.45733	0.322842	0.0725852	-1.49635	0.00115118	-1.51107	0.00115118	0.227962	0.235899	0.087754	0.344953	0.223794	1.70519		218.5	5.0191	4.18107	5.46535	0.723968	4.75017	0.865494	5.08092	4.96443	2.67689	2.76979	2.99959	3.51738		218.5	-2.17615	-1.63793	-1.70662	-1.49635	-2.19157	-1.51107	-2.19977	-0.98238	-1.51663	-2.09373	-0.183523	-2.6768	-1.99418		218.5	0.415966	0.551791	0.839863	1.16023	1.33622
218	1.52145	0.288574	0.145254	-1.53444	0.105939	-1.49193	0.105939	0.296623	0.301167	0.0678886	0.479267	0.221026	1.77511		218	4.91369	4.08388	5.37635	0.521302	4.54985	0.624155	4.99562	4.80914	2.58723	2.8121	2.93062	3.53483		218	-2.16612	-1.60599	-1.7928	-1.53444	-2.1282	-1.49193	-2.19961	-0.963617	-1.57173	-2.10387	-0.0555913	-2.67734	-2.1511		218	0.271295	0.451898	0.458579	1.08382	1.10101
217.5	1.57863	0.247615	0.184867	-1.56593	0.198159	-1.46395	0.198159	0.261917	0.325731	0.0850312	0.518993	0.181961	1.80848		217.5	4.82963	4.0529	5.26375	0.501166	4.36503	0.536787	4.81258	4.70919	2.40109	2.69685	2.84389	3.40593		217.5	-2.18884	-1.69254	-1.79068	-1.56593	-2.1955	-1.46395	-2.09667	-0.821805	-1.63404	-2.03934	0.00600159	-2.68434	-2.19885		217.5	0.193647	0.39816	0.518159	1.02792	0.905989
217	1.56532	0.194594	0.106944	-1.62325	0.202377	-1.55824	0.202377	0.135223	0.299527	0.103706	0.495243	0.117239	1.82511		217	4.67862	4.02485	5.23735	0.224992	4.27197	0.424049	4.74916	4.63237	2.35057	2.69549	2.76236	3.32603		217	-2.22118	-1.81406	-2.00925	-1.62325	-2.33083	-1.55824	-2.18253	-0.909013	-1.74397	-2.17639	-0.100392	-2.76715	-2.36126		217	0.200206	0.350409	0.291156	0.779214	0.762833
216.5	1.53516	0.186742	0.0494118	-1.70826	0.171347	-1.5695	0.171347	0.0154327	0.201244	0.0605027	0.419164	0.10549	1.80705		216.5	4.53557	4.13699	5.17524	0.14891	4.2404	0.343756	4.73142	4.57117	2.18896	2.62142	2.68755	3.24544		216.5	-2.25288	-1.86578	-2.07841	-1.70826	-2.31675	-1.5695	-2.28253	-0.897807	-1.80618	-2.25844	-0.134993	-2.83103	-2.45936		216.5	0.207436	0.295261	0.0737344	0.643671	0.733593
216	1.56494	0.132523	-0.0622467	-1.65984	0.118185	-1.56295	0.118185	-0.0564964	0.0731018	0.0180611	0.291224	0.0653748	1.71572		216	4.32038	4.05595	5.01472	0.0172291	4.17249	0.170767	4.69495	4.38694	2.04837	2.45863	2.55804	3.13975		216	-2.25087	-1.91206	-1.92871	-1.65984	-2.28885	-1.56295	-2.27398	-0.814658	-1.83809	-2.25196	0.0507001	-2.79309	-2.27195		216	-0.0390546	0.209639	-0.136308	0.510058	0.550048
215.5	1.54208	0.178163	-0.109414	-1.72757	0.0744079	-1.63906	0.0744079	-0.00796136	0.10218	0.0703598	0.280041	0.0802215	1.73458		215.5	4.19531	3.96894	4.86253	-0.221681	4.08306	-0.0831008	4.68542	4.30318	1.89274	2.34062	2.37527	3.06752		215.5	-2.25972	-1.91456	-1.83452	-1.72757	-2.40186	-1.63906	-2.43359	-0.706847	-1.95714	-2.24935	-0.00465381	-2.83059	-2.37622		215.5	-0.25688	0.0443756	-0.347751	0.0991685	0.319624
215	1.51552	0.133057	-0.239233	-1.69947	-0.0460824	-1.74964	-0.0460824	-0.0760682	0.0986869	0.190682	0.14108	-0.0233956	1.69542		215	4.08768	3.77149	4.66652	-0.397129	3.96359	-0.331497	4.44583	4.25306	1.77032	2.10446	2.21276	2.90911		215	-2.30512	-2.00473	-1.92803	-1.69947	-2.53113	-1.74964	-2.53937	-0.720824	-2.0193	-2.36195	-0.0572733	-2.87856	-2.41354		215	-0.417422	-0.305137	-0.550339	-0.265856	0.0171785
[truncated: 30 more rows]
[truncated: 22 more columns]

## Sheet: 5C
5C	TATCCACACACCCCTATCCACACACCCCTAT																											5C (2)	TATCCACACACCCCTATCCACACACCCCTAT
Baseline deducted automatically																												Baseline deducted automatically
[truncated: 243 more rows]
[truncated: 21 more columns]

## Sheet: 6C
6C	TGTCCCCAGACCCCTGTCCCCAGACCCCTGT																												6C (2)	TGTCCCCAGACCCCTGTCCCCAGACCCCTGT
																													Baseline deducted automatically
[truncated: 243 more rows]
[truncated: 22 more columns]

## Sheet: 7C
7C	TGTCCTCAGACCCCTGTCCTCAGACCCCTGT																										7C (2)	TGTCCTCAGACCCCTGTCCTCAGACCCCTGT
[truncated: 244 more rows]
[truncated: 20 more columns]

[truncated: 4 more sheets: 8C, 9C, 10C, 11C]
