# Supplementary material for: Structural insights into i-motif DNA structures in sequences from the insulin-linked polymorphic region
Source: Nat Commun. 2024 Aug 20;15:7119. doi: 10.1038/s41467-024-50553-0 (PMC11336075; doi:10.1038/s41467-024-50553-0)
Supplement: Supplementary file 4 — Source Data [file 41467_2024_50553_MOESM4_ESM.zip › Source Data C-rich ILPR - TDS (Table 1_Supp S5).xlsx]

## Sheet: Sequences
TDS conditions	2.5 uM DNA in 10 mM NaCaco 100 mM KCl pH 5.5
LABEL	Sequence
1C	TGTCCCCACACCCCTGTCCCCACACCCCTGT
2C	TGTGCCCACACCCCTGTGCCCACACCCCTGT
3C	TGTCCTCACACCCCTGTCCTCACACCCCTGT
4C	TATCCCCACACCCCTATCCCCACACCCCTAT
5C	TATCCACACACCCCTATCCACACACCCCTAT
6C	TGTCCCCAGACCCCTGTCCCCAGACCCCTGT
7C	TGTCCTCAGACCCCTGTCCTCAGACCCCTGT
8C	TGTCCCCGGACCCCTGTCCCCGGACCCCTGT
9C	TGTCCCCAGGACCCCTGTCCCCAGGACCCCTGT
10C	TGTCCCCAGGACCCTGTCCCCAGGACCCTGT
11C	TGTCCCCGGGACCCCTGTCCCCGGGACCCCTGT

## Sheet: 1C
1C	TGTCCCCACACCCCTGTCCCCACACCCCTGT
	4 oC	95 oC
Wavelength (nm)	Abs	Abs
320	0.251942	0.233782
319.5	0.252249	0.233878
319	0.252629	0.234021
318.5	0.253057	0.23416
318	0.253533	0.234301
317.5	0.254106	0.234411
317	0.254661	0.234521
316.5	0.255397	0.234653
316	0.256208	0.234717
315.5	0.257249	0.234938
315	0.258398	0.235014
314.5	0.259711	0.235183
314	0.261263	0.235369
313.5	0.262864	0.235595
313	0.264762	0.235745
312.5	0.266878	0.235946
312	0.269323	0.236157
311.5	0.271977	0.236425
311	0.274761	0.236753
310.5	0.277852	0.23711
310	0.281161	0.237536
309.5	0.284593	0.238029
309	0.287994	0.238613
308.5	0.2915	0.239254
308	0.295132	0.239953
307.5	0.298844	0.24076
307	0.302579	0.241649
306.5	0.30618	0.242656
306	0.309905	0.243725
305.5	0.313653	0.244939
305	0.317465	0.246338
304.5	0.3212	0.247911
304	0.324902	0.249684
303.5	0.328729	0.251625
303	0.332717	0.253879
302.5	0.336808	0.256279
302	0.341041	0.258921
301.5	0.345495	0.261829
301	0.35024	0.26503
300.5	0.355212	0.268584
300	0.360494	0.27242
299.5	0.366046	0.276661
299	0.371996	0.281319
298.5	0.3783	0.286387
298	0.384973	0.291866
297.5	0.39196	0.297835
297	0.399243	0.304186
296.5	0.406829	0.311046
296	0.414585	0.318457
295.5	0.422587	0.326382
295	0.430726	0.334915
294.5	0.439045	0.343858
294	0.447448	0.353439
293.5	0.455971	0.363565
293	0.464569	0.374234
292.5	0.473242	0.385405
292	0.482116	0.397131
291.5	0.491088	0.409299
291	0.500281	0.421899
290.5	0.509688	0.434928
290	0.51937	0.448264
289.5	0.529148	0.461855
289	0.539194	0.475625
288.5	0.549323	0.489456
288	0.559642	0.50339
287.5	0.570006	0.517355
287	0.580498	0.531297
286.5	0.591121	0.545148
286	0.601822	0.558998
285.5	0.612669	0.572847
285	0.623565	0.586535
284.5	0.634506	0.600165
284	0.645375	0.613689
283.5	0.65629	0.627166
283	0.667133	0.640473
282.5	0.677778	0.653624
282	0.688205	0.666694
281.5	0.698254	0.679507
281	0.708024	0.692078
280.5	0.717444	0.704398
280	0.726357	0.71657
279.5	0.734943	0.728356
279	0.743062	0.739879
278.5	0.750834	0.751116
278	0.758118	0.76205
277.5	0.765083	0.772655
277	0.771743	0.782919
276.5	0.777911	0.792855
276	0.783698	0.802375
275.5	0.789008	0.811478
275	0.793961	0.82013
274.5	0.798341	0.82834
274	0.802393	0.83608
273.5	0.806017	0.843387
273	0.809223	0.850238
272.5	0.81211	0.856559
272	0.814606	0.862495
271.5	0.816766	0.86787
271	0.818493	0.87281
270.5	0.81976	0.87727
270	0.820647	0.881234
269.5	0.821082	0.884749
269	0.821063	0.887757
268.5	0.820616	0.890352
268	0.819893	0.892453
267.5	0.818741	0.894086
267	0.817286	0.895221
266.5	0.815544	0.896023
266	0.813496	0.896402
265.5	0.81127	0.896354
265	0.80877	0.896021
264.5	0.806162	0.895236
264	0.803339	0.894352
263.5	0.800522	0.892983
263	0.797569	0.891424
262.5	0.794523	0.889538
262	0.791293	0.887396
261.5	0.788004	0.885127
261	0.784717	0.882603
260.5	0.781139	0.879954
260	0.777409	0.87698
259.5	0.773462	0.873953
259	0.769455	0.870636
258.5	0.765226	0.867175
258	0.760821	0.863453
257.5	0.75622	0.859582
257	0.751378	0.855577
256.5	0.746448	0.851315
256	0.741299	0.847055
255.5	0.735962	0.842601
255	0.730475	0.838066
254.5	0.724902	0.833469
254	0.719229	0.828786
253.5	0.713394	0.824082
253	0.707564	0.819413
252.5	0.701568	0.814743
252	0.695578	0.81009
251.5	0.689484	0.805448
251	0.683359	0.800834
250.5	0.677256	0.796235
250	0.67109	0.791549
249.5	0.664932	0.786985
249	0.658717	0.782364
248.5	0.65253	0.777817
248	0.646219	0.773206
247.5	0.63993	0.76876
247	0.633579	0.764334
246.5	0.627269	0.759952
246	0.621031	0.755598
245.5	0.614781	0.751346
245	0.608735	0.74716
244.5	0.602698	0.743091
244	0.596944	0.739061
243.5	0.591359	0.735117
243	0.585988	0.731294
242.5	0.580814	0.727574
242	0.575881	0.723922
241.5	0.571331	0.720423
241	0.567005	0.71712
240.5	0.563016	0.713924
240	0.559334	0.7108
239.5	0.556175	0.707987
239	0.553383	0.705291
238.5	0.551061	0.702796
238	0.549219	0.700469
237.5	0.54786	0.698445
237	0.547063	0.696648
236.5	0.546693	0.695106
236	0.546945	0.693867
235.5	0.547635	0.692949
235	0.548861	0.692362
234.5	0.550548	0.692066
234	0.552754	0.692162
233.5	0.555427	0.692611
233	0.558525	0.69353
232.5	0.562083	0.69479
232	0.566042	0.696487
231.5	0.570472	0.698612
231	0.575304	0.701202
230.5	0.580605	0.704326
230	0.586246	0.70794

## Sheet: 2C
2C	TGTGCCCACACCCCTGTGCCCACACCCCTGT
	4 oC	95 oC
Wavelength (nm)	Abs	Abs
320	0.261317	0.274028
319.5	0.261586	0.274267
319	0.261824	0.274502
318.5	0.2621	0.274712
318	0.262341	0.274914
317.5	0.262596	0.275149
317	0.262786	0.275375
316.5	0.263059	0.275584
316	0.263314	0.275868
315.5	0.263534	0.27611
315	0.263809	0.276398
314.5	0.264123	0.276619
314	0.264431	0.276924
313.5	0.264825	0.277216
313	0.265178	0.277539
312.5	0.26555	0.277851
312	0.265982	0.278267
311.5	0.266399	0.278675
311	0.266918	0.279138
310.5	0.267504	0.279645
310	0.26817	0.280124
309.5	0.268873	0.280686
309	0.269741	0.281241
308.5	0.270696	0.281912
308	0.271802	0.282644
307.5	0.272984	0.283442
307	0.274319	0.28436
306.5	0.275828	0.285356
306	0.277492	0.286492
305.5	0.279385	0.287751
305	0.281491	0.289099
304.5	0.283829	0.29067
304	0.286369	0.292396
303.5	0.289259	0.294297
303	0.292302	0.296375
302.5	0.295661	0.29873
302	0.299215	0.301328
301.5	0.303067	0.304264
301	0.307178	0.307437
300.5	0.3115	0.311041
300	0.316113	0.315
299.5	0.320901	0.319383
299	0.325979	0.324129
298.5	0.3313	0.32943
298	0.336857	0.335127
297.5	0.342714	0.341399
297	0.348927	0.348172
296.5	0.355446	0.355579
296	0.362396	0.363583
295.5	0.369703	0.372156
295	0.377439	0.381431
294.5	0.385616	0.391312
294	0.394239	0.401849
293.5	0.403279	0.413018
293	0.412696	0.424769
292.5	0.422579	0.437175
292	0.432797	0.450086
291.5	0.443445	0.463548
291	0.45438	0.477485
290.5	0.465647	0.491812
290	0.477107	0.506499
289.5	0.488802	0.521505
289	0.500667	0.536746
288.5	0.512605	0.552217
288	0.524598	0.567826
287.5	0.536608	0.583495
287	0.548616	0.599171
286.5	0.560604	0.614762
286	0.572532	0.630453
285.5	0.584417	0.645974
285	0.596208	0.661496
284.5	0.607967	0.676869
284	0.619681	0.69229
283.5	0.631219	0.707527
283	0.642686	0.722716
282.5	0.654029	0.73777
282	0.665187	0.75269
281.5	0.676084	0.76743
281	0.686839	0.782007
280.5	0.697403	0.79637
280	0.707757	0.810583
279.5	0.717961	0.82454
279	0.72797	0.83825
278.5	0.737902	0.851718
278	0.747721	0.864915
277.5	0.757518	0.877808
277	0.767217	0.890417
276.5	0.776834	0.902696
276	0.786317	0.91463
275.5	0.795751	0.926125
275	0.805062	0.937199
274.5	0.814135	0.947794
274	0.822943	0.957813
273.5	0.831392	0.967335
273	0.839436	0.97617
272.5	0.846969	0.98454
272	0.853973	0.992295
271.5	0.860396	0.999605
271	0.866384	1.0064
270.5	0.87189	1.01274
270	0.877063	1.01857
269.5	0.881886	1.02409
269	0.886471	1.02905
268.5	0.890835	1.03353
268	0.89492	1.03744
267.5	0.898712	1.04093
267	0.902193	1.04389
266.5	0.905457	1.04645
266	0.908382	1.04861
265.5	0.911027	1.05038
265	0.913429	1.05174
264.5	0.915488	1.05278
264	0.917213	1.05354
263.5	0.918673	1.05403
263	0.919674	1.05414
262.5	0.920329	1.05405
262	0.920498	1.05367
261.5	0.920222	1.05312
261	0.919452	1.05215
260.5	0.918158	1.05104
260	0.916377	1.04964
259.5	0.914066	1.04793
259	0.911387	1.04597
258.5	0.908329	1.04368
258	0.904941	1.0412
257.5	0.901225	1.03839
257	0.897213	1.03533
256.5	0.892939	1.03202
256	0.888411	1.0285
255.5	0.883619	1.02476
255	0.878535	1.0208
254.5	0.87327	1.01666
254	0.867797	1.01243
253.5	0.862084	1.00801
253	0.856213	1.0036
252.5	0.850175	0.999001
252	0.843974	0.994358
251.5	0.837612	0.989644
251	0.831144	0.984888
250.5	0.824641	0.980152
250	0.818009	0.97531
249.5	0.811306	0.970282
249	0.804613	0.965292
248.5	0.797896	0.960191
248	0.791294	0.955113
247.5	0.784655	0.949869
247	0.778126	0.944655
246.5	0.771716	0.939457
246	0.765344	0.934307
245.5	0.759077	0.929118
245	0.752885	0.92402
244.5	0.746833	0.918976
244	0.740927	0.91398
243.5	0.735131	0.909057
243	0.729489	0.904269
242.5	0.724062	0.899572
242	0.718826	0.894974
241.5	0.713898	0.890584
241	0.709096	0.886379
240.5	0.70461	0.882492
240	0.700405	0.87887
239.5	0.696547	0.875543
239	0.693063	0.872656
238.5	0.689903	0.870216
238	0.687214	0.868278
237.5	0.685059	0.866918
237	0.68339	0.866175
236.5	0.682266	0.866255
236	0.681782	0.867064
235.5	0.682009	0.868785
235	0.682992	0.871426
234.5	0.684593	0.875059
234	0.687061	0.87956
233.5	0.690226	0.885066
233	0.694171	0.8914
232.5	0.698756	0.898669
232	0.704028	0.90663
231.5	0.710004	0.915509
231	0.716675	0.925171
230.5	0.724215	0.935803
230	0.732666	0.947628

## Sheet: 3C
3C	TGTCCTCACACCCCTGTCCTCACACCCCTGT
	4 oC	95 oC
Wavelength (nm)	Abs	Abs
320	0.260751	0.238157
319.5	0.261035	0.23826
319	0.261281	0.238332
318.5	0.261546	0.238394
318	0.261875	0.238424
317.5	0.262204	0.238528
317	0.262644	0.238633
316.5	0.263127	0.2388
316	0.263731	0.238911
315.5	0.26442	0.239043
315	0.265203	0.239241
314.5	0.266075	0.2394
314	0.267106	0.23957
313.5	0.268262	0.239719
313	0.269527	0.239918
312.5	0.270992	0.240136
312	0.272537	0.240323
311.5	0.274296	0.240626
311	0.276179	0.240922
310.5	0.278254	0.241284
310	0.280492	0.24161
309.5	0.282879	0.242023
309	0.285463	0.24251
308.5	0.28808	0.24304
308	0.2909	0.243675
307.5	0.293788	0.244332
307	0.296736	0.24511
306.5	0.299767	0.245925
306	0.302799	0.246909
305.5	0.305985	0.247928
305	0.309165	0.249018
304.5	0.312397	0.250354
304	0.315703	0.251762
303.5	0.319132	0.253513
303	0.322672	0.255343
302.5	0.326262	0.25748
302	0.330009	0.259803
301.5	0.333937	0.262344
301	0.338128	0.265182
300.5	0.342476	0.268173
300	0.347092	0.271512
299.5	0.352	0.275025
299	0.357261	0.279024
298.5	0.362778	0.283307
298	0.368511	0.287978
297.5	0.374609	0.293063
297	0.381025	0.298553
296.5	0.387654	0.304541
296	0.394404	0.310916
295.5	0.401445	0.317796
295	0.408641	0.325141
294.5	0.415942	0.333002
294	0.423368	0.341332
293.5	0.430844	0.350182
293	0.43851	0.359518
292.5	0.446231	0.369242
292	0.454234	0.379451
291.5	0.462338	0.390066
291	0.470683	0.401068
290.5	0.479194	0.412361
290	0.487883	0.424002
289.5	0.496769	0.43585
289	0.50573	0.44788
288.5	0.514809	0.460059
288	0.523917	0.472309
287.5	0.533223	0.484667
287	0.542484	0.496962
286.5	0.551835	0.509191
286	0.561217	0.521532
285.5	0.570725	0.533801
285	0.580304	0.546036
284.5	0.589859	0.558178
284	0.599592	0.570374
283.5	0.609235	0.582404
283	0.618838	0.594382
282.5	0.628408	0.606171
282	0.637656	0.617801
281.5	0.646905	0.629375
281	0.655845	0.640744
280.5	0.664576	0.651991
280	0.673024	0.663007
279.5	0.681214	0.673884
279	0.689161	0.684514
278.5	0.696789	0.69491
278	0.704054	0.704986
277.5	0.711029	0.71475
277	0.717751	0.724257
276.5	0.724102	0.733384
276	0.730175	0.742206
275.5	0.735804	0.750695
275	0.741146	0.75872
274.5	0.746171	0.766493
274	0.750886	0.773809
273.5	0.755257	0.780741
273	0.759232	0.787248
272.5	0.762896	0.793347
272	0.766279	0.799021
271.5	0.769318	0.804254
271	0.771957	0.809144
270.5	0.77415	0.813538
270	0.776	0.817542
269.5	0.777363	0.821063
269	0.77835	0.824233
268.5	0.778838	0.826913
268	0.778943	0.829131
267.5	0.778674	0.83094
267	0.777999	0.832287
266.5	0.777107	0.833282
266	0.775914	0.833916
265.5	0.774493	0.834235
265	0.772757	0.834228
264.5	0.770845	0.833862
264	0.768748	0.833271
263.5	0.766491	0.832364
263	0.764087	0.831228
262.5	0.761505	0.829704
262	0.758826	0.828068
261.5	0.755938	0.826151
261	0.752971	0.823975
260.5	0.749754	0.821582
260	0.746467	0.818909
259.5	0.742856	0.816052
259	0.7391	0.812934
258.5	0.735204	0.809579
258	0.730999	0.806049
257.5	0.726674	0.802323
257	0.722035	0.798337
256.5	0.71724	0.794269
256	0.712231	0.790048
255.5	0.707071	0.7857
255	0.70174	0.781242
254.5	0.696351	0.776699
254	0.690846	0.772096
253.5	0.685286	0.767462
253	0.679683	0.762722
252.5	0.674008	0.758049
252	0.668244	0.753322
251.5	0.662489	0.748537
251	0.656641	0.743808
250.5	0.6508	0.73908
250	0.64487	0.734417
249.5	0.638964	0.729657
249	0.632986	0.724973
248.5	0.626957	0.720176
248	0.620986	0.715555
247.5	0.615059	0.710869
247	0.609158	0.706213
246.5	0.603209	0.701566
246	0.597414	0.697001
245.5	0.591682	0.692592
245	0.586102	0.68823
244.5	0.580578	0.683952
244	0.575174	0.679746
243.5	0.56996	0.675725
243	0.564943	0.671844
242.5	0.560132	0.667985
242	0.555473	0.664298
241.5	0.551151	0.660699
241	0.547055	0.657239
240.5	0.543338	0.653886
240	0.539873	0.650646
239.5	0.536803	0.647599
239	0.534126	0.644745
238.5	0.531813	0.642117
238	0.529878	0.639646
237.5	0.528332	0.637444
237	0.527269	0.63559
236.5	0.526683	0.634026
236	0.526544	0.63277
235.5	0.526873	0.631767
235	0.527678	0.631166
234.5	0.529034	0.630921
234	0.530789	0.631039
233.5	0.533042	0.631489
233	0.535708	0.632333
232.5	0.538799	0.633555
232	0.542268	0.635162
231.5	0.546121	0.637238
231	0.550357	0.639556
230.5	0.554935	0.642425
230	0.559902	0.645625

## Sheet: 4C
4C	TATCCCCACACCCCTATCCCCACACCCCTAT
	4 oC	95 oC
Wavelength (nm)	Abs	Abs
320	0.339066	0.27293
319.5	0.339429	0.273112
319	0.33979	0.273286
318.5	0.340318	0.273429
318	0.340854	0.273621
317.5	0.341527	0.273844
317	0.342211	0.274031
316.5	0.343025	0.274228
316	0.34402	0.274369
315.5	0.345079	0.274583
315	0.346297	0.274709
314.5	0.347712	0.274856
314	0.349312	0.274957
313.5	0.351036	0.275131
313	0.353113	0.275389
312.5	0.355361	0.275629
312	0.357892	0.276012
311.5	0.360581	0.276317
311	0.363517	0.276783
310.5	0.366731	0.277161
310	0.370016	0.277664
309.5	0.373491	0.278067
309	0.377076	0.278588
308.5	0.380819	0.279094
308	0.384603	0.279749
307.5	0.38847	0.280439
307	0.39232	0.281194
306.5	0.396197	0.282135
306	0.400009	0.283221
305.5	0.403749	0.28442
305	0.407514	0.28573
304.5	0.411255	0.28724
304	0.414947	0.288917
303.5	0.418683	0.290661
303	0.422503	0.292705
302.5	0.426386	0.294855
302	0.430395	0.297358
301.5	0.434539	0.299937
301	0.438968	0.302873
300.5	0.443569	0.306045
300	0.448529	0.309542
299.5	0.453744	0.313359
299	0.459305	0.317528
298.5	0.465228	0.322023
298	0.471421	0.326871
297.5	0.477936	0.332158
297	0.484682	0.337869
296.5	0.491751	0.344057
296	0.498996	0.350671
295.5	0.506454	0.357844
295	0.513951	0.365541
294.5	0.521637	0.373799
294	0.529353	0.382556
293.5	0.537121	0.391805
293	0.545023	0.401629
292.5	0.552963	0.411932
292	0.561164	0.422803
291.5	0.56942	0.434007
291	0.577928	0.44569
290.5	0.586657	0.457758
290	0.595755	0.470284
289.5	0.605038	0.483027
289	0.614655	0.496062
288.5	0.62451	0.509344
288	0.634588	0.522683
287.5	0.644934	0.536232
287	0.655419	0.549825
286.5	0.666201	0.563555
286	0.677079	0.577261
285.5	0.688215	0.590983
285	0.69953	0.604749
284.5	0.711062	0.618637
284	0.722653	0.632429
283.5	0.734327	0.646281
283	0.746049	0.660105
282.5	0.757701	0.673997
282	0.769239	0.687794
281.5	0.78048	0.701557
281	0.791438	0.715197
280.5	0.802123	0.728764
280	0.812537	0.742263
279.5	0.822429	0.755578
279	0.831989	0.768764
278.5	0.841115	0.781695
278	0.850003	0.794363
277.5	0.858463	0.806826
277	0.866489	0.818972
276.5	0.874233	0.83088
276	0.881577	0.842414
275.5	0.888563	0.853736
275	0.895146	0.864601
274.5	0.901509	0.87527
274	0.90747	0.885434
273.5	0.913159	0.895228
273	0.918445	0.904548
272.5	0.923462	0.913549
272	0.928163	0.922072
271.5	0.932411	0.930094
271	0.936195	0.93764
270.5	0.939652	0.944658
270	0.942682	0.951261
269.5	0.945134	0.957219
269	0.947174	0.962711
268.5	0.948604	0.96755
268	0.949641	0.971743
267.5	0.950127	0.975403
267	0.950096	0.978382
266.5	0.949626	0.980846
266	0.948775	0.982682
265.5	0.947549	0.983882
265	0.945922	0.984557
264.5	0.943996	0.984841
264	0.941726	0.984557
263.5	0.939291	0.983778
263	0.93644	0.982454
262.5	0.933368	0.980712
262	0.929995	0.978564
261.5	0.92631	0.975863
261	0.922244	0.972742
260.5	0.917821	0.969138
260	0.91301	0.965252
259.5	0.907892	0.960989
259	0.902414	0.956481
258.5	0.896594	0.951569
258	0.89054	0.946413
257.5	0.884143	0.94109
257	0.87757	0.935492
256.5	0.870723	0.929803
256	0.863631	0.923803
255.5	0.856396	0.917783
255	0.848981	0.911699
254.5	0.84137	0.90559
254	0.833645	0.899351
253.5	0.825778	0.893062
253	0.817866	0.88684
252.5	0.809929	0.880606
252	0.801804	0.87442
251.5	0.793866	0.868251
251	0.785802	0.862123
250.5	0.777836	0.856031
250	0.769843	0.85001
249.5	0.761905	0.844003
249	0.754052	0.83817
248.5	0.746198	0.832357
248	0.738521	0.826824
247.5	0.730985	0.821342
247	0.723582	0.816132
246.5	0.71633	0.811115
246	0.70934	0.806251
245.5	0.702559	0.801522
245	0.696015	0.796993
244.5	0.689685	0.792684
244	0.683659	0.788496
243.5	0.677938	0.784553
243	0.672581	0.780709
242.5	0.667549	0.777093
242	0.662877	0.773768
241.5	0.658647	0.770642
241	0.654789	0.767793
240.5	0.651469	0.765138
240	0.64858	0.762856
239.5	0.646278	0.760822
239	0.644538	0.759186
238.5	0.643437	0.75784
238	0.643026	0.757
237.5	0.643341	0.756581
237	0.64446	0.756726
236.5	0.646371	0.757443
236	0.649174	0.758711
235.5	0.652809	0.760701
235	0.657406	0.763243
234.5	0.662872	0.766529
234	0.669125	0.770424
233.5	0.676082	0.774904
233	0.683705	0.779912
232.5	0.691665	0.785301
232	0.700006	0.790983
231.5	0.708484	0.796959
231	0.717089	0.803061
230.5	0.725928	0.809384
230	0.734829	0.815991

## Sheet: 5C
5C	TATCCACACACCCCTATCCACACACCCCTAT
	4 oC	95 oC
Wavelength (nm)	Abs	Abs
320	0.274708	0.256103
319.5	0.274931	0.256246
319	0.275175	0.256376
318.5	0.275485	0.256485
318	0.275825	0.256675
317.5	0.27619	0.256731
317	0.276581	0.256875
316.5	0.277068	0.256998
316	0.277603	0.257163
315.5	0.278204	0.257318
315	0.278814	0.257404
314.5	0.279591	0.257627
314	0.280466	0.257752
313.5	0.281421	0.258019
313	0.282488	0.258193
312.5	0.283716	0.258446
312	0.285111	0.258676
311.5	0.286676	0.258901
311	0.288419	0.259257
310.5	0.290245	0.259543
310	0.292301	0.259904
309.5	0.29443	0.260278
309	0.296774	0.260691
308.5	0.299157	0.26119
308	0.301655	0.261704
307.5	0.304241	0.262364
307	0.306915	0.263073
306.5	0.30968	0.263866
306	0.312405	0.264658
305.5	0.315308	0.265724
305	0.318136	0.26684
304.5	0.321141	0.268013
304	0.324197	0.26935
303.5	0.327325	0.270824
303	0.330635	0.272525
302.5	0.333981	0.274365
302	0.337618	0.276353
301.5	0.341339	0.27853
301	0.345374	0.280945
300.5	0.349447	0.283564
300	0.353825	0.286439
299.5	0.358405	0.28959
299	0.363253	0.29299
298.5	0.368355	0.296779
298	0.373662	0.30078
297.5	0.379316	0.305151
297	0.385121	0.309849
296.5	0.391276	0.314915
296	0.397596	0.320418
295.5	0.404144	0.326305
295	0.410744	0.332728
294.5	0.41755	0.339502
294	0.424591	0.346811
293.5	0.431667	0.354498
293	0.438825	0.362606
292.5	0.446208	0.371145
292	0.453748	0.380084
291.5	0.461479	0.389485
291	0.469391	0.399263
290.5	0.477529	0.409408
290	0.486001	0.419841
289.5	0.494653	0.430608
289	0.503546	0.441603
288.5	0.512687	0.452726
288	0.522072	0.464106
287.5	0.531501	0.475621
287	0.541114	0.487281
286.5	0.550956	0.498982
286	0.560784	0.510777
285.5	0.570845	0.522667
285	0.580948	0.534645
284.5	0.591182	0.546764
284	0.601443	0.558966
283.5	0.61181	0.571294
283	0.622131	0.583732
282.5	0.632481	0.59633
282	0.642744	0.608917
281.5	0.652854	0.621556
281	0.662853	0.634198
280.5	0.672659	0.646795
280	0.682262	0.659414
279.5	0.691541	0.671891
279	0.700666	0.684328
278.5	0.709492	0.696637
278	0.718121	0.708863
277.5	0.726445	0.720923
277	0.734638	0.732754
276.5	0.742661	0.744528
276	0.750446	0.755933
275.5	0.758031	0.767261
275	0.765328	0.778302
274.5	0.772566	0.789112
274	0.77942	0.799673
273.5	0.786089	0.809983
273	0.792498	0.820048
272.5	0.798675	0.82968
272	0.804565	0.839064
271.5	0.810128	0.84801
271	0.815336	0.856611
270.5	0.820207	0.864758
270	0.824735	0.872444
269.5	0.828879	0.879636
269	0.832643	0.886285
268.5	0.835908	0.892424
268	0.838755	0.897949
267.5	0.841197	0.902868
267	0.843201	0.90714
266.5	0.844645	0.910946
266	0.84573	0.914199
265.5	0.846381	0.916814
265	0.846774	0.918938
264.5	0.846846	0.920452
264	0.846473	0.921528
263.5	0.845907	0.922065
263	0.844926	0.922002
262.5	0.843678	0.921564
262	0.842009	0.920516
261.5	0.840008	0.918988
261	0.837519	0.916923
260.5	0.834717	0.914408
260	0.831361	0.911359
259.5	0.8277	0.907919
259	0.823604	0.904091
258.5	0.819061	0.899844
258	0.814203	0.895295
257.5	0.808994	0.890358
257	0.803507	0.88524
256.5	0.797683	0.879959
256	0.791671	0.874387
255.5	0.785353	0.868663
255	0.778934	0.86277
254.5	0.772206	0.856805
254	0.765428	0.850656
253.5	0.758476	0.844553
253	0.751386	0.8382
252.5	0.744214	0.831944
252	0.73693	0.825719
251.5	0.729618	0.819457
251	0.722227	0.813323
250.5	0.714856	0.807094
250	0.707497	0.800988
249.5	0.700245	0.794944
249	0.692965	0.788986
248.5	0.68579	0.783137
248	0.678756	0.777367
247.5	0.671859	0.771756
247	0.665164	0.766318
246.5	0.658484	0.761024
246	0.652073	0.755903
245.5	0.645772	0.751014
245	0.639765	0.746317
244.5	0.633873	0.741842
244	0.628253	0.737596
243.5	0.622912	0.733536
243	0.61786	0.729757
242.5	0.613045	0.72617
242	0.608542	0.722856
241.5	0.604423	0.719809
241	0.600593	0.717065
240.5	0.597151	0.714685
240	0.594097	0.712623
239.5	0.591567	0.711059
239	0.589533	0.709889
238.5	0.587981	0.709294
238	0.586997	0.709325
237.5	0.58665	0.709943
237	0.586939	0.711445
236.5	0.587874	0.713711
236	0.589578	0.71697
235.5	0.592027	0.721059
235	0.595254	0.726208
234.5	0.599129	0.732288
234	0.603863	0.739319
233.5	0.609291	0.74714
233	0.615315	0.755583
232.5	0.62187	0.764567
232	0.628893	0.773868
231.5	0.636341	0.783493
231	0.644124	0.793259
230.5	0.652357	0.803154
230	0.660947	0.81335

## Sheet: 6C
6C	TGTCCCCAGACCCCTGTCCCCAGACCCCTGT
	4 oC	95 oC
Wavelength (nm)	Abs	Abs
320	0.299136	0.255275
319.5	0.299466	0.255363
319	0.299882	0.255549
318.5	0.30027	0.25564
318	0.300764	0.255841
317.5	0.301276	0.255916
317	0.301905	0.256089
316.5	0.302603	0.256183
316	0.303395	0.256376
315.5	0.304315	0.256488
315	0.305377	0.256634
314.5	0.306635	0.256843
314	0.308006	0.256984
313.5	0.309669	0.257239
313	0.311388	0.257423
312.5	0.313428	0.25766
312	0.315653	0.257895
311.5	0.31808	0.258152
311	0.320726	0.258503
310.5	0.323571	0.258868
310	0.326652	0.259235
309.5	0.329894	0.259764
309	0.333348	0.260288
308.5	0.336838	0.260888
308	0.340559	0.261669
307.5	0.344285	0.262445
307	0.348081	0.263389
306.5	0.351852	0.264344
306	0.355672	0.265526
305.5	0.35946	0.266693
305	0.363219	0.268057
304.5	0.366946	0.269584
304	0.37068	0.271318
303.5	0.374559	0.273219
303	0.3784	0.275347
302.5	0.382462	0.277766
302	0.386619	0.280445
301.5	0.391035	0.283417
301	0.395584	0.286649
300.5	0.400466	0.290157
300	0.405703	0.294078
299.5	0.411211	0.298341
299	0.417107	0.303054
298.5	0.423364	0.308058
298	0.430085	0.313635
297.5	0.437135	0.319549
297	0.444573	0.326065
296.5	0.452285	0.333003
296	0.460343	0.34051
295.5	0.468611	0.348566
295	0.47702	0.35721
294.5	0.48561	0.366361
294	0.494298	0.376122
293.5	0.503193	0.3865
293	0.512208	0.397397
292.5	0.521402	0.408865
292	0.530728	0.4208
291.5	0.540301	0.433294
291	0.550095	0.446283
290.5	0.560107	0.459637
290	0.570319	0.473396
289.5	0.580691	0.487355
289	0.591299	0.501647
288.5	0.601987	0.516016
288	0.612888	0.530572
287.5	0.623775	0.545003
287	0.634825	0.559564
286.5	0.645887	0.573976
286	0.657099	0.588423
285.5	0.668323	0.602732
285	0.679568	0.616976
284.5	0.690891	0.631092
284	0.702146	0.645052
283.5	0.71345	0.658981
283	0.724614	0.67274
282.5	0.735669	0.686328
282	0.746328	0.699735
281.5	0.75682	0.713045
281	0.766826	0.726067
280.5	0.776537	0.738911
280	0.785683	0.751491
279.5	0.794464	0.763773
279	0.802863	0.775822
278.5	0.810808	0.787466
278	0.818394	0.798929
277.5	0.825463	0.809847
277	0.832222	0.820546
276.5	0.838452	0.830743
276	0.844338	0.840648
275.5	0.849669	0.850169
275	0.854681	0.859309
274.5	0.859205	0.867916
274	0.863265	0.87622
273.5	0.866957	0.884059
273	0.870243	0.891495
272.5	0.873227	0.898491
272	0.875716	0.904884
271.5	0.877833	0.910969
271	0.879582	0.916543
270.5	0.88089	0.921674
270	0.881809	0.926318
269.5	0.882297	0.930509
269	0.882446	0.934302
268.5	0.882131	0.937535
268	0.881531	0.940375
267.5	0.880616	0.942802
267	0.879516	0.944841
266.5	0.878038	0.94643
266	0.876476	0.947663
265.5	0.874664	0.948623
265	0.872827	0.949243
264.5	0.870818	0.949601
264	0.868784	0.949685
263.5	0.866738	0.949634
263	0.864613	0.949236
262.5	0.862562	0.948691
262	0.86044	0.947898
261.5	0.858338	0.947005
261	0.856218	0.945739
260.5	0.854084	0.944301
260	0.851843	0.942577
259.5	0.849531	0.940704
259	0.847096	0.938599
258.5	0.844428	0.936198
258	0.841616	0.933607
257.5	0.838544	0.930764
257	0.835279	0.927719
256.5	0.831741	0.924432
256	0.828088	0.920906
255.5	0.824126	0.917222
255	0.820135	0.913285
254.5	0.815891	0.909325
254	0.811566	0.905203
253.5	0.807042	0.900957
253	0.802368	0.896572
252.5	0.797493	0.892126
252	0.792446	0.887478
251.5	0.787306	0.882836
251	0.781901	0.877983
250.5	0.776376	0.873086
250	0.77057	0.868081
249.5	0.764696	0.862963
249	0.758533	0.857754
248.5	0.752272	0.852432
248	0.74583	0.847057
247.5	0.739245	0.841632
247	0.732588	0.836084
246.5	0.725795	0.830559
246	0.718983	0.825034
245.5	0.712109	0.819506
245	0.705337	0.813953
244.5	0.698505	0.808468
244	0.691756	0.803069
243.5	0.685034	0.797727
243	0.678424	0.792426
242.5	0.671998	0.787258
242	0.6657	0.782134
241.5	0.659687	0.777211
241	0.653882	0.772273
240.5	0.648404	0.767584
240	0.643252	0.762972
239.5	0.638555	0.758555
239	0.63418	0.754351
238.5	0.630313	0.750293
238	0.626916	0.74661
237.5	0.624078	0.74318
237	0.621824	0.740096
236.5	0.62016	0.737276
236	0.619123	0.734871
235.5	0.618747	0.732943
235	0.619058	0.731338
234.5	0.619971	0.730219
234	0.621562	0.729535
233.5	0.623707	0.729389
233	0.626468	0.729552
232.5	0.629624	0.730241
232	0.633164	0.731314
231.5	0.637135	0.732811
231	0.641442	0.734674
230.5	0.6462	0.737014
230	0.651186	0.739822

## Sheet: 7C
7C	TGTCCTCAGACCCCTGTCCTCAGACCCCTGT
	4 oC	95 oC
Wavelength (nm)	Abs	Abs
320	0.260994	0.231984
319.5	0.261226	0.232192
319	0.261472	0.232288
318.5	0.261683	0.232475
318	0.261931	0.23261
317.5	0.262286	0.232699
317	0.262624	0.232889
316.5	0.263037	0.232971
316	0.263488	0.233119
315.5	0.264055	0.233177
315	0.26467	0.233353
314.5	0.26543	0.233477
314	0.266277	0.233661
313.5	0.267183	0.233763
313	0.268302	0.234033
312.5	0.269458	0.234208
312	0.270758	0.23444
311.5	0.272245	0.234764
311	0.273872	0.23505
310.5	0.275635	0.235518
310	0.277581	0.235866
309.5	0.279662	0.236409
309	0.281956	0.236928
308.5	0.284427	0.237531
308	0.286983	0.238219
307.5	0.289791	0.238885
307	0.292726	0.239785
306.5	0.295788	0.240765
306	0.299058	0.241908
305.5	0.302357	0.243168
305	0.305856	0.244586
304.5	0.309375	0.246234
304	0.313026	0.248073
303.5	0.31675	0.250159
303	0.320633	0.252366
302.5	0.324686	0.254868
302	0.328909	0.257573
301.5	0.333386	0.260613
301	0.338111	0.263941
300.5	0.343176	0.267575
300	0.34858	0.271536
299.5	0.354354	0.275895
299	0.360458	0.280686
298.5	0.366928	0.28579
298	0.373794	0.291389
297.5	0.380977	0.297467
297	0.388537	0.304021
296.5	0.396362	0.311116
296	0.404491	0.318691
295.5	0.412841	0.32696
295	0.421516	0.335732
294.5	0.430325	0.345118
294	0.439354	0.355054
293.5	0.448567	0.365495
293	0.458062	0.376595
292.5	0.467749	0.388185
292	0.477619	0.40033
291.5	0.487785	0.412889
291	0.498099	0.425942
290.5	0.508704	0.439362
290	0.519423	0.453187
289.5	0.530313	0.467239
289	0.541385	0.481532
288.5	0.552485	0.496032
288	0.563624	0.510616
287.5	0.574829	0.525285
287	0.586085	0.539919
286.5	0.597338	0.554569
286	0.60867	0.569135
285.5	0.619964	0.583699
285	0.631243	0.598171
284.5	0.642506	0.612521
284	0.653684	0.626775
283.5	0.664836	0.640891
283	0.675863	0.654939
282.5	0.686736	0.66875
282	0.697437	0.68249
281.5	0.707949	0.695985
281	0.718177	0.70941
280.5	0.728133	0.722557
280	0.737779	0.735389
279.5	0.747198	0.748064
279	0.756469	0.760441
278.5	0.765369	0.772584
278	0.774083	0.784353
277.5	0.782439	0.795777
277	0.79057	0.806909
276.5	0.798365	0.817597
276	0.805718	0.827876
275.5	0.812715	0.837833
275	0.819331	0.847329
274.5	0.825674	0.856397
274	0.831569	0.865062
273.5	0.837073	0.873294
273	0.842135	0.881033
272.5	0.846778	0.888372
272	0.85109	0.895164
271.5	0.854874	0.9015
271	0.858289	0.907399
270.5	0.861254	0.91276
270	0.86393	0.917741
269.5	0.866179	0.922309
269	0.867927	0.926488
268.5	0.869255	0.930086
268	0.870257	0.933297
267.5	0.870868	0.936034
267	0.871085	0.938421
266.5	0.870946	0.940328
266	0.870417	0.941773
265.5	0.869761	0.94295
265	0.868833	0.943744
264.5	0.86777	0.944342
264	0.866501	0.944502
263.5	0.865093	0.944486
263	0.863575	0.944148
262.5	0.861849	0.94354
262	0.859983	0.942708
261.5	0.8579	0.941528
261	0.855641	0.940178
260.5	0.853175	0.938532
260	0.850543	0.936677
259.5	0.847747	0.934519
259	0.844586	0.932143
258.5	0.841242	0.929435
258	0.837665	0.926434
257.5	0.833869	0.923117
257	0.82978	0.919405
256.5	0.825365	0.915483
256	0.820751	0.911323
255.5	0.815925	0.906906
255	0.810937	0.902351
254.5	0.805673	0.897625
254	0.800251	0.892783
253.5	0.794682	0.887793
253	0.788976	0.882637
252.5	0.783033	0.877357
252	0.776889	0.871917
251.5	0.770602	0.866357
251	0.764063	0.860607
250.5	0.757414	0.854784
250	0.750472	0.848746
249.5	0.743544	0.842653
249	0.736415	0.836459
248.5	0.729178	0.830196
248	0.721846	0.823889
247.5	0.71442	0.8175
247	0.706996	0.811124
246.5	0.699499	0.804673
246	0.692026	0.798365
245.5	0.684537	0.791912
245	0.677144	0.785588
244.5	0.669887	0.779251
244	0.662648	0.772988
243.5	0.655571	0.76685
243	0.648655	0.760699
242.5	0.641946	0.754792
242	0.635398	0.748942
241.5	0.629073	0.743318
241	0.623031	0.737828
240.5	0.6173	0.732589
240	0.611925	0.72755
239.5	0.606843	0.722772
239	0.60228	0.718245
238.5	0.598102	0.714015
238	0.594458	0.710149
237.5	0.591261	0.706603
237	0.588669	0.70347
236.5	0.586693	0.700753
236	0.585312	0.698563
235.5	0.584564	0.696851
235	0.584428	0.695692
234.5	0.584981	0.695036
234	0.586134	0.694942
233.5	0.587932	0.695452
233	0.59038	0.696477
232.5	0.593457	0.698135
232	0.597216	0.700361
231.5	0.601538	0.703274
231	0.606523	0.706835
230.5	0.612071	0.711073
230	0.618309	0.716026

## Sheet: 8C
8C	TGTCCCCGGACCCCTGTCCCCGGACCCCTGT
	4 oC	95 oC
Wavelength (nm)	Abs	Abs
320	0.256187	0.243687
319.5	0.256468	0.243804
319	0.256709	0.243976
318.5	0.257002	0.244134
318	0.25738	0.244271
317.5	0.257684	0.244462
317	0.258127	0.244618
316.5	0.258522	0.244803
316	0.259042	0.244933
315.5	0.259496	0.245113
315	0.260122	0.245211
314.5	0.260796	0.245447
314	0.261556	0.245618
313.5	0.262353	0.245839
313	0.263427	0.246086
312.5	0.264604	0.246428
312	0.265905	0.246741
311.5	0.267341	0.247122
311	0.268991	0.247549
310.5	0.27078	0.247937
310	0.272674	0.248425
309.5	0.274726	0.248922
309	0.277017	0.249555
308.5	0.279536	0.250302
308	0.282184	0.251074
307.5	0.285078	0.252044
307	0.288237	0.253122
306.5	0.291638	0.254357
306	0.29523	0.255653
305.5	0.299016	0.257223
305	0.303054	0.258879
304.5	0.307307	0.260905
304	0.311754	0.263035
303.5	0.316353	0.265529
303	0.321215	0.268244
302.5	0.326266	0.271247
302	0.331617	0.274597
301.5	0.33717	0.278291
301	0.343093	0.282344
300.5	0.349235	0.286781
300	0.355732	0.291701
299.5	0.362472	0.296994
299	0.36963	0.302816
298.5	0.377123	0.309121
298	0.384957	0.316001
297.5	0.393206	0.323447
297	0.401851	0.331484
296.5	0.410892	0.340163
296	0.4203	0.349584
295.5	0.430067	0.359642
295	0.440061	0.370343
294.5	0.450439	0.381774
294	0.461001	0.393917
293.5	0.471805	0.406745
293	0.482816	0.420203
292.5	0.494045	0.434279
292	0.50549	0.449096
291.5	0.516998	0.46449
291	0.528795	0.480407
290.5	0.5406	0.496705
290	0.552648	0.513502
289.5	0.564718	0.530526
289	0.577005	0.547834
288.5	0.58924	0.565224
288	0.601618	0.582737
287.5	0.613958	0.600242
287	0.62638	0.617712
286.5	0.638762	0.634992
286	0.651171	0.652179
285.5	0.663541	0.669252
285	0.675906	0.686083
284.5	0.688324	0.702698
284	0.700655	0.719047
283.5	0.712962	0.735186
283	0.725025	0.751059
282.5	0.736978	0.766713
282	0.748741	0.782069
281.5	0.760288	0.797117
281	0.771607	0.811838
280.5	0.782595	0.826261
280	0.793422	0.840292
279.5	0.803962	0.854008
279	0.814251	0.867329
278.5	0.824182	0.880059
278	0.8339	0.892377
277.5	0.843261	0.904168
277	0.852392	0.915622
276.5	0.860992	0.92654
276	0.869388	0.93689
275.5	0.877263	0.946709
275	0.884813	0.956007
274.5	0.891887	0.964776
274	0.898486	0.972861
273.5	0.904786	0.980391
273	0.910512	0.987363
272.5	0.91578	0.993821
272	0.920547	0.999799
271.5	0.924788	1.00525
271	0.928573	1.01017
270.5	0.931934	1.01469
270	0.934727	1.01858
269.5	0.93715	1.02204
269	0.9392	1.025
268.5	0.940814	1.02748
268	0.942069	1.02955
267.5	0.942833	1.03116
267	0.943345	1.03245
266.5	0.943461	1.03341
266	0.943282	1.03406
265.5	0.942777	1.03451
265	0.94207	1.0347
264.5	0.941034	1.03488
264	0.939818	1.0347
263.5	0.938345	1.03461
263	0.936619	1.03426
262.5	0.934667	1.03386
262	0.932429	1.03333
261.5	0.930019	1.03271
261	0.92728	1.03203
260.5	0.924392	1.03108
260	0.92107	1.02999
259.5	0.917544	1.02873
259	0.913741	1.02723
258.5	0.909561	1.02551
258	0.905187	1.02353
257.5	0.900471	1.02116
257	0.895487	1.01861
256.5	0.890242	1.01565
256	0.884801	1.01262
255.5	0.879076	1.00912
255	0.873178	1.00554
254.5	0.867088	1.00177
254	0.860773	0.997875
253.5	0.854255	0.993801
253	0.847622	0.989531
252.5	0.84082	0.985215
252	0.833904	0.980751
251.5	0.82688	0.976171
251	0.819714	0.971396
250.5	0.812546	0.966507
250	0.80516	0.961521
249.5	0.797755	0.956303
249	0.790151	0.950908
248.5	0.782519	0.945279
248	0.774819	0.939587
247.5	0.767091	0.933631
247	0.759273	0.92766
246.5	0.751521	0.921418
246	0.743728	0.915161
245.5	0.735968	0.908865
245	0.728278	0.90251
244.5	0.720633	0.8961
244	0.713053	0.889669
243.5	0.705582	0.883319
243	0.698269	0.876861
242.5	0.691133	0.870529
242	0.684151	0.864114
241.5	0.677338	0.857806
241	0.67079	0.851516
240.5	0.664446	0.845366
240	0.658434	0.839249
239.5	0.65271	0.833342
239	0.64734	0.827548
238.5	0.642424	0.821945
238	0.637914	0.81652
237.5	0.634004	0.811302
237	0.630423	0.806465
236.5	0.627372	0.801823
236	0.624849	0.797504
235.5	0.622917	0.79346
235	0.621425	0.78977
234.5	0.620579	0.786501
234	0.620213	0.783529
233.5	0.620548	0.781051
233	0.621402	0.778936
232.5	0.622837	0.777444
232	0.624904	0.776279
231.5	0.627477	0.775679
231	0.630706	0.775435
230.5	0.63438	0.775785
230	0.638715	0.776688

## Sheet: 9C
9C	TGTCCCCAGGACCCCTGTCCCCAGGACCCCTGT
	4 oC	95 oC
Wavelength (nm)	Abs	Abs
320	0.267103	0.239458
319.5	0.267371	0.239648
319	0.267659	0.239802
318.5	0.268018	0.239943
318	0.268416	0.240013
317.5	0.268975	0.240144
317	0.26952	0.240276
316.5	0.270218	0.240444
316	0.270955	0.240631
315.5	0.271825	0.240713
315	0.272819	0.240994
314.5	0.273856	0.241233
314	0.275153	0.241511
313.5	0.276625	0.241668
313	0.278358	0.241963
312.5	0.280202	0.242297
312	0.282353	0.242594
311.5	0.2847	0.242972
311	0.287288	0.243318
310.5	0.290024	0.243836
310	0.292901	0.244316
309.5	0.296063	0.244903
309	0.299237	0.245512
308.5	0.302671	0.246249
308	0.306083	0.247021
307.5	0.309674	0.247923
307	0.313254	0.248971
306.5	0.316914	0.250079
306	0.320686	0.251461
305.5	0.32445	0.252897
305	0.328374	0.254568
304.5	0.33225	0.256392
304	0.336271	0.258461
303.5	0.340409	0.260678
303	0.344724	0.263165
302.5	0.349212	0.266022
302	0.353937	0.269111
301.5	0.358974	0.272576
301	0.364268	0.276314
300.5	0.370019	0.280547
300	0.376049	0.28515
299.5	0.382554	0.290186
299	0.389385	0.295663
298.5	0.396731	0.301581
298	0.404498	0.30801
297.5	0.412703	0.314916
297	0.421317	0.322448
296.5	0.430195	0.330425
296	0.43953	0.339119
295.5	0.449109	0.348459
295	0.459007	0.358489
294.5	0.469074	0.369086
294	0.479422	0.380326
293.5	0.490073	0.392218
293	0.500843	0.404647
292.5	0.51192	0.417663
292	0.52312	0.431228
291.5	0.53476	0.445368
291	0.546421	0.459914
290.5	0.558348	0.475029
290	0.570444	0.490356
289.5	0.58272	0.50611
289	0.595159	0.522002
288.5	0.607592	0.538085
288	0.620228	0.554296
287.5	0.632857	0.570451
287	0.645667	0.586718
286.5	0.658291	0.602809
286	0.671055	0.618934
285.5	0.683826	0.634749
285	0.696632	0.650542
284.5	0.709439	0.66619
284	0.722094	0.68172
283.5	0.734747	0.697145
283	0.747224	0.712278
282.5	0.759516	0.727349
282	0.771545	0.742087
281.5	0.783306	0.756633
281	0.794745	0.770854
280.5	0.805737	0.784859
280	0.816356	0.798587
279.5	0.826539	0.812107
279	0.836378	0.825201
278.5	0.845657	0.837965
278	0.8546	0.85051
277.5	0.863042	0.862626
277	0.871105	0.874389
276.5	0.878756	0.885589
276	0.885882	0.896482
275.5	0.89263	0.906887
275	0.898931	0.916937
274.5	0.90487	0.926383
274	0.910281	0.935376
273.5	0.915309	0.943928
273	0.91995	0.951928
272.5	0.924192	0.959544
272	0.92805	0.9666
271.5	0.931398	0.973233
271	0.934476	0.979407
270.5	0.937042	0.985124
270	0.939263	0.990277
269.5	0.940915	0.995031
269	0.942293	0.999213
268.5	0.943262	1.00304
268	0.943892	1.00642
267.5	0.944216	1.00941
267	0.944141	1.01208
266.5	0.943971	1.01427
266	0.943413	1.0163
265.5	0.942824	1.01795
265	0.94202	1.0193
264.5	0.941191	1.02036
264	0.940204	1.02114
263.5	0.939231	1.02188
263	0.938227	1.02229
262.5	0.937157	1.02258
262	0.936253	1.02261
261.5	0.935048	1.02262
261	0.933843	1.02228
260.5	0.932471	1.02179
260	0.930939	1.02104
259.5	0.929205	1.02008
259	0.927206	1.01883
258.5	0.924952	1.01724
258	0.922416	1.01539
257.5	0.919726	1.01313
257	0.916586	1.01077
256.5	0.913244	1.00791
256	0.909568	1.00492
255.5	0.90573	1.00157
255	0.901713	0.998051
254.5	0.897479	0.994368
254	0.893074	0.990378
253.5	0.88841	0.986322
253	0.88367	0.982084
252.5	0.878675	0.977788
252	0.873528	0.973143
251.5	0.868053	0.968526
251	0.862396	0.963641
250.5	0.856515	0.958666
250	0.850355	0.953497
249.5	0.843985	0.948124
249	0.837342	0.942625
248.5	0.830577	0.936893
248	0.823487	0.931126
247.5	0.816312	0.925104
247	0.808841	0.919041
246.5	0.801262	0.912727
246	0.79355	0.906469
245.5	0.785683	0.90009
245	0.777869	0.893701
244.5	0.769852	0.887254
244	0.762027	0.880788
243.5	0.754134	0.874425
243	0.74641	0.867976
242.5	0.73875	0.861722
242	0.731196	0.855384
241.5	0.723914	0.849196
241	0.716792	0.843008
240.5	0.709913	0.836989
240	0.703306	0.831063
239.5	0.697087	0.825254
239	0.691268	0.819681
238.5	0.685859	0.814233
238	0.680875	0.809064
237.5	0.676306	0.80405
237	0.67232	0.799333
236.5	0.668718	0.794834
236	0.665741	0.790744
235.5	0.663236	0.787003
235	0.661379	0.783642
234.5	0.660036	0.780734
234	0.659273	0.778098
233.5	0.659183	0.776096
233	0.659544	0.774405
232.5	0.660532	0.773191
232	0.661901	0.772405
231.5	0.663877	0.772148
231	0.666271	0.772396
230.5	0.669273	0.773112
230	0.672639	0.774441

[truncated: 2 more sheets: 10C, 11C]
