# Supplementary material for: Structural insights into i-motif DNA structures in sequences from the insulin-linked polymorphic region
Source: Nat Commun. 2024 Aug 20;15:7119. doi: 10.1038/s41467-024-50553-0 (PMC11336075; doi:10.1038/s41467-024-50553-0)
Supplement: Supplementary file 4 — Source Data [file 41467_2024_50553_MOESM4_ESM.zip › Source Data C-rich ILPR - UV Melt (Table 1_Supp S1).xlsx]

## Sheet: Seq
LABEL	Sequence
1C	TGTCCCCACACCCCTGTCCCCACACCCCTGT
2C	TGTGCCCACACCCCTGTGCCCACACCCCTGT
3C	TGTCCTCACACCCCTGTCCTCACACCCCTGT
4C	TATCCCCACACCCCTATCCCCACACCCCTAT
5C	TATCCACACACCCCTATCCACACACCCCTAT
6C	TGTCCCCAGACCCCTGTCCCCAGACCCCTGT
7C	TGTCCTCAGACCCCTGTCCTCAGACCCCTGT
8C	TGTCCCCGGACCCCTGTCCCCGGACCCCTGT
9C	TGTCCCCAGGACCCCTGTCCCCAGGACCCCTGT
10C	TGTCCCCAGGACCCTGTCCCCAGGACCCTGT
11C	TGTCCCCGGGACCCCTGTCCCCGGGACCCCTGT

## Sheet: 1C
1C	TGTCCCCACACCCCTGTCCCCACACCCCTGT
295 nm										260 nm
Melting					Annealing					Melting					Annealing
T oC	M1 - Abs295	M2 - Abs295	M3 - Abs295		T oC	A1 - Abs295	A2 - Abs295	A3 - Abs295		T oC	M1 - Abs260	M2 - Abs260	M3 - Abs260		T oC	A1 - Abs260	A2 - Abs260	A3 - Abs260
4	0.426196	0.560431	0.716784		95.01	0.328934	0.484793	0.606545		4	0.773922	0.837269	1.10484		95	0.864927	1.04963	1.2112
5.08	0.426267	0.561133	0.716831		93.93	0.329728	0.485467	0.607592		5.09	0.774088	0.837282	1.10516		93.93	0.86535	1.05112	1.21232
6.06	0.426267	0.562001	0.716889		92.93	0.33069	0.486323	0.608781		6.08	0.774236	0.837297	1.10551		92.91	0.865895	1.05287	1.21362
7.07	0.426249	0.563012	0.716955		91.94	0.331828	0.487375	0.610136		7.08	0.774398	0.837322	1.10593		91.93	0.866573	1.05489	1.21454
8.07	0.426221	0.564153	0.71703		90.94	0.333168	0.488622	0.61165		8.08	0.77457	0.837348	1.10637		90.93	0.86739	1.05716	1.21565
9.05	0.426165	0.565457	0.717115		89.93	0.334702	0.490059	0.613254		9.07	0.774742	0.837378	1.10686		89.92	0.86835	1.05969	1.21696
10.07	0.426118	0.566885	0.717206		88.92	0.336402	0.491691	0.615014		10.08	0.774928	0.837416	1.10739		88.91	0.869458	1.06247	1.21845
11.07	0.426055	0.568479	0.7173		87.92	0.338265	0.49352	0.616953		11.08	0.775156	0.837461	1.10795		87.91	0.870716	1.06551	1.22012
12.07	0.425961	0.570198	0.717387		86.93	0.34018	0.495449	0.618888		12.08	0.775368	0.837516	1.10845		86.91	0.872064	1.06815	1.22185
13.07	0.425825	0.572064	0.717484		85.94	0.341999	0.497457	0.620767		13.08	0.7755	0.837586	1.10901		85.92	0.87349	1.07086	1.22362
14.06	0.425702	0.573955	0.71757		84.93	0.344067	0.499779	0.622639		14.08	0.775673	0.837653	1.10953		84.91	0.874981	1.07362	1.22542
15.07	0.425576	0.575936	0.717644		83.93	0.346077	0.502172	0.624539		15.07	0.775834	0.83772	1.11001		83.92	0.876521	1.0764	1.2272
16.06	0.425439	0.577985	0.717705		82.93	0.348009	0.504619	0.626411		16.07	0.775987	0.837793	1.11048		82.92	0.8781	1.07919	1.22897
17.06	0.425202	0.580118	0.717748		81.92	0.349907	0.507102	0.628312		17.07	0.776095	0.837885	1.11095		81.91	0.879935	1.08194	1.23071
18.07	0.424992	0.582324	0.717772		80.93	0.351771	0.509602	0.63018		18.08	0.776225	0.837987	1.11143		80.92	0.881808	1.08464	1.23239
19.08	0.424838	0.584523	0.717775		79.92	0.353678	0.512102	0.632067		19.09	0.776402	0.838074	1.1119		79.9	0.883708	1.0873	1.23402
20.03	0.424668	0.586526	0.717762		78.94	0.355584	0.514589	0.633928		20.05	0.776586	0.838189	1.11233		78.94	0.885624	1.0899	1.23618
21.13	0.4245	0.587744	0.717724		77.94	0.357459	0.517057	0.635743		21.14	0.776772	0.838343	1.11279		77.94	0.887549	1.09245	1.23826
22.09	0.424355	0.58836	0.717659		76.94	0.359327	0.519515	0.637603		22.09	0.776956	0.838521	1.11323		76.94	0.889479	1.09494	1.24028
23.07	0.42418	0.588869	0.717565		75.92	0.361164	0.521957	0.639431		23.08	0.777178	0.838722	1.11369		75.92	0.891406	1.09737	1.24222
24.07	0.424006	0.589308	0.717447		74.93	0.363026	0.524378	0.641227		24.07	0.777375	0.83897	1.11414		74.93	0.893326	1.09972	1.24409
25.08	0.423853	0.589402	0.717301		73.93	0.364892	0.52677	0.643052		25.08	0.777598	0.83935	1.11461		73.93	0.895231	1.1025	1.24588
26.08	0.423667	0.58929	0.717119		72.93	0.367209	0.529139	0.644884		26.09	0.77784	0.839802	1.11502		72.92	0.897113	1.10519	1.24759
27.07	0.423509	0.589128	0.7169		71.93	0.369562	0.531493	0.646711		27.07	0.778117	0.840307	1.11548		71.94	0.898965	1.1078	1.24921
28.07	0.423336	0.588414	0.716647		70.94	0.371945	0.533837	0.648513		28.07	0.778385	0.840899	1.11589		70.94	0.900772	1.11032	1.25074
29.06	0.423119	0.58757	0.716345		69.93	0.374418	0.536185	0.65027		29.07	0.778673	0.841621	1.11633		69.93	0.90251	1.11272	1.25217
30.05	0.422908	0.586382	0.715997		68.94	0.37692	0.538543	0.652028		30.06	0.778932	0.842256	1.11674		68.94	0.90415	1.11501	1.25349
31.07	0.42267	0.577394	0.715598		67.93	0.379448	0.540932	0.653823		31.07	0.779244	0.843033	1.11716		67.93	0.905661	1.11715	1.25469
32.05	0.422424	0.568345	0.715143		66.93	0.382001	0.54337	0.655627		32.06	0.779562	0.844036	1.11757		66.93	0.907009	1.11912	1.25573
33.06	0.422184	0.55953	0.714623		65.93	0.384594	0.545888	0.657525		33.07	0.779903	0.84527	1.11799		65.93	0.908162	1.12088	1.25659
34.07	0.421914	0.551533	0.71404		64.92	0.387336	0.548523	0.659503		34.08	0.780248	0.846739	1.11842		64.93	0.909084	1.12239	1.25723
35.07	0.421596	0.544137	0.713387		63.95	0.390283	0.551301	0.661692		35.07	0.780653	0.848443	1.11884		63.95	0.909742	1.12359	1.25761
36.05	0.421285	0.536863	0.712667		62.93	0.393529	0.554262	0.664103		36.06	0.78104	0.850402	1.11922		62.93	0.910107	1.12444	1.25768
37.08	0.420944	0.529671	0.711861		61.93	0.397131	0.557435	0.666771		37.08	0.781465	0.852635	1.11961		61.94	0.910149	1.1249	1.25741
38.09	0.420547	0.522791	0.710971		60.93	0.401123	0.560849	0.669763		38.09	0.78192	0.854997	1.11998		60.93	0.909851	1.12494	1.25676
39.07	0.420132	0.51602	0.709991		59.94	0.405328	0.564496	0.673177		39.07	0.782403	0.85754	1.12036		59.94	0.909196	1.12452	1.2557
40.06	0.419644	0.509258	0.708908		58.94	0.409791	0.568382	0.676959		40.07	0.782892	0.860222	1.12077		58.93	0.908181	1.12362	1.25421
41.06	0.419089	0.502859	0.707704		57.94	0.414644	0.572514	0.681052		41.06	0.783458	0.863048	1.12118		57.94	0.906814	1.12224	1.25229
42.07	0.418474	0.496377	0.70637		56.93	0.420394	0.576874	0.685422		42.08	0.7841	0.865942	1.12159		56.93	0.905123	1.12039	1.24994
43.07	0.417765	0.489903	0.704889		55.93	0.426419	0.581451	0.690004		43.07	0.784877	0.869077	1.12209		55.93	0.903149	1.1181	1.24718
44.07	0.416898	0.490925	0.703228		54.95	0.432478	0.586215	0.694742		44.08	0.78579	0.872316	1.12264		54.94	0.900941	1.11541	1.24404
45.08	0.41585	0.491652	0.701364		53.93	0.438815	0.591116	0.699622		45.08	0.786945	0.875663	1.12336		53.93	0.898552	1.11234	1.24057
46.07	0.414523	0.491919	0.699271		52.93	0.444989	0.596104	0.704502		46.08	0.7884	0.879121	1.12429		52.94	0.896039	1.10899	1.23681
47.07	0.412847	0.491689	0.696925		51.93	0.451048	0.601109	0.70942		47.07	0.790302	0.882773	1.12563		51.93	0.893468	1.10544	1.23286
48.06	0.410775	0.490862	0.694314		50.94	0.456796	0.60606	0.714218		48.06	0.792727	0.886725	1.12737		50.94	0.890898	1.10178	1.22882
49.06	0.408176	0.489415	0.691425		49.93	0.462446	0.610888	0.718843		49.07	0.795807	0.891073	1.12972		49.94	0.888394	1.0981	1.22476
50.09	0.405	0.487342	0.688269		48.93	0.467904	0.61553	0.723258		50.09	0.799558	0.895828	1.1327		48.93	0.886022	1.0945	1.22077
51.06	0.401297	0.484687	0.68485		47.94	0.473172	0.619932	0.727353		51.06	0.804022	0.901112	1.13635		47.94	0.883832	1.09104	1.21694
52.08	0.397104	0.48157	0.681186		46.94	0.478072	0.624099	0.731096		52.07	0.809122	0.906896	1.14061		46.94	0.881879	1.0878	1.21335
53.07	0.392486	0.478136	0.677303		45.93	0.48219	0.628006	0.734495		53.07	0.814715	0.913136	1.14535		45.92	0.880205	1.08485	1.21004
54.07	0.387588	0.474493	0.673233		44.92	0.486115	0.631631	0.737581		54.07	0.82066	0.919669	1.15043		44.92	0.878838	1.0822	1.20705
55.06	0.382523	0.47076	0.669016		43.93	0.489342	0.634976	0.74041		55.06	0.826806	0.926407	1.15576		43.94	0.877791	1.07986	1.2044
56.06	0.37734	0.467172	0.6647		42.94	0.492494	0.638038	0.743016		56.07	0.833	0.933314	1.16114		42.93	0.877069	1.07785	1.20208
57.07	0.372206	0.463778	0.660349		41.93	0.495837	0.640824	0.745428		57.07	0.839147	0.940298	1.16655		41.93	0.876665	1.07616	1.2001
58.08	0.367164	0.460647	0.656027		40.93	0.498321	0.643371	0.74768		58.08	0.84513	0.947273	1.17184		40.92	0.876573	1.0748	1.19844
59.07	0.362329	0.457907	0.651801		39.93	0.501132	0.645697	0.749817		59.08	0.850825	0.954121	1.17692		39.94	0.876773	1.07374	1.19707
60.06	0.357793	0.455625	0.64773		38.93	0.504176	0.647837	0.751822		60.06	0.856055	0.960745	1.18162		38.93	0.877238	1.07295	1.19594
61.07	0.353655	0.453864	0.643862		37.94	0.507446	0.649834	0.753743		61.07	0.860716	0.966969	1.18595		37.93	0.877946	1.07239	1.19503
62.07	0.349997	0.452686	0.640234		36.92	0.51016	0.651721	0.755502		62.07	0.864701	0.972701	1.18974		36.91	0.87887	1.07204	1.19429
63.07	0.346919	0.452013	0.636869		35.93	0.513001	0.653534	0.757198		63.09	0.867951	0.977806	1.1929		35.93	0.879974	1.07185	1.19367
64.06	0.344374	0.451869	0.633774		34.93	0.51583	0.655303	0.758851		64.07	0.870414	0.982266	1.19539		34.93	0.881232	1.07182	1.19315
65.06	0.342326	0.452111	0.630958		33.93	0.518258	0.657033	0.760388		65.06	0.872177	0.986077	1.19728		33.92	0.882618	1.07189	1.19268
66.07	0.340734	0.452664	0.628259		32.92	0.521449	0.658733	0.761872		66.08	0.873361	0.989369	1.1986		32.92	0.884104	1.07206	1.19224
67.07	0.339455	0.453494	0.625832		31.93	0.524241	0.66042	0.763339		67.08	0.874086	0.992251	1.19958		31.93	0.885661	1.0723	1.1918
68.05	0.338409	0.454312	0.623663		30.95	0.527019	0.662098	0.764729		68.06	0.87448	0.994662	1.20022		30.94	0.887273	1.07263	1.19136
69.06	0.337556	0.455193	0.621734		29.92	0.529179	0.663776	0.766061		69.07	0.874651	0.996831	1.20075		29.92	0.888916	1.07304	1.19092
70.06	0.336789	0.456043	0.620017		28.94	0.531533	0.665459	0.767368		70.06	0.874639	0.998748	1.20112		28.93	0.890574	1.07351	1.19047
71.07	0.336101	0.456921	0.618479		27.94	0.533912	0.667146	0.768603		71.08	0.87448	1.00049	1.20139		27.93	0.892227	1.07405	1.19
72.06	0.335472	0.457765	0.61709		26.94	0.536232	0.668841	0.769782		72.07	0.874225	1.00209	1.20155		26.93	0.893868	1.07465	1.18954
73.06	0.334902	0.45852	0.615819		25.89	0.538256	0.670549	0.770967		73.07	0.873921	1.00356	1.20165		25.87	0.895487	1.07531	1.18908
74.07	0.334342	0.45925	0.614641		24.86	0.540404	0.672269	0.772068		74.08	0.873561	1.00495	1.20167		24.86	0.897073	1.07603	1.18861
75.05	0.333802	0.459956	0.613539		23.93	0.543048	0.674007	0.773227		75.06	0.873132	1.00624	1.20165		23.93	0.898614	1.07681	1.18813
76.06	0.333278	0.460651	0.612491		22.93	0.545323	0.675752	0.774332		76.07	0.872673	1.0075	1.20155		22.92	0.900106	1.07764	1.18764
77.05	0.332755	0.461242	0.611497		21.95	0.546732	0.677508	0.775398		77.06	0.872169	1.00868	1.20136		21.94	0.901536	1.07851	1.18715
78.08	0.33227	0.46186	0.610544		20.94	0.548395	0.679267	0.776428		78.08	0.871641	1.00985	1.20117		20.93	0.902883	1.07942	1.18664
79.07	0.331759	0.462379	0.60979		19.94	0.549993	0.681035	0.777439		79.07	0.871063	1.01089	1.20099		19.93	0.904134	1.08039	1.18614
80.08	0.331292	0.462894	0.609065		18.93	0.551642	0.68281	0.778358		80.09	0.870475	1.01194	1.20081		18.93	0.905291	1.08139	1.18564
81.07	0.330838	0.463618	0.608369		17.94	0.552955	0.684595	0.779296		81.08	0.869851	1.01317	1.20061		17.93	0.906349	1.08244	1.18515
82.06	0.330383	0.464356	0.607697		16.94	0.554465	0.686389	0.780195		82.08	0.869187	1.01443	1.20035		16.93	0.907304	1.08352	1.18467
83.08	0.329917	0.465139	0.607052		15.93	0.555349	0.688194	0.781091		83.08	0.868454	1.01578	1.20014		15.93	0.908153	1.08463	1.1842
84.08	0.329461	0.465896	0.606444		14.93	0.556554	0.690002	0.781947		84.09	0.867706	1.01713	1.19995		14.92	0.908895	1.08577	1.18373
85.05	0.328991	0.466683	0.605872		13.94	0.557371	0.691819	0.782794		85.07	0.866893	1.0185	1.1998		13.92	0.909524	1.08694	1.18328
86.07	0.328548	0.467477	0.605338		12.93	0.558058	0.693626	0.783603		86.07	0.866086	1.01987	1.19964		12.92	0.910046	1.08812	1.18284
87.07	0.328123	0.468319	0.604846		11.94	0.558134	0.69541	0.784383		87.08	0.865277	1.02128	1.19956		11.92	0.910461	1.08931	1.18241
88.05	0.327751	0.469152	0.604391		10.93	0.55754	0.697156	0.785124		88.06	0.86448	1.02276	1.19946		10.91	0.910774	1.09048	1.18201
89.07	0.327414	0.47006	0.603983		9.94	0.557519	0.698861	0.785886		89.08	0.863666	1.02431	1.19942		9.93	0.91099	1.09164	1.18164
90.07	0.327126	0.470965	0.603627		8.93	0.558025	0.700426	0.78658		90.08	0.862922	1.02577	1.19947		8.92	0.911136	1.09271	1.1813
91.05	0.326852	0.471797	0.60332		7.94	0.558352	0.701854	0.787213		91.06	0.862217	1.02714	1.1995		7.93	0.911228	1.09369	1.18101
92.05	0.326638	0.472663	0.603058		6.94	0.55832	0.703143	0.787778		92.05	0.86159	1.02851	1.19954		6.93	0.91128	1.09458	1.18075
93.06	0.326432	0.473449	0.602842		5.94	0.558304	0.704293	0.788314		93.06	0.861002	1.02974	1.19957		5.92	0.911296	1.09538	1.18053
94.08	0.326257	0.474155	0.602665		4.93	0.558291	0.705304	0.78877		94.08	0.860482	1.03086	1.19964		4.92	0.911284	1.09607	1.18033
95.05	0.326117	0.474765	0.602528		3.94	0.558338	0.706173	0.789174		95.07	0.860024	1.03184	1.19975		3.92	0.911251	1.09668	1.18017

## Sheet: 2C
2C	TGTGCCCACACCCCTGTGCCCACACCCCTGT
295 nm										260 nm
Melting					Annealing					Melting					Annealing
T oC	M1 - Abs295	M2 - Abs295	M3 - Abs295		T oC	A1 - Abs295	A2 - Abs295	A3 - Abs295		T oC	M1 - Abs260	M2 - Abs260	M3 - Abs260		T oC	A1 - Abs260	A2 - Abs260	A3 - Abs260
3.99	0.432202	0.597121	0.808858		94.98	0.369422	0.560102	0.693383		3.99	0.894927	1.09483	1.32521		94.98	1.12296	1.37096	1.22195
4.85	0.431603	0.597515	0.808507		94.14	0.371778	0.562402	0.693956		4.88	0.895005	1.09522	1.32456		94.11	1.12292	1.37096	1.21669
5.83	0.431377	0.596803	0.808142		93.15	0.373935	0.565486	0.695513		5.86	0.895257	1.09591	1.32399		93.12	1.12291	1.37095	1.2123
6.85	0.431168	0.596674	0.807261		92.15	0.376397	0.568528	0.69684		6.87	0.895493	1.09637	1.32343		92.12	1.12298	1.37094	1.20806
7.84	0.431105	0.596488	0.806114		91.14	0.378831	0.571772	0.697573		7.87	0.895937	1.09698	1.32285		91.12	1.12297	1.37092	1.20185
8.81	0.43016	0.595769	0.804873		90.17	0.381127	0.574464	0.698881		8.84	0.896329	1.09686	1.32204		90.13	1.12295	1.37091	1.19843
9.86	0.429807	0.59518	0.804433		89.15	0.383481	0.57755	0.699977		9.89	0.896334	1.09733	1.32118		89.13	1.12291	1.37089	1.19355
10.84	0.429375	0.594514	0.802773		88.15	0.386185	0.580226	0.701099		10.87	0.896936	1.09781	1.3207		88.12	1.1229	1.37088	1.18897
11.84	0.428819	0.59364	0.801946		87.17	0.388633	0.583643	0.702055		11.87	0.897283	1.09783	1.31988		87.15	1.12287	1.37086	1.1846
12.85	0.428124	0.592962	0.800624		86.16	0.39096	0.58613	0.70295		12.88	0.897435	1.09794	1.31905		86.13	1.12272	1.37084	1.18007
13.85	0.427397	0.592486	0.799874		85.16	0.393679	0.588734	0.703373		13.87	0.897735	1.09816	1.31886		85.13	1.12267	1.37082	1.17535
14.87	0.426864	0.591811	0.798844		84.16	0.396061	0.591679	0.704488		14.89	0.897866	1.09854	1.31826		84.14	1.12264	1.37081	1.17113
15.84	0.425798	0.590607	0.797351		83.16	0.398467	0.594573	0.705461		15.88	0.897906	1.09857	1.31828		83.13	1.12277	1.37079	1.16618
16.85	0.425348	0.589893	0.79648		82.15	0.400951	0.597244	0.706382		16.88	0.898195	1.09906	1.31706		82.13	1.12245	1.37077	1.1626
17.85	0.424917	0.589281	0.795713		81.15	0.40349	0.600443	0.707133		17.87	0.898642	1.09905	1.31682		81.12	1.12227	1.37076	1.15742
18.84	0.42419	0.588772	0.794254		80.16	0.405516	0.603188	0.708004		18.86	0.898755	1.10015	1.3161		80.13	1.12194	1.37075	1.1524
19.83	0.423319	0.588035	0.793014		79.13	0.40842	0.605428	0.708545		19.85	0.898917	1.10076	1.31551		79.1	1.12187	1.37074	1.14756
20.94	0.422478	0.587673	0.792251		78.14	0.410663	0.608655	0.709662		20.97	0.899453	1.10137	1.31485		78.1	1.12176	1.37073	1.14331
22.01	0.421528	0.587339	0.790769		77.14	0.412861	0.611051	0.709917		22.03	0.899509	1.10186	1.31473		77.1	1.12171	1.37073	1.13806
22.87	0.420918	0.586627	0.789559		76.11	0.415197	0.613491	0.710947		22.89	0.899711	1.10268	1.31427		76.08	1.12166	1.37072	1.1339
23.87	0.420126	0.58602	0.78859		75.1	0.417235	0.616398	0.711806		23.9	0.900241	1.10313	1.31404		75.07	1.12141	1.37071	1.12996
24.86	0.419264	0.585471	0.787739		74.12	0.419883	0.618926	0.712478		24.89	0.900929	1.10395	1.31344		74.1	1.12123	1.37067	1.12641
25.87	0.418505	0.584715	0.786577		73.12	0.421913	0.621143	0.713953		25.89	0.901045	1.10436	1.31323		73.09	1.1211	1.37062	1.12155
26.87	0.417625	0.583567	0.785007		72.11	0.424018	0.623954	0.714366		26.9	0.901541	1.10555	1.31298		72.08	1.12108	1.37055	1.1177
27.9	0.416705	0.583013	0.78381		71.11	0.426497	0.626511	0.714798		27.91	0.901866	1.10621	1.31295		71.08	1.12205	1.37046	1.11362
28.86	0.41561	0.58221	0.782265		70.11	0.428577	0.628469	0.715872		28.89	0.902402	1.10665	1.31276		70.09	1.12198	1.37035	1.11082
29.87	0.414445	0.581409	0.781453		69.12	0.431184	0.63088	0.716696		29.89	0.90302	1.10754	1.31301		69.09	1.12194	1.37023	1.10732
30.88	0.413327	0.580284	0.780105		68.14	0.432972	0.633044	0.717266		30.91	0.903416	1.10857	1.31261		68.11	1.12181	1.3701	1.10406
31.88	0.412139	0.579268	0.778733		67.11	0.434781	0.634974	0.718267		31.9	0.903961	1.10948	1.31297		67.09	1.12178	1.36996	1.10078
32.89	0.410549	0.57846	0.777216		66.12	0.437015	0.637891	0.718953		32.91	0.904545	1.11024	1.31307		66.09	1.12175	1.36983	1.09801
33.87	0.40926	0.577075	0.775167		65.12	0.438945	0.639796	0.719887		33.9	0.905161	1.11169	1.31331		65.09	1.12174	1.3697	1.0951
34.89	0.407592	0.576101	0.773466		64.12	0.441121	0.642272	0.720626		34.91	0.905452	1.11296	1.31331		64.09	1.12171	1.36958	1.09201
35.87	0.406034	0.574527	0.771766		63.11	0.443032	0.64451	0.721592		35.89	0.906508	1.11378	1.31378		63.08	1.12169	1.36946	1.0901
36.85	0.404422	0.573154	0.76949		62.12	0.445189	0.646886	0.722101		36.87	0.907694	1.11539	1.3147		62.09	1.12154	1.36936	1.08638
37.88	0.402806	0.571519	0.767517		61.12	0.447239	0.646319	0.723396		37.9	0.908893	1.11682	1.31488		61.09	1.1214	1.36929	1.08455
38.88	0.401063	0.570024	0.765647		60.11	0.449342	0.649094	0.724639		38.9	0.910184	1.11864	1.31598		60.08	1.12161	1.36929	1.08193
39.87	0.399377	0.568018	0.763383		59.11	0.451485	0.650355	0.725546		39.9	0.91235	1.12088	1.31751		59.09	1.12159	1.36939	1.08084
40.85	0.397754	0.566496	0.760548		58.11	0.454062	0.652571	0.72585		40.88	0.914083	1.12266	1.31905		58.09	1.12143	1.36953	1.07566
41.86	0.395712	0.564689	0.758333		57.12	0.456241	0.654572	0.726834		41.88	0.916525	1.12594	1.32088		57.1	1.12136	1.36976	1.0736
42.88	0.393883	0.562521	0.756064		56.11	0.45896	0.656226	0.727215		42.9	0.919507	1.12883	1.323		56.09	1.1213	1.37019	1.07095
43.89	0.39218	0.560286	0.752962		55.12	0.461201	0.65843	0.727422		43.91	0.923085	1.13284	1.32569		55.1	1.12126	1.3703	1.0666
44.85	0.389958	0.557618	0.749715		54.12	0.463872	0.660177	0.726799		44.88	0.926684	1.13624	1.32851		54.09	1.12125	1.37005	1.0605
45.84	0.387996	0.555022	0.746312		53.1	0.466529	0.662649	0.727319		45.87	0.930632	1.14077	1.33171		53.07	1.12124	1.36997	1.05756
46.87	0.385742	0.552415	0.74373		52.12	0.469477	0.666252	0.728857		46.89	0.935426	1.14549	1.33572		52.08	1.12123	1.36912	1.05538
47.87	0.383377	0.549591	0.740111		51.13	0.472523	0.670444	0.732373		47.9	0.940772	1.15125	1.33924		51.1	1.12116	1.36753	1.05649
48.88	0.380938	0.547281	0.737166		50.11	0.476221	0.673956	0.736611		48.9	0.946094	1.15657	1.34371		50.08	1.12034	1.36526	1.05779
49.85	0.37868	0.54467	0.734512		49.11	0.479863	0.678532	0.740535		49.87	0.951789	1.16212	1.34737		49.09	1.11943	1.36296	1.05987
50.88	0.376466	0.542514	0.731284		48.1	0.483412	0.68239	0.744845		50.9	0.957373	1.16756	1.35152		48.08	1.11517	1.36004	1.06093
51.88	0.374283	0.540252	0.726644		47.13	0.487129	0.686581	0.748241		51.91	0.962778	1.17321	1.34943		47.1	1.1014	1.35628	1.06174
52.89	0.372373	0.538408	0.722491		46.15	0.490784	0.690787	0.751836		52.91	0.96788	1.1778	1.3457		46.12	1.09733	1.35189	1.06249
53.86	0.370657	0.536319	0.718524		45.14	0.494669	0.695092	0.755591		53.89	0.97244	1.18288	1.34275		45.11	1.08363	1.34702	1.06212
54.88	0.368757	0.53491	0.715586		44.11	0.498306	0.698987	0.759331		54.91	0.976631	1.18694	1.33999		44.08	1.08007	1.34188	1.06322
55.88	0.367104	0.533082	0.713161		43.11	0.502299	0.703115	0.762742		55.9	0.98038	1.19052	1.33947		43.09	1.07728	1.33672	1.06293
56.88	0.36558	0.53224	0.712467		42.13	0.50558	0.706669	0.765465		56.9	0.982975	1.19396	1.34407		42.1	1.07505	1.33174	1.0621
57.85	0.36429	0.531985	0.712885		41.15	0.509225	0.711093	0.76873		57.88	0.985676	1.19699	1.34924		41.13	1.07311	1.3271	1.06314
58.85	0.362967	0.531809	0.713581		40.11	0.512632	0.715452	0.771874		58.87	0.987786	1.20029	1.35647		40.09	1.0719	1.32296	1.06347
59.89	0.362033	0.531475	0.714013		39.12	0.516313	0.719395	0.775117		59.91	0.989338	1.20355	1.36085		39.1	1.07088	1.31946	1.06428
60.88	0.360753	0.531837	0.713802		38.12	0.519431	0.723453	0.778547		60.89	0.991198	1.20656	1.36319		38.1	1.07067	1.31663	1.06513
61.86	0.359769	0.531858	0.713326		37.15	0.522822	0.726689	0.781543		61.89	0.992102	1.20888	1.36336		37.12	1.06991	1.31457	1.06585
62.84	0.358923	0.532208	0.712386		36.12	0.526014	0.730637	0.784062		62.87	0.993159	1.21158	1.36125		36.09	1.07005	1.3132	1.06692
63.86	0.358114	0.532416	0.711268		35.11	0.529278	0.733869	0.786861		63.89	0.993859	1.2141	1.35801		35.09	1.07038	1.31216	1.06762
64.86	0.356769	0.53257	0.71046		34.13	0.532193	0.737405	0.789932		64.89	0.994326	1.21599	1.35442		34.1	1.07089	1.31177	1.06864
65.87	0.356508	0.533115	0.709371		33.14	0.53477	0.740221	0.792051		65.89	0.995321	1.21836	1.35163		33.11	1.07116	1.31201	1.06943
66.85	0.357465	0.533255	0.708483		32.1	0.538042	0.743612	0.794793		66.87	0.997608	1.22003	1.34823		32.08	1.07197	1.31202	1.07011
67.85	0.358143	0.533711	0.708315		31.11	0.540469	0.746946	0.796319		67.87	0.999539	1.22213	1.34498		31.09	1.07248	1.31237	1.07016
68.84	0.358597	0.533897	0.706854		30.14	0.543381	0.749546	0.79879		68.87	1.00081	1.22335	1.34273		30.12	1.07284	1.31311	1.07134
69.87	0.359852	0.534142	0.706428		29.12	0.545773	0.752772	0.800905		69.89	1.00287	1.22521	1.33914		29.1	1.07397	1.31424	1.07126
70.86	0.359829	0.534588	0.705556		28.15	0.548393	0.75549	0.802999		70.88	1.00366	1.22714	1.33618		28.13	1.07478	1.31489	1.07201
71.83	0.359417	0.535419	0.704778		27.12	0.550902	0.758374	0.804839		71.86	1.00409	1.22838	1.33201		27.1	1.07583	1.31527	1.07225
72.84	0.358835	0.535456	0.703761		26.09	0.553449	0.761267	0.807208		72.87	1.00433	1.22989	1.329		26.06	1.07687	1.31564	1.07271
73.84	0.358349	0.536301	0.703232		25.03	0.556154	0.764162	0.810029		73.86	1.00451	1.23189	1.32549		25	1.0777	1.31601	1.07427
74.86	0.357995	0.537109	0.702545		24.08	0.558943	0.766687	0.812578		74.88	1.00507	1.2335	1.32246		24.06	1.07854	1.3164	1.07592
75.87	0.357764	0.537912	0.702166		23.15	0.561066	0.768975	0.815442		75.89	1.00588	1.23517	1.31886		23.13	1.07922	1.31684	1.07832
76.87	0.357672	0.538761	0.702037		22.14	0.563217	0.771538	0.816781		76.89	1.0068	1.23671	1.31549		22.12	1.08064	1.31728	1.07855
77.86	0.357475	0.53969	0.701018		21.12	0.565502	0.773721	0.818848		77.89	1.00789	1.23853	1.31133		21.1	1.08143	1.31772	1.07899
78.85	0.357548	0.540379	0.70006		20.13	0.567493	0.77574	0.820216		78.88	1.00837	1.24028	1.30755		20.11	1.08221	1.31815	1.0788
79.85	0.357517	0.54139	0.699701		19.14	0.569763	0.778691	0.821546		79.88	1.00953	1.24192	1.30403		19.11	1.08319	1.3186	1.07865
80.83	0.357514	0.542263	0.699328		18.15	0.571672	0.780851	0.823697		80.85	1.01043	1.24388	1.30044		18.11	1.08387	1.31904	1.07974
81.84	0.357928	0.543413	0.699026		17.14	0.573625	0.783348	0.825		81.87	1.01141	1.24598	1.29791		17.11	1.08452	1.31947	1.07954
82.86	0.357895	0.54409	0.698593		16.14	0.57555	0.785483	0.825969		82.89	1.01231	1.24758	1.29433		16.12	1.08566	1.31991	1.0796
83.84	0.358248	0.545097	0.697827		15.16	0.577654	0.787334	0.827838		83.87	1.01325	1.24924	1.28955		15.13	1.08668	1.32034	1.08001
84.85	0.358559	0.54612	0.697437		14.16	0.579654	0.789454	0.82922		84.87	1.01436	1.25113	1.28502		14.13	1.08744	1.32076	1.07999
85.85	0.358593	0.547382	0.697029		13.16	0.581318	0.791676	0.830257		85.87	1.01545	1.25305	1.28156		13.14	1.08809	1.32119	1.07958
86.85	0.358979	0.548657	0.696464		12.16	0.583405	0.793339	0.832076		86.88	1.01638	1.25504	1.27611		12.13	1.08887	1.32161	1.07995
87.85	0.359197	0.549298	0.694915		11.15	0.585428	0.795298	0.833259		87.86	1.01728	1.25729	1.27023		11.13	1.09003	1.32201	1.0806
88.85	0.359469	0.551206	0.695445		10.18	0.586971	0.796462	0.83369		88.87	1.0188	1.25972	1.2669		10.15	1.09059	1.32238	1.07998
89.85	0.360345	0.552112	0.694601		9.17	0.588471	0.798948	0.835575		89.88	1.01966	1.26161	1.2623		9.14	1.09094	1.32272	1.08079
90.84	0.360766	0.553401	0.693119		8.16	0.589784	0.800869	0.836839		90.86	1.021	1.2636	1.25572		8.13	1.0915	1.32303	1.08095
91.87	0.361672	0.554701	0.693191		7.17	0.591666	0.802136	0.837717		91.89	1.02283	1.26608	1.25253		7.13	1.09256	1.3233	1.08126
92.86	0.36246	0.552999	0.69265		6.16	0.593113	0.804038	0.839154		92.88	1.02443	1.26475	1.24615		6.14	1.09264	1.32352	1.08161
93.86	0.36329	0.553615	0.691312		5.15	0.594304	0.805672	0.840778		93.88	1.02604	1.26584	1.23871		5.13	1.09356	1.32371	1.08185
94.85	0.364685	0.554758	0.692084		4.15	0.595605	0.807314	0.841748		94.87	1.02768	1.2674	1.23628		4.13	1.09397	1.32385	1.0821

## Sheet: 3C
3C	TGTCCTCACACCCCTGTCCTCACACCCCTGT
295 nm										260 nm
Melting					Annealing					Melting					Annealing
T oC	M1 - Abs295	M2 - Abs295	M3 - Abs295		T oC	A1 - Abs295	A2 - Abs295	A3 - Abs295		T oC	M1 - Abs260	M2 - Abs260	M3 - Abs260		T oC	A1 - Abs260	A2 - Abs260	A3 - Abs260
3.99	0.404199	0.423674	0.607891		94.99	0.314087	0.389808	0.569839		3.99	0.744323	0.77014	0.973392		95	0.807824	0.896118	0.292718
4.55	0.404171	0.423672	0.608086		94.46	0.314657	0.391042	0.570097		4.58	0.744431	0.77018	0.973548		94.45	0.808558	0.897712	0.292843
5.56	0.404135	0.42367	0.608383		93.47	0.315404	0.392477	0.57042		5.58	0.744556	0.770226	0.973755		93.46	0.809498	0.899532	0.292998
6.56	0.404091	0.423669	0.608676		92.46	0.316325	0.394106	0.570809		6.58	0.744696	0.770278	0.974022		92.44	0.810615	0.901584	0.293184
7.55	0.404015	0.423667	0.609025		91.47	0.317446	0.395948	0.571262		7.57	0.744852	0.770337	0.974349		91.45	0.811917	0.903891	0.293405
8.54	0.403927	0.42366	0.609416		90.47	0.318724	0.397993	0.571778		8.56	0.745022	0.770409	0.974741		90.45	0.81341	0.906419	0.293662
9.54	0.403796	0.423654	0.60982		89.46	0.31984	0.400235	0.572359		9.56	0.745208	0.770487	0.975206		89.44	0.814761	0.909174	0.293956
10.54	0.403639	0.423646	0.610295		88.44	0.321107	0.402672	0.573007		10.55	0.745409	0.770636	0.975751		88.42	0.816287	0.912135	0.29429
11.54	0.403492	0.423637	0.610706		87.45	0.322563	0.405235	0.573698		11.55	0.745613	0.7708	0.976366		87.43	0.817992	0.915188	0.294655
12.53	0.40334	0.423628	0.61118		86.43	0.324171	0.407851	0.574425		12.54	0.745823	0.771153	0.977092		86.41	0.819841	0.918223	0.295049
13.54	0.403133	0.423619	0.611721		85.44	0.325956	0.410446	0.575186		13.55	0.746041	0.771557	0.977903		85.42	0.821825	0.921206	0.295471
14.53	0.402882	0.423608	0.612299		84.44	0.327807	0.413027	0.575977		14.55	0.746272	0.772032	0.978785		84.4	0.823886	0.924104	0.295918
15.53	0.402625	0.423596	0.612891		83.43	0.329784	0.415613	0.576791		15.55	0.746518	0.772609	0.979741		83.41	0.826022	0.926961	0.296387
16.53	0.402331	0.423584	0.613445		82.43	0.331475	0.418155	0.57762		16.54	0.746787	0.773235	0.980763		82.4	0.827901	0.929765	0.296874
17.54	0.402019	0.423571	0.613981		81.44	0.333157	0.420667	0.578467		17.56	0.747084	0.773884	0.981852		81.41	0.829728	0.932475	0.297376
18.54	0.401694	0.423527	0.614439		80.44	0.334807	0.423158	0.579313		18.57	0.747417	0.774608	0.983003		80.41	0.831485	0.935147	0.297892
19.57	0.401341	0.423493	0.614909		79.46	0.336425	0.425598	0.580158		19.6	0.747801	0.775391	0.984209		79.44	0.833213	0.93773	0.298419
20.55	0.400984	0.423456	0.615299		78.46	0.337945	0.428017	0.581006		20.58	0.748246	0.776236	0.985474		78.43	0.834872	0.940278	0.298956
21.58	0.400581	0.423403	0.615674		77.46	0.339979	0.430405	0.581858		21.62	0.748779	0.777186	0.986801		77.43	0.836973	0.942752	0.299501
22.56	0.400169	0.423331	0.616025		76.46	0.342291	0.432789	0.582711		22.58	0.749419	0.778232	0.988188		76.43	0.839322	0.945157	0.300054
23.55	0.399706	0.423245	0.616239		75.45	0.34458	0.435139	0.583566		23.57	0.750193	0.779363	0.989635		75.42	0.841631	0.94753	0.300611
24.55	0.399173	0.423112	0.616423		74.46	0.346875	0.437462	0.584426		24.57	0.751134	0.780644	0.991144		74.44	0.843942	0.949874	0.301174
25.53	0.398545	0.42296	0.616475		73.45	0.349148	0.43974	0.585296		25.55	0.752267	0.781884	0.992725		73.43	0.846224	0.952137	0.30174
26.55	0.397848	0.422773	0.616442		72.44	0.351414	0.442029	0.586171		26.57	0.753622	0.783263	0.994386		72.42	0.848427	0.954393	0.30231
27.55	0.397027	0.42248	0.616257		71.44	0.353681	0.444283	0.587049		27.57	0.755222	0.784806	0.996149		71.41	0.850594	0.95661	0.302884
28.53	0.396071	0.422092	0.615848		70.45	0.355903	0.446495	0.587936		28.56	0.75709	0.786553	0.99803		70.43	0.852746	0.958762	0.303462
29.54	0.394964	0.421578	0.615314		69.45	0.358181	0.448703	0.588833		29.57	0.759244	0.788566	1.00006		69.43	0.854812	0.960884	0.304045
30.54	0.39363	0.420867	0.614528		68.45	0.360396	0.450864	0.589732		30.57	0.761687	0.790903	1.00224		68.42	0.856812	0.962942	0.304634
31.54	0.392049	0.419999	0.613488		67.44	0.362608	0.453008	0.590635		31.56	0.764423	0.793556	1.00461		67.42	0.858769	0.964958	0.305228
32.55	0.390198	0.418893	0.612221		66.45	0.364779	0.455191	0.591536		32.58	0.767445	0.79662	1.00717		66.42	0.860665	0.966956	0.305828
33.54	0.388059	0.417557	0.610715		65.46	0.366939	0.457315	0.59243		33.56	0.770734	0.800115	1.00993		65.44	0.862502	0.968857	0.306434
34.54	0.385671	0.416001	0.608889		64.45	0.368579	0.459403	0.59331		34.56	0.774255	0.803988	1.0129		64.42	0.863801	0.970713	0.307049
35.55	0.383025	0.414218	0.606791		63.44	0.370249	0.461426	0.594175		35.57	0.777969	0.808226	1.01606		63.42	0.865121	0.972524	0.307674
36.55	0.380176	0.41225	0.604457		62.45	0.371952	0.463415	0.595019		36.57	0.781826	0.812772	1.01941		62.42	0.86637	0.974277	0.308312
37.54	0.377141	0.410138	0.601905		61.45	0.373657	0.465379	0.595832		37.56	0.785763	0.817558	1.02293		61.43	0.867596	0.975905	0.308967
38.54	0.373996	0.407922	0.59922		60.45	0.375393	0.467334	0.596615		38.56	0.789721	0.822517	1.02659		60.43	0.86876	0.977483	0.309645
39.54	0.370786	0.405634	0.596356		59.46	0.377109	0.46926	0.597365		39.57	0.793636	0.827583	1.03035		59.44	0.869906	0.978986	0.310354
40.53	0.367572	0.403365	0.593477		58.44	0.378878	0.471134	0.598088		40.55	0.797446	0.832675	1.03418		58.41	0.871061	0.980406	0.311106
41.53	0.364422	0.401124	0.590612		57.46	0.38071	0.472995	0.598782		41.54	0.801091	0.837666	1.03803		57.44	0.872156	0.981718	0.311918
42.53	0.361333	0.398962	0.587782		56.46	0.382549	0.474833	0.599449		42.55	0.804521	0.842532	1.04184		56.44	0.87326	0.982946	0.312813
43.55	0.358414	0.396983	0.585056		55.47	0.384475	0.476702	0.600093		43.57	0.807704	0.84718	1.04558		55.45	0.874331	0.98409	0.313816
44.55	0.355674	0.395171	0.582511		54.45	0.386427	0.478551	0.600622		44.57	0.810607	0.851588	1.04919		54.43	0.87536	0.985101	0.314956
45.54	0.353161	0.39359	0.580143		53.45	0.388494	0.480377	0.601136		45.56	0.813212	0.855617	1.05266		53.42	0.876329	0.986006	0.316257
46.53	0.350882	0.392216	0.577995		52.46	0.391507	0.482263	0.601651		46.57	0.815509	0.859264	1.05594		52.43	0.878071	0.986787	0.317741
47.54	0.34885	0.391061	0.576145		51.45	0.394082	0.484195	0.602184		47.55	0.817503	0.862493	1.05902		51.43	0.879179	0.987425	0.31944
48.54	0.347051	0.390131	0.574551		50.45	0.396335	0.486215	0.602753		48.57	0.819205	0.865362	1.06189		50.42	0.87967	0.987842	0.321382
49.54	0.345471	0.389417	0.573318		49.45	0.398404	0.48832	0.603381		49.56	0.820627	0.867804	1.06455		49.42	0.879698	0.988025	0.323596
50.54	0.344106	0.388874	0.572341		48.45	0.401232	0.490595	0.604089		50.56	0.821795	0.869925	1.06701		48.43	0.880134	0.988017	0.326108
51.55	0.342867	0.388448	0.571635		47.46	0.403773	0.493007	0.604895		51.57	0.822729	0.871771	1.06929		47.44	0.879818	0.987702	0.32893
52.55	0.34176	0.388126	0.571166		46.46	0.407232	0.495644	0.605821		52.57	0.82346	0.873385	1.07139		46.43	0.879915	0.98706	0.332066
53.53	0.340757	0.387885	0.570929		45.46	0.410965	0.498514	0.606874		53.55	0.824014	0.874774	1.07335		45.43	0.879648	0.986076	0.335521
54.54	0.339792	0.387702	0.57094		44.45	0.414817	0.501655	0.608068		54.56	0.824422	0.875975	1.07517		44.43	0.878909	0.98476	0.339278
55.54	0.338897	0.387551	0.571145		43.46	0.419088	0.504893	0.60941		55.56	0.824709	0.877005	1.0769		43.44	0.877873	0.982916	0.343312
56.54	0.33803	0.387406	0.571556		42.45	0.423723	0.508231	0.610907		56.56	0.824893	0.877917	1.07853		42.43	0.876687	0.980653	0.34758
57.53	0.337201	0.387256	0.572064		41.47	0.428858	0.511743	0.612664		57.56	0.824991	0.878699	1.08008		41.44	0.875381	0.97802	0.352032
58.53	0.336391	0.387094	0.572705		40.45	0.433646	0.515395	0.614572		58.55	0.825015	0.87941	1.08155		40.42	0.873406	0.975099	0.356631
59.54	0.335632	0.386939	0.573479		39.47	0.437816	0.519085	0.616621		59.56	0.824973	0.880012	1.08296		39.45	0.870495	0.971939	0.361339
60.54	0.334882	0.387058	0.574326		38.46	0.443314	0.522811	0.618792		60.56	0.824873	0.880818	1.08435		38.44	0.868626	0.968661	0.366105
61.54	0.334145	0.387191	0.57524		37.46	0.449224	0.526568	0.621064		61.57	0.824716	0.881554	1.08564		37.43	0.867288	0.965379	0.370736
62.53	0.333404	0.387296	0.576114		36.46	0.454951	0.530378	0.62341		62.55	0.824508	0.882281	1.08679		36.43	0.865821	0.962188	0.375186
63.54	0.332683	0.387445	0.576963		35.46	0.460435	0.534038	0.625806		63.56	0.824255	0.882919	1.08781		35.44	0.864248	0.959052	0.379408
64.55	0.331988	0.387591	0.577807		34.45	0.465937	0.537633	0.628223		64.56	0.823959	0.883517	1.08867		34.43	0.863042	0.956138	0.383371
65.54	0.331279	0.387707	0.578576		33.46	0.47082	0.541054	0.630632		65.56	0.823625	0.884049	1.08936		33.45	0.861625	0.953439	0.387049
66.56	0.330562	0.387797	0.579204		32.44	0.475885	0.5443	0.633018		66.57	0.823252	0.884528	1.08988		32.41	0.860994	0.951087	0.39032
67.55	0.329878	0.387882	0.579718		31.45	0.480422	0.547361	0.63536		67.57	0.822844	0.885001	1.0902		31.43	0.860356	0.949086	0.393181
68.53	0.32919	0.387935	0.58008		30.45	0.485177	0.550339	0.637638		68.56	0.822403	0.885427	1.09034		30.42	0.860673	0.947606	0.395636
69.54	0.32852	0.387979	0.580326		29.46	0.488991	0.553218	0.639835		69.56	0.821925	0.885827	1.09028		29.43	0.860629	0.946576	0.397701
70.54	0.327841	0.388019	0.580462		28.46	0.492941	0.555884	0.641939		70.57	0.821413	0.886182	1.09004		28.43	0.86135	0.945877	0.399396
71.54	0.327173	0.38805	0.580473		27.44	0.496632	0.558405	0.643967		71.56	0.820871	0.886516	1.08963		27.41	0.862298	0.94553	0.400734
72.55	0.3265	0.388079	0.580354		26.44	0.500353	0.560855	0.645917		72.57	0.820303	0.886835	1.08905		26.41	0.863677	0.945494	0.401728
73.54	0.325838	0.387813	0.5801		25.42	0.503202	0.563222	0.647797		73.57	0.819712	0.886866	1.08824		25.39	0.864696	0.945701	0.402273
74.54	0.325165	0.387541	0.579766		24.43	0.50584	0.565485	0.649605		74.55	0.8191	0.886848	1.08731		24.39	0.865648	0.946057	0.402681
75.54	0.324517	0.387247	0.579327		23.45	0.50843	0.56764	0.651349		75.56	0.81847	0.8868	1.08627		23.43	0.86679	0.946539	0.402962
76.54	0.323847	0.386928	0.578806		22.45	0.511109	0.569793	0.653029		76.55	0.817823	0.886758	1.08513		22.43	0.868265	0.947219	0.403125
77.54	0.323186	0.386578	0.578204		21.45	0.513656	0.571876	0.654654		77.56	0.817272	0.88669	1.08391		21.44	0.869733	0.947982	0.403183
78.54	0.322535	0.386255	0.577578		20.45	0.516538	0.573946	0.656232		78.57	0.816708	0.886617	1.08261		20.43	0.871697	0.94887	0.40315
79.54	0.32188	0.386009	0.576867		19.45	0.519168	0.575961	0.657772		79.56	0.816135	0.886619	1.08124		19.43	0.873467	0.949776	0.403223
80.56	0.321253	0.385761	0.576155		18.46	0.521975	0.577891	0.659282		80.59	0.815555	0.886607	1.0798		18.44	0.875533	0.950709	0.403396
81.56	0.32065	0.38554	0.575491		17.47	0.52368	0.579808	0.660773		81.58	0.81497	0.886607	1.07829		17.45	0.876532	0.951676	0.403662
82.55	0.320058	0.385321	0.574836		16.46	0.5265	0.581708	0.662263		82.57	0.814382	0.886603	1.07672		16.45	0.878643	0.952669	0.404018
83.55	0.319487	0.385132	0.574201		15.46	0.52863	0.583683	0.663753		83.57	0.813796	0.886644	1.0751		15.45	0.880144	0.953834	0.404452
84.55	0.318893	0.384945	0.573602		14.46	0.53086	0.585626	0.665246		84.57	0.813217	0.886681	1.07344		14.44	0.881789	0.954999	0.404948
85.54	0.318334	0.384778	0.572917		13.45	0.533477	0.587551	0.666735		85.56	0.812651	0.88672	1.07176		13.43	0.883857	0.956181	0.405489
86.53	0.317785	0.384638	0.572317		12.45	0.535745	0.589483	0.668209		86.55	0.812098	0.886789	1.07008		12.44	0.885597	0.957388	0.406307
87.55	0.31725	0.384524	0.571695		11.46	0.538724	0.591404	0.669671		87.57	0.811565	0.8869	1.06842		11.43	0.888069	0.958658	0.407228
88.55	0.316726	0.384412	0.571099		10.46	0.542029	0.593275	0.671117		88.57	0.811056	0.887022	1.06678		10.43	0.890906	0.95993	0.408233
89.53	0.316246	0.384303	0.570585		9.45	0.544577	0.594984	0.672456		89.55	0.810603	0.887137	1.06526		9.42	0.893004	0.961084	0.409223
90.54	0.315813	0.384238	0.570097		8.44	0.547366	0.596531	0.673687		90.56	0.810094	0.887268	1.06387		8.42	0.895412	0.962161	0.4102
91.56	0.31543	0.384175	0.569686		7.45	0.549368	0.59791	0.674814		91.57	0.809641	0.887403	1.0626		7.43	0.897034	0.963127	0.411161
92.54	0.315105	0.384072	0.569393		6.45	0.551013	0.599168	0.675834		92.56	0.809241	0.887479	1.06148		6.42	0.898338	0.964014	0.412015
93.54	0.314797	0.383982	0.569109		5.44	0.55272	0.60029	0.676742		93.56	0.808895	0.887549	1.06049		5.42	0.899775	0.964815	0.41277
94.55	0.314522	0.383916	0.56883		4.44	0.554718	0.601259	0.677539		94.58	0.808601	0.887626	1.05965		4.42	0.901524	0.965518	0.413432

## Sheet: 4C
4C	TATCCCCACACCCCTATCCCCACACCCCTAT
295 nm										260 nm
Melting					Annealing					Melting					Annealing
T oC	M1 - Abs295	M2 - Abs295	M3 - Abs295		T oC	A1 - Abs295	A2 - Abs295	A3 - Abs295		T oC	M1 - Abs260	M2 - Abs260	M3 - Abs260		T oC	A1 - Abs260	A2 - Abs260	A3 - Abs260
3.98	0.457318	0.474522	0.599482		95.01	0.352833	0.369336	0.528087		3.98	0.886313	1.03245	1.1971		95	1.0365	1.09921	1.27297
4.55	0.458187	0.474517	0.599463		94.45	0.352802	0.369713	0.528598		4.58	0.887313	1.03143	1.1971		94.43	1.0365	1.0992	1.27282
5.56	0.459278	0.474511	0.599339		93.47	0.352837	0.37029	0.529301		5.58	0.888912	1.02908	1.1971		93.45	1.0365	1.09912	1.27279
6.55	0.459809	0.474507	0.599292		92.45	0.352334	0.37105	0.530158		6.57	0.889225	1.02762	1.19701		92.43	1.03649	1.09912	1.27274
7.55	0.460023	0.474503	0.599298		91.45	0.352126	0.37203	0.531216		7.57	0.889247	1.02895	1.19703		91.43	1.03649	1.09912	1.27269
8.54	0.460148	0.474497	0.599162		90.43	0.352214	0.373215	0.532378		8.56	0.889271	1.03228	1.19704		90.41	1.03649	1.09911	1.27271
9.55	0.460014	0.474488	0.598793		89.43	0.352645	0.374605	0.533658		9.56	0.889443	1.0343	1.19706		89.41	1.03648	1.09911	1.27266
10.54	0.460146	0.474472	0.599834		88.44	0.353337	0.376175	0.535161		10.56	0.889337	1.0356	1.19709		88.41	1.03647	1.09911	1.27259
11.53	0.461056	0.474458	0.601301		87.42	0.354374	0.37794	0.536744		11.55	0.890746	1.03732	1.1971		87.4	1.03645	1.09911	1.27253
12.54	0.461373	0.474444	0.602768		86.43	0.355717	0.37988	0.53841		12.56	0.891035	1.03828	1.19712		86.41	1.03645	1.09911	1.27249
13.54	0.461807	0.474435	0.604076		85.45	0.357358	0.381922	0.540122		13.56	0.89175	1.03911	1.19714		85.42	1.03644	1.09911	1.27215
14.54	0.461942	0.474421	0.605438		84.45	0.359273	0.384012	0.541802		14.55	0.89214	1.0401	1.19716		84.43	1.03644	1.09909	1.27205
15.54	0.462196	0.474395	0.606888		83.43	0.361341	0.385975	0.543316		15.56	0.892544	1.0408	1.19718		83.41	1.03643	1.09906	1.27204
16.53	0.462342	0.474387	0.60865		82.44	0.36354	0.387871	0.544798		16.55	0.892844	1.04128	1.1972		82.42	1.03643	1.09903	1.27199
17.54	0.461972	0.474366	0.609906		81.44	0.365868	0.389719	0.54622		17.55	0.892843	1.0424	1.19722		81.42	1.03643	1.09881	1.27198
18.55	0.461859	0.474352	0.611646		80.44	0.368296	0.391538	0.547581		18.57	0.893242	1.04322	1.19724		80.41	1.03642	1.09877	1.27193
19.57	0.462322	0.474349	0.613297		79.46	0.370746	0.393407	0.548897		19.6	0.893803	1.04404	1.19726		79.43	1.03641	1.09866	1.27185
20.57	0.462483	0.474335	0.615053		78.46	0.373157	0.395154	0.55026		20.6	0.893932	1.0452	1.19728		78.43	1.03641	1.09865	1.27164
21.6	0.462577	0.474331	0.617085		77.44	0.375507	0.396886	0.551561		21.65	0.894516	1.04672	1.19731		77.41	1.03641	1.09863	1.27144
22.56	0.462974	0.474319	0.618841		76.43	0.377789	0.398574	0.55287		22.6	0.894925	1.04853	1.19733		76.4	1.03641	1.09855	1.27138
23.55	0.462396	0.474304	0.619759		75.44	0.37992	0.400303	0.554206		23.57	0.894931	1.0497	1.19735		75.42	1.0364	1.09846	1.27127
24.54	0.462732	0.474298	0.621639		74.45	0.381783	0.402049	0.555509		24.56	0.895205	1.05091	1.19739		74.43	1.0364	1.09815	1.27125
25.53	0.463245	0.474214	0.622988		73.45	0.383271	0.403768	0.556808		25.55	0.89583	1.05124	1.19742		73.43	1.03639	1.09807	1.27122
26.55	0.463111	0.474177	0.624804		72.44	0.384295	0.405478	0.55807		26.56	0.896189	1.05151	1.19742		72.41	1.03637	1.09794	1.27119
27.55	0.463117	0.474112	0.626486		71.46	0.385744	0.407208	0.559325		27.57	0.896644	1.05039	1.19744		71.44	1.03629	1.09786	1.27118
28.55	0.462742	0.474066	0.62851		70.46	0.387175	0.408914	0.560511		28.57	0.896395	1.05051	1.19748		70.44	1.03629	1.09773	1.27115
29.55	0.463758	0.473936	0.630336		69.45	0.388523	0.410642	0.561723		29.57	0.898119	1.05041	1.1975		69.43	1.03627	1.09977	1.27111
30.55	0.463326	0.473881	0.632434		68.44	0.38984	0.412377	0.56298		30.57	0.897799	1.05036	1.1975		68.41	1.03619	1.09971	1.27109
31.54	0.46332	0.473834	0.633695		67.46	0.391233	0.414179	0.564182		31.57	0.898547	1.05057	1.19751		67.43	1.03603	1.09951	1.27108
32.53	0.463664	0.473731	0.635683		66.44	0.392675	0.416078	0.565503		32.54	0.898791	1.05076	1.19752		66.42	1.03598	1.09914	1.27105
33.54	0.463686	0.473709	0.637246		65.44	0.394345	0.418155	0.566964		33.56	0.899568	0.947842	1.19752		65.41	1.03588	1.09853	1.27102
34.55	0.463426	0.473658	0.638526		64.44	0.396275	0.42047	0.568627		34.58	0.899919	0.948012	1.19752		64.42	1.03575	1.09759	1.27099
35.53	0.464321	0.473622	0.63984		63.45	0.398398	0.42314	0.570643		35.55	0.901387	0.949158	1.19755		63.43	1.03549	1.09822	1.27097
36.54	0.463852	0.473609	0.640744		62.44	0.401071	0.426262	0.573168		36.56	0.901522	0.950453	1.19759		62.41	1.03454	1.09832	1.27093
37.55	0.464029	0.473602	0.641485		61.43	0.404386	0.429885	0.576155		37.57	0.902335	0.952214	1.19762		61.4	1.03284	1.09775	1.27085
38.54	0.463457	0.473497	0.641858		60.44	0.408351	0.434088	0.579745		38.56	0.902794	0.953528	1.19762		60.42	1.03038	1.09658	1.27056
39.54	0.46314	0.473308	0.641747		59.45	0.412915	0.438774	0.583884		39.56	0.903221	0.955799	1.19762		59.42	1.0276	1.09485	1.26972
40.53	0.462945	0.473022	0.641812		58.46	0.417969	0.443841	0.588537		40.56	0.904233	0.957451	1.19763		58.43	1.02435	1.09269	1.268
41.55	0.462919	0.472504	0.641342		57.43	0.423455	0.449342	0.59354		41.57	0.905105	0.959806	1.19763		57.4	1.0207	1.09018	1.26485
42.53	0.462915	0.472102	0.640847		56.44	0.429268	0.455076	0.598861		42.55	0.906856	0.961987	1.19768		56.41	1.01673	1.08743	1.26092
43.54	0.462684	0.471901	0.640073		55.45	0.435204	0.460963	0.60438		43.57	0.908036	0.964579	1.19769		55.43	1.01255	1.08447	1.25664
44.54	0.461886	0.471623	0.638604		54.44	0.441135	0.466852	0.610004		44.56	0.908949	0.966691	1.19774		54.42	1.00829	1.0814	1.25241
45.55	0.46216	0.471282	0.63683		53.45	0.4472	0.472623	0.615513		45.57	0.910789	0.968718	1.19777		53.43	1.00409	1.07825	1.24892
46.54	0.46125	0.471362	0.635012		52.45	0.453396	0.478181	0.620798		46.56	0.911426	0.971115	1.19781		52.43	0.999988	1.07514	1.24574
47.56	0.460742	0.470124	0.632953		51.45	0.459207	0.483374	0.625798		47.59	0.913385	0.972997	1.19785		51.43	0.996212	1.07221	1.24383
48.54	0.459104	0.469206	0.630515		50.45	0.464671	0.488159	0.630423		48.57	0.914675	0.975112	1.19789		50.43	0.992865	1.06955	1.24203
49.56	0.458491	0.46808	0.628248		49.44	0.468764	0.492557	0.634574		49.58	0.916545	0.977506	1.19791		49.41	0.989775	1.06728	1.24091
50.55	0.456845	0.466194	0.625149		48.46	0.470096	0.49664	0.638261		50.57	0.918897	0.98031	1.19811		48.44	0.986655	1.06555	1.24006
51.55	0.453913	0.463888	0.621875		47.45	0.470782	0.500701	0.64146		51.57	0.920836	0.982971	1.19835		47.43	0.983762	1.06434	1.23945
52.55	0.451572	0.460517	0.617419		46.45	0.47158	0.504003	0.644281		52.57	0.923747	0.986337	1.19878		46.43	0.980378	1.06353	1.23913
53.55	0.447265	0.456528	0.612563		45.45	0.472982	0.506768	0.646754		53.57	0.92708	0.990215	1.19881		45.43	0.977538	1.06304	1.23861
54.54	0.441874	0.451787	0.607431		44.46	0.474962	0.509212	0.648949		54.56	0.931168	0.995739	1.19905		44.43	0.977346	1.06182	1.23826
55.54	0.435374	0.44601	0.600966		43.45	0.476769	0.511368	0.650996		55.57	0.937979	1.00258	1.20493		43.43	0.978078	1.06082	1.23808
56.55	0.428413	0.438992	0.594391		42.46	0.478166	0.513111	0.652921		56.57	0.947132	1.01007	1.21014		42.44	0.979064	1.06009	1.23818
57.55	0.418089	0.432416	0.58732		41.45	0.480269	0.514379	0.654788		57.57	0.95417	1.01854	1.21637		41.42	0.979731	1.05932	1.23762
58.54	0.408315	0.426041	0.580498		40.46	0.482068	0.515441	0.65664		58.56	0.962719	1.02702	1.22257		40.44	0.979746	1.05839	1.2374
59.55	0.401536	0.421049	0.573725		39.45	0.484934	0.516077	0.658459		59.57	0.972145	1.03545	1.2273		39.42	0.97986	1.05727	1.23716
60.55	0.396588	0.417075	0.569927		38.45	0.48844	0.516949	0.660217		60.57	0.980766	1.04163	1.23198		38.43	0.980903	1.05605	1.237
61.54	0.392703	0.412994	0.566602		37.47	0.491778	0.517272	0.661909		61.57	0.987779	1.04558	1.23552		37.44	0.981618	1.05493	1.23669
62.54	0.389967	0.41005	0.56324		36.45	0.495349	0.51719	0.663582		62.57	0.993238	1.04768	1.23692		36.43	0.98342	1.05364	1.23638
63.54	0.387521	0.406527	0.560798		35.46	0.498386	0.516778	0.66518		63.57	0.997299	1.0485	1.23735		35.44	0.985004	1.05244	1.23632
64.54	0.38592	0.404459	0.558883		34.45	0.500751	0.516745	0.666749		64.55	0.999846	1.0484	1.2375		34.43	0.986756	1.0513	1.23646
65.56	0.384235	0.403265	0.557059		33.46	0.503675	0.516305	0.668229		65.58	1.00196	1.04887	1.23778		33.44	0.989443	1.04952	1.23661
66.54	0.382812	0.401784	0.55515		32.45	0.507166	0.515608	0.669667		66.56	1.00282	1.04885	1.23786		32.43	0.991798	1.04772	1.23633
67.54	0.381589	0.400118	0.553476		31.47	0.510332	0.514842	0.671097		67.56	1.00349	1.04891	1.23791		31.44	0.992604	1.04703	1.23607
68.56	0.380232	0.399039	0.552759		30.46	0.513324	0.514751	0.672496		68.58	1.00349	1.04892	1.23791		30.44	0.994048	1.04636	1.23654
69.56	0.379517	0.397722	0.551229		29.46	0.514722	0.514607	0.673862		69.58	1.0035	1.04893	1.23795		29.44	0.995614	1.04564	1.23643
70.54	0.378622	0.396404	0.549857		28.45	0.515879	0.514525	0.675206		70.56	1.00351	1.04895	1.23794		28.42	0.997382	1.04516	1.23608
71.54	0.377419	0.395315	0.548872		27.42	0.518384	0.514565	0.676501		71.56	1.00352	1.04909	1.23795		27.39	0.999817	1.045	1.23616
72.55	0.376498	0.393943	0.54772		26.44	0.521858	0.513991	0.677851		72.57	1.00353	1.04908	1.23795		26.41	1.0018	1.04517	1.23627
73.54	0.375224	0.393209	0.546552		25.42	0.525257	0.514199	0.679152		73.56	1.00354	1.04909	1.23796		25.38	1.00318	1.04476	1.2361
74.55	0.374103	0.39205	0.545763		24.43	0.528573	0.514383	0.680414		74.57	1.00355	1.04908	1.23807		24.41	1.00426	1.04435	1.23565
75.54	0.373152	0.391381	0.543665		23.45	0.530478	0.51429	0.68164		75.56	1.00357	1.04908	1.23805		23.43	1.00469	1.04413	1.23517
76.54	0.372029	0.389904	0.542709		22.45	0.5318	0.514439	0.682851		76.55	1.00358	1.0491	1.23804		22.43	1.00554	1.04397	1.23536
77.55	0.370812	0.389426	0.541752		21.46	0.533521	0.514335	0.684086		77.56	1.00359	1.04912	1.23807		21.45	1.00685	1.04374	1.23521
78.55	0.369968	0.388076	0.540829		20.45	0.534596	0.514222	0.685273		78.57	1.0036	1.04915	1.23807		20.43	1.00755	1.04429	1.23486
79.54	0.36891	0.386611	0.540076		19.46	0.536479	0.514073	0.686471		79.56	1.00362	1.04918	1.23808		19.44	1.00865	1.045	1.23484
80.56	0.367785	0.385696	0.538026		18.46	0.536224	0.514631	0.687606		80.59	1.00363	1.04918	1.23809		18.44	1.00902	1.04509	1.23535
81.57	0.366628	0.384951	0.537937		17.47	0.535408	0.514474	0.688711		81.6	1.00364	1.04919	1.23809		17.45	1.00811	1.04528	1.235
82.56	0.365785	0.383783	0.536636		16.45	0.534622	0.514385	0.68981		82.58	1.00365	1.04924	1.23811		16.43	1.00692	1.04554	1.23527
83.57	0.365933	0.383275	0.535928		15.45	0.53389	0.515086	0.690828		83.59	1.00366	1.04956	1.23813		15.43	1.00561	1.04578	1.23511
84.56	0.364829	0.381878	0.534985		14.46	0.533265	0.515747	0.691819		84.59	1.00367	1.04978	1.23814		14.44	1.00596	1.04548	1.2347
85.54	0.363815	0.380835	0.534499		13.46	0.533879	0.515741	0.69279		85.56	1.00368	1.04983	1.23815		13.44	1.0067	1.04524	1.23527
86.56	0.362699	0.379944	0.532972		12.45	0.535106	0.515717	0.693754		86.58	1.00369	1.04988	1.23318		12.44	1.0071	1.04581	1.23525
87.55	0.361927	0.378897	0.532658		11.45	0.53649	0.515794	0.694664		87.56	1.0037	1.04992	1.23822		11.43	1.00753	1.04552	1.23532
88.55	0.36117	0.377798	0.531277		10.44	0.538203	0.516026	0.695539		88.57	1.00371	1.04994	1.23824		10.42	1.00792	1.04531	1.23512
89.55	0.359886	0.376577	0.530219		9.45	0.539773	0.515629	0.696349		89.57	1.00372	1.04994	1.23826		9.43	1.00876	1.04488	1.23511
90.54	0.358728	0.37533	0.530141		8.45	0.541856	0.515235	0.697079		90.56	1.00373	1.04997	1.23834		8.43	1.00938	1.04442	1.23478
91.55	0.357695	0.374489	0.529107		7.44	0.543464	0.514941	0.697744		91.57	1.00374	1.05003	1.23849		7.42	1.01044	1.0438	1.23525
92.55	0.356703	0.373632	0.52799		6.45	0.545247	0.514653	0.698341		92.57	1.00375	1.05008	1.23856		6.42	1.0113	1.04302	1.23504
93.54	0.355784	0.372442	0.527658		5.45	0.546538	0.514724	0.698815		93.55	1.00376	1.05009	1.23863		5.42	1.01212	1.04269	1.235
94.54	0.354671	0.371146	0.526369		4.44	0.54784	0.51426	0.699209		94.56	1.00377	1.05009	1.23683		4.42	1.01292	1.04218	1.2355

## Sheet: 5C
5C	TATCCACACACCCCTATCCACACACCCCTAT
295 nm										260 nm
Melting					Annealing					Melting					Annealing
T oC	M1 - Abs295	M2 - Abs295	M3 - Abs295		T oC	A1 - Abs295	A2 - Abs295	A3 - Abs295		T oC	M1 - Abs260	M2 - Abs260	M3 - Abs260		T oC	A1 - Abs260	A2 - Abs260	A3 - Abs260
4	0.373096	0.451298	0.446427		95.02	0.293354	0.326052	0.370294		4	0.791288	0.898951	0.884057		95.02	0.864843	0.943719	1.05526
4.56	0.373157	0.451275	0.446578		94.47	0.293371	0.32622	0.370756		4.58	0.791021	0.899067	0.88386		94.46	0.864115	0.943715	1.05524
5.56	0.373376	0.451246	0.445729		93.45	0.293406	0.326468	0.372754		5.58	0.791539	0.89921	0.88354		93.43	0.864542	0.943704	1.05522
6.56	0.373729	0.451198	0.445328		92.46	0.293462	0.326796	0.374703		6.58	0.792055	0.899383	0.883411		92.44	0.865071	0.943704	1.05518
7.55	0.373921	0.451129	0.444972		91.45	0.293543	0.327176	0.376818		7.57	0.792615	0.899586	0.883893		91.44	0.865782	0.943691	1.05515
8.54	0.373885	0.451098	0.444934		90.45	0.293654	0.327564	0.378573		8.56	0.792897	0.899821	0.883803		90.43	0.866647	0.943688	1.05513
9.54	0.374051	0.451025	0.444427		89.44	0.293795	0.327948	0.380599		9.56	0.793258	0.900091	0.884222		89.42	0.867263	0.943638	1.05509
10.55	0.373989	0.450995	0.443972		88.45	0.293967	0.328378	0.38311		10.56	0.793493	0.900396	0.884692		88.43	0.868306	0.943614	1.05508
11.54	0.374074	0.450969	0.44352		87.45	0.29418	0.328904	0.385428		11.56	0.794135	0.900731	0.885169		87.42	0.869011	0.943597	1.05507
12.54	0.374187	0.450963	0.443469		86.44	0.294412	0.329473	0.387686		12.55	0.794496	0.901095	0.88543		86.42	0.869859	0.943584	1.05505
13.54	0.374003	0.450941	0.442927		85.45	0.294673	0.33003	0.389048		13.56	0.794906	0.901489	0.885801		85.42	0.870555	0.943579	1.055
14.53	0.374055	0.450905	0.442394		84.44	0.294963	0.330502	0.391185		14.54	0.795293	0.901918	0.886343		84.41	0.871331	0.943566	1.05499
15.54	0.373924	0.450878	0.44208		83.44	0.295281	0.330892	0.39274		15.55	0.795657	0.902386	0.886631		83.41	0.87193	0.943563	1.05497
16.53	0.373942	0.450831	0.441331		82.44	0.295625	0.331197	0.394928		16.54	0.795717	0.902889	0.887025		82.42	0.872762	0.943548	1.05494
17.53	0.373841	0.450807	0.440738		81.44	0.295995	0.331554	0.396954		17.54	0.796288	0.903428	0.887629		81.42	0.873636	0.943537	1.0549
18.54	0.373654	0.450625	0.440477		80.44	0.296388	0.33202	0.398739		18.56	0.796519	0.904007	0.887974		80.42	0.874231	0.943511	1.05485
19.56	0.373569	0.450528	0.440001		79.46	0.296804	0.332588	0.400049		19.58	0.796954	0.904625	0.888691		79.44	0.874955	0.943503	1.05481
20.56	0.373449	0.450488	0.439185		78.45	0.297241	0.333258	0.402213		20.59	0.797128	0.905304	0.889147		78.43	0.875815	0.943486	1.05477
21.58	0.373181	0.450408	0.438812		77.44	0.297696	0.334138	0.403988		21.61	0.797488	0.906067	0.89016		77.42	0.876544	0.943446	1.05469
22.61	0.373156	0.450286	0.438278		76.45	0.298167	0.335235	0.406143		22.65	0.797935	0.906871	0.890691		76.43	0.877135	0.943422	1.05448
23.55	0.373025	0.447972	0.437453		75.45	0.298652	0.336492	0.408171		23.57	0.798364	0.907778	0.891393		75.43	0.877794	0.943418	1.05446
24.56	0.372668	0.447933	0.436713		74.46	0.299149	0.33788	0.409152		24.58	0.798847	0.908822	0.891924		74.43	0.87863	0.943408	1.05432
25.54	0.372402	0.447875	0.435793		73.46	0.299655	0.339332	0.410877		25.56	0.799089	0.91003	0.89265		73.44	0.879208	0.943385	1.05425
26.55	0.372186	0.447861	0.434805		72.45	0.300168	0.340737	0.412307		26.57	0.799602	0.91142	0.893429		72.43	0.879766	0.943466	1.05424
27.54	0.371592	0.447795	0.433733		71.44	0.300687	0.342091	0.413947		27.57	0.800119	0.91292	0.894059		71.41	0.880494	0.943408	1.05424
28.54	0.371163	0.447723	0.432681		70.45	0.30121	0.343428	0.415883		28.57	0.800511	0.914598	0.894815		70.44	0.881297	0.943372	1.05418
29.54	0.370652	0.447625	0.431499		69.45	0.301735	0.344823	0.417392		29.56	0.801065	0.91667	0.895679		69.43	0.881702	0.943358	1.05414
30.55	0.369858	0.447614	0.430341		68.45	0.302262	0.34624	0.419403		30.57	0.802125	0.918819	0.896471		68.42	0.882203	0.943207	1.05406
31.55	0.369078	0.447504	0.42896		67.45	0.302791	0.347661	0.420512		31.58	0.803256	0.921283	0.89783		67.41	0.88277	0.943191	1.05407
32.54	0.368034	0.447488	0.427648		66.46	0.303321	0.349082	0.422271		32.56	0.804627	0.924842	0.899083		66.43	0.883108	0.943174	1.05407
33.54	0.366646	0.447426	0.426027		65.44	0.303854	0.350577	0.423855		33.56	0.806582	0.928696	0.900724		65.42	0.88361	0.943092	1.05406
34.55	0.364857	0.447398	0.424047		64.45	0.304392	0.352056	0.425511		34.57	0.809331	0.932805	0.902672		64.42	0.884006	0.943084	1.05405
35.54	0.362556	0.447322	0.421874		63.43	0.304937	0.353545	0.426994		35.56	0.812719	0.937183	0.905186		63.4	0.884409	0.943038	1.05405
36.54	0.359643	0.447305	0.41917		62.45	0.305492	0.355079	0.428688		36.56	0.817287	0.941712	0.908451		62.42	0.884832	0.942992	1.05395
37.54	0.356279	0.447279	0.415997		61.45	0.306061	0.35658	0.430354		37.56	0.822663	0.946321	0.912182		61.43	0.885319	0.942983	1.05392
38.53	0.352025	0.447197	0.412667		60.44	0.306651	0.357958	0.431825		38.55	0.829043	0.950957	0.916758		60.42	0.885492	0.942977	1.05386
39.54	0.347466	0.446813	0.408931		59.45	0.307265	0.359306	0.433754		39.56	0.836329	0.955576	0.921358		59.42	0.88586	0.942971	1.05378
40.54	0.342778	0.446185	0.405162		58.44	0.307912	0.360657	0.434598		40.56	0.843775	0.960217	0.92636		58.41	0.886029	0.942964	1.05363
41.54	0.337948	0.445582	0.401177		57.46	0.308599	0.361959	0.436275		41.57	0.850612	0.964788	0.931169		57.44	0.886108	0.942955	1.05355
42.54	0.333805	0.445021	0.397848		56.45	0.309336	0.363207	0.437099		42.56	0.85689	0.969049	0.935816		56.43	0.886124	0.942936	1.05335
43.54	0.330148	0.443771	0.394856		55.44	0.310133	0.364444	0.438927		43.55	0.862371	0.973294	0.93975		55.42	0.886217	0.942906	1.05315
44.56	0.326926	0.441781	0.392112		54.43	0.311001	0.365704	0.440437		44.58	0.866836	0.97726	0.942722		54.4	0.886377	0.942835	1.05306
45.54	0.324228	0.439258	0.389566		53.46	0.311952	0.367061	0.442053		45.56	0.870382	0.980148	0.945434		53.44	0.886406	0.942528	1.05298
46.55	0.322024	0.437997	0.387596		52.45	0.312999	0.36844	0.443673		46.57	0.873225	0.98272	0.947249		52.42	0.886269	0.942387	1.05295
47.54	0.320298	0.435127	0.385901		51.46	0.313795	0.369864	0.445451		47.56	0.875602	0.984976	0.94884		51.43	0.886082	0.942656	1.05286
48.55	0.318742	0.432853	0.384515		50.44	0.315042	0.371366	0.447261		48.56	0.877468	0.986933	0.950228		50.41	0.88572	0.942773	1.05283
49.54	0.317463	0.431399	0.382938		49.45	0.316717	0.372924	0.449114		49.56	0.87883	0.988636	0.950576		49.43	0.885245	0.942696	1.05256
50.54	0.316377	0.430378	0.38158		48.45	0.318791	0.3745	0.451271		50.56	0.879822	0.99011	0.951169		48.43	0.884875	0.942584	1.05229
51.54	0.315498	0.429151	0.381076		47.44	0.321161	0.376218	0.453302		51.57	0.880891	0.991372	0.951992		47.42	0.884444	0.942816	1.05221
52.53	0.314652	0.427931	0.379969		46.46	0.323854	0.378107	0.4551		52.55	0.881435	0.99244	0.952185		46.44	0.88379	0.942443	1.05119
53.55	0.313753	0.427028	0.379237		45.45	0.326875	0.380194	0.45772		53.57	0.882006	0.993332	0.952454		45.43	0.883065	0.941699	1.05113
54.54	0.313178	0.425565	0.378436		44.45	0.330206	0.382669	0.459889		54.55	0.882364	0.994066	0.95259		44.44	0.881851	0.940655	1.0511
55.53	0.312554	0.424356	0.377934		43.46	0.333807	0.385298	0.462648		55.56	0.882657	0.994662	0.953123		43.43	0.880094	0.938895	1.04999
56.53	0.311832	0.423142	0.377245		42.45	0.337611	0.388137	0.46574		56.55	0.882793	0.995137	0.953172		42.42	0.878501	0.937094	1.04805
57.54	0.311227	0.42238	0.376707		41.46	0.34153	0.391227	0.469117		57.56	0.882867	0.995512	0.953467		41.43	0.878979	0.934214	1.04557
58.55	0.310647	0.421926	0.376291		40.46	0.34545	0.394516	0.472572		58.57	0.882746	0.995803	0.953627		40.43	0.876571	0.930544	1.04257
59.55	0.310131	0.421275	0.375765		39.46	0.349235	0.397984	0.476433		59.57	0.882745	0.996025	0.954125		39.44	0.884972	0.926178	1.03895
60.54	0.309616	0.42092	0.374931		38.47	0.35351	0.401616	0.480419		60.56	0.882655	0.996192	0.953808		38.44	0.881312	0.919877	1.03491
61.54	0.308964	0.420172	0.374167		37.47	0.357867	0.405264	0.484506		61.56	0.882374	0.996316	0.953909		37.45	0.884313	0.91521	1.03126
62.54	0.308419	0.419287	0.373993		36.46	0.362213	0.408798	0.488109		62.56	0.882195	0.996408	0.953766		36.44	0.880215	0.91089	1.02728
63.53	0.307765	0.418645	0.373607		35.45	0.366444	0.412191	0.491839		63.55	0.882125	0.996475	0.953702		35.43	0.86293	0.907021	1.02404
64.55	0.307352	0.417502	0.372906		34.46	0.370662	0.415355	0.494942		64.58	0.881792	0.996527	0.953917		34.43	0.855848	0.903589	1.02115
65.56	0.306865	0.416603	0.372628		33.46	0.374763	0.418231	0.497566		65.58	0.881516	0.996568	0.954073		33.43	0.868758	0.900875	1.01876
66.55	0.306151	0.415643	0.371996		32.45	0.37866	0.420834	0.500007		66.57	0.881125	0.996603	0.95406		32.43	0.867938	0.898828	1.01702
67.55	0.305678	0.414561	0.371507		31.44	0.382284	0.422917	0.502047		67.56	0.880845	0.996636	0.953982		31.42	0.86773	0.89742	1.01555
68.54	0.305311	0.41381	0.370968		30.46	0.385583	0.424701	0.504038		68.56	0.880719	0.99667	0.953623		30.44	0.867493	0.895834	1.01454
69.54	0.304983	0.412903	0.370199		29.46	0.388524	0.426253	0.505846		69.56	0.880519	0.996706	0.953721		29.44	0.848158	0.894599	1.01379
70.54	0.304733	0.412066	0.369936		28.43	0.391093	0.42759	0.507865		70.56	0.880351	0.996746	0.953671		28.41	0.845205	0.893453	1.01306
71.56	0.304203	0.410176	0.369629		27.44	0.393295	0.428799	0.508907		71.58	0.879832	0.99679	0.953877		27.42	0.8657	0.892847	1.01204
72.55	0.303793	0.409294	0.369412		26.44	0.395153	0.429921	0.510436		72.57	0.879482	0.996839	0.953999		26.4	0.864828	0.891997	1.01115
73.55	0.303393	0.408338	0.368934		25.41	0.396709	0.430959	0.511792		73.57	0.879183	0.996892	0.95387		25.38	0.863169	0.89156	1.01095
74.55	0.30274	0.406618	0.368552		24.44	0.398022	0.431904	0.513235		74.57	0.878621	0.99695	0.95392		24.42	0.86183	0.890734	1.01037
75.54	0.302254	0.405931	0.368307		23.43	0.399165	0.432795	0.514577		75.56	0.878114	0.997014	0.954086		23.41	0.860409	0.890203	1.01012
76.55	0.301623	0.404846	0.367723		22.45	0.400225	0.433605	0.515793		76.57	0.877552	0.997082	0.954112		22.42	0.858825	0.889581	1.0096
77.54	0.301192	0.404179	0.367599		21.46	0.401154	0.434275	0.516979		77.56	0.876983	0.997154	0.954113		21.44	0.857494	0.888918	1.00899
78.53	0.300447	0.402009	0.367409		20.45	0.40197	0.434854	0.51826		78.56	0.876177	0.997231	0.954315		20.43	0.879454	0.888103	1.00866
79.54	0.299819	0.401299	0.367126		19.46	0.402694	0.435374	0.519196		79.56	0.875456	0.997311	0.954607		19.45	0.877946	0.887536	1.00825
80.56	0.299248	0.400293	0.36706		18.46	0.403349	0.435927	0.520501		80.58	0.874796	0.997393	0.95484		18.43	0.876149	0.886849	1.0079
81.56	0.298816	0.398883	0.366352		17.47	0.403944	0.436521	0.521485		81.58	0.874355	0.997478	0.954454		17.45	0.874558	0.886098	1.00783
82.55	0.298044	0.396866	0.366538		16.46	0.404486	0.437104	0.522756		82.57	0.873495	0.997565	0.955043		16.44	0.872836	0.885491	1.00746
83.54	0.297467	0.396483	0.36607		15.46	0.404986	0.437755	0.523699		83.56	0.872736	0.997652	0.954978		15.44	0.871531	0.885073	1.00699
84.55	0.297117	0.395031	0.365854		14.45	0.405447	0.438457	0.524732		84.56	0.872173	0.997739	0.955259		14.43	0.869113	0.884969	1.00688
85.56	0.296583	0.39333	0.366106		13.46	0.405875	0.439217	0.525562		85.58	0.871541	0.997826	0.955979		13.44	0.866537	0.884947	1.00641
86.54	0.296113	0.39318	0.365926		12.45	0.406269	0.439989	0.526654		86.56	0.870684	0.99791	0.956539		12.43	0.865468	0.884672	1.00638
87.54	0.295509	0.391453	0.365661		11.45	0.40663	0.440792	0.527608		87.56	0.87026	0.997991	0.956659		11.43	0.868157	0.884482	1.00628
88.55	0.295024	0.390804	0.365983		10.45	0.406958	0.441656	0.528637		88.57	0.869446	0.998069	0.957244		10.42	0.897258	0.884488	1.00584
89.54	0.294348	0.388926	0.365689		9.45	0.407256	0.442469	0.529508		89.56	0.868473	0.998139	0.957796		9.42	0.895003	0.884525	1.00574
90.55	0.294034	0.388919	0.365607		8.45	0.407518	0.443217	0.5301		90.56	0.867858	0.998202	0.957928		8.42	0.89214	0.884289	1.0054
91.53	0.293378	0.388362	0.366092		7.44	0.407738	0.443867	0.530867		91.55	0.866971	0.998258	0.959043		7.42	0.890277	0.884071	1.00508
92.54	0.292969	0.387911	0.366347		6.43	0.407918	0.444439	0.531698		92.56	0.866242	0.998307	0.959797		6.41	0.888284	0.88411	1.00484
93.54	0.292591	0.387016	0.366402		5.43	0.408052	0.444897	0.532301		93.56	0.865488	0.998348	0.960466		5.41	0.886117	0.884045	1.00455
94.55	0.292003	0.385104	0.366573		4.45	0.408142	0.445202	0.532617		94.58	0.864701	0.998383	0.960972		4.42	0.885289	0.883513	1.00377

## Sheet: 6C
6C	TGTCCCCAGACCCCTGTCCCCAGACCCCTGT
295 nm										260 nm
Melting					Annealing					Melting					Annealing
T oC	M1 - Abs295	M2 - Abs295	M3 - Abs295		T oC	A1 - Abs295	A2 - Abs295	A3 - Abs295		T oC	M1 - Abs260	M2 - Abs260	M3 - Abs260		T oC	A1 - Abs260	A2 - Abs260	A3 - Abs260
4	0.443441	0.537663	0.474164		95	0.33881	0.373104	0.44317		3.99	0.803471	0.902369	0.875642		95	0.894271	0.948149	1.08351
4.65	0.4437	0.537476	0.47615		94.33	0.338912	0.373127	0.443993		4.68	0.804134	0.902395	0.875746		94.31	0.894511	0.949679	1.08349
5.65	0.443956	0.537227	0.47863		93.37	0.339043	0.373155	0.445211		5.67	0.804909	0.90242	0.876006		93.35	0.894757	0.951448	1.08349
6.64	0.444209	0.536928	0.481387		92.35	0.339227	0.373224	0.446835		6.66	0.805737	0.902435	0.876413		92.33	0.895046	0.95344	1.08345
7.64	0.444417	0.536588	0.484273		91.36	0.339411	0.373304	0.448839		7.65	0.806093	0.902459	0.876955		91.34	0.895383	0.955531	1.08343
8.65	0.444593	0.536226	0.487091		90.36	0.339653	0.373407	0.451152		8.67	0.806724	0.902471	0.877648		90.34	0.895729	0.957675	1.08342
9.64	0.444681	0.535856	0.489613		89.35	0.33992	0.373515	0.453665		9.66	0.807341	0.902508	0.878492		89.33	0.896118	0.959906	1.08342
10.65	0.444666	0.535505	0.491626		88.35	0.340152	0.373626	0.456227		10.67	0.807639	0.902526	0.879536		88.33	0.896544	0.962206	1.0834
11.63	0.444635	0.535153	0.492817		87.36	0.340381	0.37374	0.458804		11.66	0.808112	0.902538	0.880752		87.34	0.896984	0.964608	1.08323
12.64	0.444519	0.534769	0.494118		86.35	0.340675	0.373854	0.461343		12.66	0.808617	0.90265	0.88218		86.33	0.897412	0.966975	1.08319
13.62	0.444385	0.534321	0.495167		85.34	0.340949	0.373975	0.463811		13.64	0.80889	0.902677	0.883814		85.31	0.89789	0.968871	1.08319
14.63	0.444227	0.533775	0.496301		84.34	0.341254	0.374096	0.466202		14.65	0.809125	0.9027	0.885615		84.32	0.898347	0.970477	1.08315
15.64	0.444065	0.533088	0.497792		83.33	0.341575	0.374218	0.468527		15.66	0.809415	0.902735	0.887633		83.31	0.898791	0.971893	1.08311
16.62	0.443823	0.532218	0.499314		82.35	0.341959	0.374342	0.470807		16.65	0.809718	0.902743	0.889743		82.32	0.899235	0.973102	1.08309
17.64	0.443562	0.53114	0.500836		81.33	0.342361	0.37445	0.473053		17.67	0.809804	0.902762	0.89195		81.31	0.899659	0.974046	1.08297
18.64	0.4433	0.529852	0.502308		80.34	0.342818	0.37457	0.475275		18.67	0.810252	0.902792	0.89423		80.31	0.900098	0.974884	1.08291
19.65	0.443045	0.52837	0.503827		79.33	0.343293	0.374664	0.47748		19.68	0.810372	0.902795	0.896621		79.31	0.900528	0.975651	1.08283
20.64	0.442805	0.526737	0.505345		78.34	0.343853	0.37475	0.479669		20.67	0.81067	0.902801	0.899131		78.31	0.900921	0.976493	1.08278
21.7	0.442583	0.525009	0.506902		77.36	0.344428	0.374804	0.481839		21.73	0.811144	0.902837	0.901745		77.33	0.901333	0.977437	1.08271
22.65	0.442367	0.523257	0.508568		76.33	0.344968	0.374843	0.483989		22.67	0.811529	0.902846	0.904469		76.3	0.901715	0.978432	1.08271
23.63	0.442151	0.521523	0.510364		75.37	0.345524	0.374871	0.486118		23.65	0.811899	0.902867	0.907297		75.35	0.902065	0.979524	1.08262
24.67	0.44187	0.51982	0.512265		74.35	0.346097	0.374892	0.488229		24.69	0.812237	0.902886	0.910253		74.32	0.902423	0.980557	1.08258
25.65	0.44159	0.51815	0.514317		73.33	0.346641	0.374917	0.490323		25.68	0.812759	0.902929	0.913362		73.3	0.902751	0.981092	1.08228
26.64	0.441274	0.516497	0.516486		72.36	0.347241	0.374948	0.492407		26.67	0.813117	0.902945	0.916585		72.33	0.903019	0.981864	1.08198
27.64	0.440948	0.514822	0.518767		71.36	0.347836	0.374964	0.494487		27.66	0.813471	0.90303	0.919914		71.32	0.903253	0.98281	1.08174
28.64	0.440571	0.513085	0.521153		70.34	0.348441	0.375006	0.49657		28.66	0.814103	0.903147	0.923321		70.32	0.903455	0.983831	1.08174
29.65	0.440202	0.51125	0.523592		69.33	0.349055	0.375072	0.498658		29.68	0.814639	0.903643	0.926827		69.31	0.903602	0.984585	1.0817
30.65	0.439794	0.509307	0.526073		68.31	0.349695	0.37515	0.500754		30.67	0.81518	0.903464	0.930341		68.29	0.903711	0.985474	1.08169
31.64	0.439379	0.507274	0.528526		67.34	0.350346	0.375234	0.502859		31.67	0.815504	0.903353	0.933815		67.32	0.903765	0.986318	1.08169
32.65	0.438918	0.505201	0.530872		66.35	0.351021	0.375315	0.504972		32.67	0.815991	0.903136	0.937201		66.33	0.903763	0.982924	1.08141
33.66	0.438444	0.503138	0.533104		65.36	0.351718	0.375385	0.507096		33.68	0.816375	0.902909	0.94051		65.33	0.903675	0.978013	1.08121
34.63	0.437958	0.501132	0.535133		64.31	0.352395	0.375444	0.509233		34.65	0.816846	0.902777	0.943665		64.29	0.90351	0.97257	1.08101
35.64	0.437425	0.499201	0.536916		63.34	0.353093	0.375503	0.511387		35.67	0.817155	0.902646	0.946575		63.3	0.903234	0.966471	1.0809
36.65	0.436814	0.497339	0.538262		62.35	0.353818	0.375556	0.51357		36.68	0.81786	0.902577	0.949246		62.33	0.902834	0.960171	1.08063
37.62	0.436125	0.495519	0.539065		61.32	0.354643	0.375491	0.5158		37.65	0.818131	0.902789	0.951665		61.3	0.902254	0.953649	1.08046
38.63	0.435357	0.493677	0.539219		60.33	0.355553	0.375347	0.518106		38.66	0.819053	0.902864	0.953873		60.3	0.901447	0.947283	1.07996
39.65	0.434549	0.491719	0.538687		59.36	0.356569	0.375303	0.520528		39.67	0.819785	0.902977	0.955895		59.34	0.900388	0.940697	1.07991
40.65	0.433563	0.489529	0.537603		58.35	0.357781	0.375317	0.523118		40.68	0.82046	0.902831	0.957807		58.33	0.898994	0.933735	1.07981
41.63	0.432457	0.486986	0.535912		57.33	0.359224	0.375456	0.525934		41.65	0.821638	0.903852	0.959732		57.31	0.897238	0.926419	1.07976
42.64	0.431098	0.483987	0.53374		56.33	0.361011	0.375931	0.529037		42.67	0.822955	0.905094	0.961625		56.31	0.895061	0.919029	1.0797
43.65	0.429413	0.48046	0.531048		55.34	0.363211	0.376915	0.532483		43.68	0.824671	0.906642	0.96364		55.31	0.892439	0.91121	1.07952
44.64	0.427303	0.476375	0.528028		54.36	0.365949	0.378569	0.536316		44.66	0.82684	0.908651	0.965782		54.33	0.889372	0.902944	1.07884
45.63	0.424578	0.471736	0.524597		53.36	0.369304	0.380993	0.540556		45.66	0.829424	0.911104	0.968183		53.33	0.885875	0.898444	1.07782
46.63	0.421142	0.466598	0.520794		52.33	0.373232	0.384228	0.545196		46.66	0.832808	0.914016	0.970801		52.31	0.882055	0.89498	1.07664
47.65	0.416864	0.461067	0.51663		51.31	0.377762	0.388272	0.5502		47.67	0.837594	0.917319	0.9737		51.29	0.877942	0.891614	1.07521
48.65	0.411762	0.45529	0.512001		50.35	0.382754	0.392925	0.555498		48.68	0.842927	0.920939	0.976889		50.33	0.873623	0.888584	1.07363
49.64	0.405882	0.449448	0.506918		49.34	0.388059	0.397935	0.560389		49.67	0.849284	0.924761	0.980295		49.32	0.86919	0.885392	1.07193
50.63	0.399484	0.443725	0.501598		48.33	0.393466	0.40312	0.566049		50.65	0.856842	0.928698	0.983863		48.31	0.864694	0.88216	1.07021
51.65	0.392881	0.4383	0.496254		47.33	0.398705	0.40829	0.57219		51.67	0.864774	0.93267	0.987488		47.3	0.860256	0.87898	1.06854
52.65	0.38634	0.43332	0.491138		46.32	0.403604	0.413094	0.578537		52.68	0.872945	0.936602	0.99113		46.3	0.855973	0.875891	1.06697
53.63	0.380252	0.428888	0.486381		45.35	0.407943	0.417742	0.58484		53.65	0.880023	0.940433	0.994671		45.32	0.851912	0.872679	1.06556
54.68	0.374801	0.42506	0.482245		44.34	0.411731	0.421694	0.590881		54.71	0.886147	0.944037	0.997986		44.32	0.848137	0.869633	1.06433
55.64	0.370222	0.421839	0.478788		43.36	0.414919	0.424864	0.596476		55.67	0.890815	0.947356	1.00109		43.33	0.844717	0.866897	1.0633
56.64	0.366547	0.419182	0.476058		42.35	0.417538	0.427423	0.601484		56.66	0.894691	0.950347	1.00385		42.32	0.841707	0.864475	1.06251
57.63	0.363683	0.417007	0.473942		41.36	0.419743	0.42956	0.605797		57.65	0.897569	0.952869	1.00632		41.34	0.839076	0.862268	1.06152
58.65	0.361527	0.415211	0.472247		40.34	0.421531	0.431132	0.609344		58.67	0.899618	0.954926	1.00834		40.32	0.836833	0.860447	1.06082
59.64	0.359915	0.413692	0.470901		39.37	0.423017	0.432616	0.61208		59.67	0.900922	0.956465	1.00995		39.34	0.834956	0.858753	1.06034
60.66	0.358675	0.412353	0.46972		38.37	0.424283	0.433636	0.613999		60.68	0.90189	0.957539	1.01114		38.34	0.833377	0.857425	1.06015
61.64	0.357673	0.411117	0.468609		37.36	0.425282	0.434696	0.615124		61.67	0.90273	0.958228	1.012		37.34	0.832181	0.856248	1.05983
62.67	0.356817	0.409927	0.467528		36.35	0.426194	0.435701	0.616824		62.7	0.903339	0.958628	1.01254		36.33	0.831352	0.855274	1.05969
63.63	0.356051	0.408751	0.466451		35.34	0.427104	0.436738	0.618506		63.65	0.903903	0.958779	1.01284		35.31	0.830834	0.854438	1.05946
64.65	0.355306	0.407573	0.465369		34.37	0.42801	0.438017	0.620209		64.67	0.903816	0.95869	1.01291		34.35	0.830758	0.853712	1.05946
65.64	0.354609	0.406392	0.464281		33.35	0.429343	0.439754	0.62196		65.66	0.904382	0.958442	1.01281		33.33	0.830544	0.852925	1.05943
66.63	0.353896	0.405214	0.463132		32.33	0.430918	0.440865	0.623755		66.65	0.904274	0.958078	1.01256		32.31	0.830994	0.852721	1.05938
67.66	0.353242	0.404052	0.461921		31.37	0.432707	0.442192	0.625575		67.69	0.904395	0.957635	1.01222		31.35	0.831185	0.852587	1.05934
68.65	0.352556	0.402919	0.460683		30.36	0.435284	0.443842	0.627382		68.67	0.904386	0.957111	1.0118		30.33	0.831557	0.852312	1.05928
69.64	0.351893	0.401826	0.459484		29.34	0.438176	0.445524	0.62913		69.67	0.904267	0.956467	1.0113		29.32	0.831638	0.851978	1.05927
70.65	0.351239	0.400781	0.458234		28.38	0.44188	0.446742	0.630765		70.68	0.904375	0.955866	1.01074		28.36	0.831844	0.852014	1.05924
71.66	0.350581	0.399792	0.457024		27.33	0.446618	0.448009	0.63224		71.68	0.904294	0.955183	1.01018		27.31	0.832354	0.85209	1.0592
72.63	0.34995	0.398863	0.455855		26.34	0.450128	0.449212	0.633551		72.65	0.903958	0.95454	1.0096		26.32	0.832974	0.852329	1.05917
73.64	0.349368	0.397996	0.454732		25.33	0.453964	0.45047	0.634708		73.66	0.903813	0.953897	1.00901		25.31	0.833467	0.852649	1.05914
74.65	0.348759	0.397103	0.453643		24.34	0.457939	0.452025	0.635738		74.67	0.903414	0.953264	1.00843		24.32	0.833803	0.852927	1.05911
75.66	0.34817	0.396358	0.45269		23.35	0.460729	0.453472	0.636679		75.68	0.903298	0.952606	1.00781		23.33	0.833931	0.853323	1.0591
76.64	0.347561	0.395735	0.45177		22.34	0.463811	0.454953	0.637544		76.67	0.903121	0.951948	1.00719		22.31	0.834536	0.853875	1.0591
77.65	0.347001	0.39521	0.450928		21.34	0.466997	0.456783	0.638358		77.68	0.902439	0.951333	1.00663		21.32	0.834675	0.854362	1.05907
78.65	0.346437	0.394759	0.450067		20.36	0.468723	0.458281	0.639145		78.69	0.90219	0.950716	1.00608		20.33	0.835015	0.855095	1.05906
79.64	0.345899	0.394361	0.449217		19.36	0.470596	0.460128	0.639955		79.67	0.901773	0.950111	1.00557		19.33	0.834912	0.855845	1.05904
80.64	0.345353	0.393994	0.448496		18.37	0.472646	0.462149	0.640815		80.66	0.901043	0.949523	1.00505		18.34	0.834807	0.856779	1.0589
81.67	0.34483	0.393638	0.447844		17.36	0.475158	0.464167	0.641732		81.69	0.900744	0.948919	1.00457		17.34	0.83465	0.857863	1.05869
82.65	0.344328	0.393272	0.447219		16.36	0.478418	0.465999	0.642619		82.67	0.900507	0.94838	1.00412		16.34	0.83512	0.859204	1.05885
83.65	0.343837	0.392878	0.446536		15.35	0.482198	0.468089	0.643549		83.67	0.89978	0.947771	1.00369		15.32	0.835599	0.860353	1.05851
84.64	0.343333	0.392437	0.445963		14.37	0.484849	0.470269	0.644641		84.67	0.899136	0.947212	1.00327		14.35	0.835377	0.861587	1.05838
85.63	0.342866	0.391931	0.445386		13.35	0.488832	0.472451	0.645407		85.65	0.898838	0.946598	1.00281		13.32	0.835127	0.862935	1.05831
86.65	0.342361	0.391343	0.444833		12.36	0.492378	0.474956	0.646253		86.67	0.898293	0.945991	1.00241		12.34	0.835418	0.864193	1.05835
87.63	0.341923	0.390851	0.444301		11.34	0.495842	0.477222	0.647581		87.66	0.897863	0.945369	1.002		11.33	0.835571	0.865581	1.05831
88.65	0.341435	0.390369	0.443738		10.35	0.499983	0.479399	0.648744		88.67	0.897251	0.944743	1.00165		10.33	0.83581	0.867002	1.05827
89.65	0.340958	0.389898	0.443163		9.34	0.503409	0.481852	0.65		89.68	0.896219	0.94417	1.00134		9.32	0.83547	0.868245	1.05825
90.62	0.340493	0.389462	0.442584		8.35	0.505555	0.483995	0.651269		90.64	0.896029	0.943629	1.00103		8.33	0.835325	0.869541	1.05825
91.64	0.340077	0.389082	0.442062		7.34	0.507759	0.48594	0.652492		91.66	0.895648	0.943125	1.00077		7.31	0.835216	0.870733	1.05824
92.64	0.339717	0.388771	0.44166		6.35	0.509227	0.487784	0.653599		92.66	0.89511	0.942672	1.00053		6.33	0.834992	0.871684	1.05825
93.63	0.339431	0.388535	0.441322		5.34	0.510542	0.489403	0.654519		93.65	0.894538	0.942248	1.00034		5.32	0.835126	0.872481	1.05824
94.64	0.339228	0.388372	0.441039		4.35	0.511167	0.490621	0.655176		94.67	0.894018	0.941896	1.00016		4.33	0.835204	0.873269	1.05822

## Sheet: 7C
7C	TGTCCTCAGACCCCTGTCCTCAGACCCCTGT
295 nm										260 nm
Melting					Annealing					Melting					Annealing
T oC	M1 - Abs295	M2 - Abs295	M3 - Abs295		T oC	A1 - Abs295	A2 - Abs295	A3 - Abs295		T oC	M1 - Abs260	M2 - Abs260	M3 - Abs260		T oC	A1 - Abs260	A2 - Abs260	A3 - Abs260
4	0.433716	0.46804	0.468219		95.02	0.415878	0.349995	0.38018		4	0.86031	0.904938	0.934783		95.02	0.971441	0.987803	1.05945
4.65	0.433721	0.468057	0.46828		94.38	0.415896	0.350033	0.380519		4.68	0.860307	0.904791	0.935215		94.35	0.971438	0.98768	1.05944
5.65	0.433719	0.468082	0.468219		93.39	0.415921	0.350089	0.38094		5.67	0.860292	0.904654	0.93572		93.35	0.97143	0.987542	1.05943
6.65	0.433704	0.468119	0.46828		92.35	0.415952	0.350164	0.381446		6.67	0.860249	0.904531	0.936353		92.34	0.971414	0.987393	1.05943
7.63	0.433673	0.468167	0.468351		91.39	0.41599	0.350264	0.382038		7.65	0.860184	0.904431	0.936907		91.36	0.971397	0.987237	1.05942
8.61	0.43362	0.468227	0.46843		90.39	0.416034	0.350392	0.382708		8.63	0.860153	0.904355	0.93749		90.37	0.971381	0.987078	1.05942
9.62	0.433541	0.468297	0.468513		89.38	0.416084	0.350553	0.383453		9.64	0.860071	0.9043	0.938397		89.36	0.971364	0.98692	1.05941
10.62	0.43343	0.468374	0.468592		88.35	0.416141	0.350749	0.384267		10.64	0.859883	0.904277	0.939207		88.33	0.971266	0.986766	1.05941
11.61	0.433283	0.468451	0.468657		87.36	0.416203	0.350987	0.38514		11.63	0.859568	0.904258	0.939962		87.34	0.971209	0.986621	1.05941
12.61	0.433092	0.468521	0.468696		86.35	0.416271	0.35127	0.386063		12.63	0.85914	0.904243	0.941173		86.33	0.971185	0.986488	1.05941
13.61	0.432853	0.46857	0.468695		85.34	0.416342	0.351601	0.38702		13.63	0.858629	0.904286	0.941884		85.32	0.971192	0.986377	1.05941
14.62	0.432561	0.468586	0.468635		84.34	0.416417	0.351983	0.387997		14.64	0.858099	0.904321	0.943502		84.32	0.971225	0.98629	1.05942
15.62	0.432211	0.468553	0.468497		83.35	0.416494	0.352418	0.388974		15.65	0.857608	0.904337	0.944635		83.33	0.97128	0.986224	1.05942
16.61	0.4318	0.468454	0.46826		82.32	0.416575	0.352909	0.389971		16.63	0.857251	0.904285	0.945361		82.3	0.97137	0.986193	1.05942
17.63	0.431328	0.468268	0.467903		81.33	0.416659	0.353458	0.390981		17.66	0.857123	0.904228	0.946889		81.32	0.971514	0.986171	1.05942
18.63	0.430795	0.467959	0.467406		80.34	0.416747	0.354063	0.392002		18.65	0.857316	0.904268	0.947847		80.33	0.971683	0.986152	1.05941
19.69	0.430201	0.467511	0.466748		79.36	0.416842	0.354723	0.393031		19.71	0.857918	0.904423	0.949289		79.34	0.97184	0.986123	1.05941
20.67	0.429549	0.466902	0.465911		78.36	0.416943	0.355436	0.394064		20.7	0.859015	0.90474	0.950775		78.34	0.971941	0.986087	1.05942
21.77	0.428842	0.46611	0.464878		77.36	0.417053	0.356194	0.395102		21.8	0.860702	0.905338	0.952214		77.33	0.972104	0.98605	1.05942
22.65	0.428084	0.465117	0.463638		76.34	0.417173	0.356993	0.396148		22.67	0.863058	0.906264	0.95425		76.32	0.972242	0.98599	1.05942
23.64	0.427279	0.463907	0.462182		75.32	0.417304	0.357744	0.3972		23.66	0.866143	0.907542	0.956353		75.3	0.972373	0.98592	1.05942
24.64	0.426433	0.462471	0.460506		74.35	0.417446	0.358557	0.398262		24.67	0.869986	0.909192	0.958262		74.32	0.972493	0.985845	1.05942
25.64	0.425547	0.460804	0.458611		73.36	0.417602	0.35942	0.399331		25.66	0.87459	0.911191	0.960593		73.34	0.972598	0.985769	1.05943
26.64	0.424624	0.458906	0.456506		72.34	0.417771	0.360321	0.40041		26.66	0.879895	0.913543	0.963035		72.31	0.972681	0.985689	1.05943
27.65	0.423673	0.456784	0.454202		71.32	0.417954	0.361249	0.401496		27.68	0.885847	0.916214	0.965721		71.3	0.972739	0.985606	1.05943
28.63	0.4227	0.454452	0.451718		70.32	0.41815	0.362195	0.40259		28.66	0.892358	0.919153	0.968645		70.29	0.97277	0.985525	1.05943
29.65	0.421716	0.451927	0.449073		69.36	0.418334	0.363152	0.403687		29.68	0.899328	0.922332	0.971535		69.34	0.972779	0.985447	1.05943
30.66	0.420731	0.449234	0.446295		68.35	0.418544	0.364115	0.404789		30.69	0.906595	0.925693	0.973855		68.33	0.972756	0.985372	1.05943
31.63	0.419754	0.446401	0.44341		67.33	0.418776	0.365082	0.405898		31.65	0.913791	0.929155	0.976745		67.3	0.972698	0.985304	1.05943
32.66	0.418795	0.443457	0.440449		66.33	0.419025	0.366054	0.407009		32.68	0.920799	0.932701	0.979301		66.31	0.972604	0.985239	1.05942
33.64	0.417865	0.440437	0.437443		65.34	0.41928	0.367032	0.408126		33.67	0.927517	0.936162	0.981763		65.31	0.972588	0.985187	1.05942
34.64	0.416971	0.437374	0.434422		64.35	0.419546	0.368023	0.409247		34.67	0.933866	0.939525	0.984242		64.33	0.97257	0.985145	1.05941
35.64	0.416123	0.4343	0.431417		63.34	0.419817	0.369032	0.410369		35.66	0.93978	0.942709	0.986567		63.32	0.972553	0.98512	1.0594
36.65	0.415328	0.431249	0.428454		62.33	0.420086	0.370066	0.411493		36.67	0.945122	0.945647	0.989606		62.31	0.972537	0.985108	1.05939
37.65	0.414589	0.428249	0.425557		61.33	0.420345	0.371133	0.412618		37.67	0.950054	0.948313	0.991341		61.31	0.972522	0.985107	1.05939
38.63	0.413918	0.425327	0.422747		60.35	0.420589	0.372241	0.413743		38.66	0.954527	0.950734	0.993455		60.33	0.972508	0.985117	1.05939
39.64	0.413318	0.422502	0.420039		59.36	0.420813	0.373395	0.414863		39.66	0.958505	0.952877	0.995762		59.33	0.97249	0.985112	1.0594
40.62	0.412791	0.419793	0.417447		58.33	0.421014	0.374602	0.415982		40.65	0.961971	0.954817	0.997191		58.31	0.972476	0.985101	1.05941
41.63	0.412337	0.417211	0.414979		57.35	0.421189	0.375862	0.417098		41.65	0.964931	0.956528	0.999095		57.33	0.972464	0.985076	1.05943
42.64	0.411954	0.414763	0.412637		56.36	0.421338	0.377178	0.41821		42.66	0.967414	0.958054	1.00117		56.34	0.972451	0.985037	1.05944
43.65	0.411636	0.41245	0.410424		55.37	0.421461	0.378548	0.419321		43.68	0.969462	0.959443	1.00246		55.35	0.97244	0.984989	1.05945
44.65	0.41138	0.410269	0.408335		54.33	0.421561	0.379968	0.420432		44.67	0.971114	0.960673	1.00384		54.31	0.972455	0.984932	1.05945
45.62	0.411178	0.408215	0.406364		53.33	0.421643	0.381432	0.421545		45.65	0.972413	0.96174	1.00555		53.3	0.972448	0.984871	1.05944
46.65	0.411022	0.406272	0.404501		52.33	0.421712	0.383057	0.422668		46.69	0.973397	0.962645	1.0066		52.3	0.972422	0.984799	1.0594
47.62	0.410905	0.404436	0.402737		51.35	0.421779	0.38476	0.423808		47.64	0.974107	0.963394	1.00825		51.32	0.972379	0.984715	1.05933
48.65	0.410818	0.402696	0.401058		50.33	0.421851	0.386536	0.424968		48.67	0.974566	0.96402	1.00933		50.31	0.972321	0.984614	1.05923
49.64	0.410757	0.401043	0.399453		49.33	0.421942	0.388382	0.426156		49.66	0.974814	0.964514	1.01047		49.31	0.97225	0.984501	1.05909
50.66	0.410715	0.399463	0.397909		48.35	0.422065	0.390291	0.427382		50.69	0.974858	0.964895	1.01152		48.32	0.972173	0.984375	1.05889
51.68	0.410687	0.397942	0.396413		47.36	0.422234	0.392261	0.428652		51.7	0.974697	0.965196	1.01254		47.34	0.972078	0.984251	1.05865
52.65	0.410669	0.396468	0.394955		46.35	0.4225	0.394286	0.429975		52.68	0.974305	0.965421	1.01319		46.33	0.971972	0.984141	1.05837
53.64	0.410658	0.395028	0.393524		45.35	0.422852	0.396363	0.431352		53.66	0.973654	0.965577	1.01472		45.32	0.971861	0.984111	1.05803
54.65	0.410649	0.393611	0.392112		44.34	0.423301	0.39849	0.432792		54.68	0.97285	0.965694	1.0158		44.31	0.971745	0.984016	1.05764
55.65	0.410642	0.392208	0.390713		43.36	0.423857	0.400663	0.434303		55.68	0.971929	0.965714	1.01472		43.33	0.971626	0.983928	1.05722
56.64	0.410635	0.390812	0.38932		42.35	0.424549	0.402881	0.435885		56.67	0.970929	0.965717	1.0158		42.33	0.971506	0.983878	1.05677
57.63	0.410626	0.389653	0.387928		41.36	0.425364	0.405141	0.437545		57.66	0.969886	0.965686	1.01672		41.34	0.971559	0.983823	1.05661
58.62	0.410616	0.388362	0.386535		40.34	0.426303	0.40744	0.439285		58.65	0.968829	0.965665	1.01757		40.31	0.971875	0.983817	1.0564
59.65	0.410604	0.386954	0.38514		39.36	0.427367	0.409775	0.441105		59.68	0.967923	0.965608	1.01819		39.34	0.97251	0.983765	1.05609
60.64	0.410592	0.385446	0.383744		38.36	0.428552	0.412143	0.443004		60.67	0.967009	0.965557	1.01906		38.34	0.97279	0.983577	1.05565
61.65	0.41058	0.383855	0.382352		37.35	0.429855	0.414537	0.444978		61.67	0.966088	0.965538	1.01986		37.33	0.972626	0.983081	1.05498
62.63	0.410568	0.382202	0.380967		36.33	0.431271	0.416953	0.447024		62.66	0.965162	0.965528	1.02046		36.31	0.972028	0.982272	1.05406
63.63	0.410556	0.380506	0.379591		35.35	0.432785	0.419383	0.449131		63.66	0.96423	0.965529	1.02113		35.32	0.970966	0.981076	1.05299
64.63	0.410544	0.378788	0.378236		34.35	0.434379	0.421818	0.451293		64.65	0.963292	0.96553	1.02139		34.33	0.969422	0.979547	1.0518
65.64	0.410532	0.377078	0.376912		33.36	0.436037	0.424248	0.453502		65.66	0.962346	0.965531	1.0223		33.34	0.967475	0.977727	1.05049
66.65	0.410519	0.375395	0.375556		32.31	0.437739	0.426661	0.455749		66.67	0.961389	0.965532	1.02276		32.29	0.965189	0.975716	1.04905
67.65	0.410507	0.373757	0.375556		31.36	0.439473	0.429045	0.458026		67.67	0.960424	0.965532	1.02332		31.34	0.9626	0.973531	1.04751
68.61	0.410496	0.372181	0.374286		30.34	0.441226	0.431386	0.460322		68.64	0.959449	0.965528	1.02387		30.32	0.959819	0.971256	1.04585
69.64	0.410496	0.370692	0.373103		29.34	0.442983	0.433669	0.462628		69.67	0.958469	0.965513	1.02432		29.31	0.956925	0.968905	1.04411
70.64	0.410484	0.369303	0.372006		28.38	0.444728	0.435877	0.464929		70.66	0.957487	0.965506	1.0249		28.36	0.95399	0.966557	1.0423
71.62	0.410473	0.368022	0.370995		27.32	0.446448	0.437996	0.467221		71.64	0.956506	0.965508	1.02551		27.3	0.951088	0.964264	1.04045
72.65	0.410462	0.36686	0.370064		26.32	0.448131	0.440011	0.469492		72.68	0.955522	0.965517	1.02604		26.29	0.948293	0.96207	1.0386
73.63	0.410451	0.365823	0.36921		25.26	0.449766	0.441906	0.471732		73.65	0.954535	0.96553	1.02633		25.23	0.945674	0.960049	1.03678
74.63	0.410441	0.364913	0.368426		24.28	0.451342	0.443669	0.473935		74.66	0.953538	0.965549	1.02722		24.25	0.943318	0.95825	1.03505
75.65	0.410431	0.364135	0.367703		23.35	0.45285	0.44529	0.476091		75.68	0.952528	0.96557	1.02755		23.33	0.941299	0.956725	1.03345
76.63	0.410422	0.36349	0.367034		22.35	0.454284	0.446761	0.47795		76.66	0.951505	0.965596	1.02834		22.33	0.939685	0.955407	1.03202
77.65	0.410413	0.362979	0.366408		21.34	0.455639	0.448075	0.479906		77.68	0.950477	0.965625	1.02857		21.32	0.938552	0.954441	1.03083
78.65	0.410404	0.362603	0.365815		20.34	0.456911	0.449232	0.481931		78.67	0.949452	0.965658	1.0294		20.32	0.937967	0.953801	1.02993
79.64	0.410396	0.362362	0.365245		19.36	0.458084	0.450231	0.484004		79.66	0.948432	0.96569	1.02973		19.33	0.938	0.953422	1.02936
80.65	0.410396	0.361888	0.364687		18.37	0.459163	0.451077	0.486246		80.67	0.950477	0.965722	1.03018		18.35	0.938454	0.953288	1.02869
81.65	0.410388	0.361428	0.364094		17.38	0.460161	0.451778	0.488388		81.67	0.949452	0.965756	1.03089		17.36	0.93902	0.953226	1.02808
82.65	0.410381	0.360981	0.363526		16.37	0.461046	0.452337	0.490429		82.67	0.948432	0.965789	1.03141		16.35	0.939204	0.953158	1.02751
83.63	0.410374	0.360541	0.362974		15.38	0.461824	0.452776	0.492365		83.65	0.947421	0.96582	1.03191		15.37	0.939346	0.953004	1.02694
84.63	0.410367	0.360117	0.362429		14.38	0.462505	0.453104	0.494215		84.66	0.94641	0.96585	1.0326		14.36	0.939463	0.952839	1.02646
85.62	0.410361	0.359715	0.361886		13.37	0.463081	0.453337	0.495958		85.65	0.945416	0.965879	1.03331		13.35	0.939509	0.952637	1.02612
86.62	0.410356	0.359344	0.361333		12.37	0.463558	0.453491	0.497575		86.64	0.944459	0.965904	1.03405		12.35	0.939497	0.952458	1.02588
87.65	0.410352	0.359012	0.360783		11.36	0.463944	0.453583	0.499048		87.68	0.943554	0.965924	1.03456		11.34	0.939483	0.952317	1.02567
88.64	0.410348	0.358716	0.36024		10.37	0.464247	0.453625	0.500366		88.66	0.942713	0.96594	1.03503		10.35	0.939466	0.952234	1.02549
89.62	0.410344	0.358457	0.359707		9.35	0.464481	0.453633	0.501518		89.65	0.941948	0.965948	1.03549		9.33	0.939452	0.952163	1.02532
90.62	0.410342	0.358236	0.359297		8.35	0.464655	0.453616	0.502499		90.64	0.941265	0.965949	1.03588		8.33	0.93944	0.952132	1.02515
91.64	0.410344	0.358052	0.358939		7.35	0.464777	0.453586	0.503304		91.66	0.940669	0.965947	1.0361		7.33	0.939432	0.952091	1.02498
92.63	0.410342	0.358052	0.358171		6.35	0.464856	0.453548	0.503933		92.65	0.940164	0.965958	1.03636		6.33	0.939425	0.952072	1.02482
93.64	0.410339	0.357904	0.35801		5.35	0.464901	0.453511	0.50439		93.66	0.939746	0.965969	1.03704		5.33	0.939418	0.95205	1.02465
94.63	0.410338	0.357789	0.357889		4.35	0.46492	0.453476	0.504681		94.66	0.939417	0.965977	1.03779		4.32	0.939413	0.952024	1.02449

## Sheet: 8C
8C	TGTCCCCGGACCCCTGTCCCCGGACCCCTGT
295 nm										260 nm
Melting					Annealing					Melting					Annealing
T oC	M1 - Abs295	M2 - Abs295	M3 - Abs295		T oC	A1 - Abs295	A2 - Abs295	A3 - Abs295		T oC	M1 - Abs260	M2 - Abs260	M3 - Abs260		T oC	A1 - Abs260	A2 - Abs260	A3 - Abs260
3.98	0.44548	0.485993	0.597158		95	0.358849	0.454378	0.526657		3.98	0.932915	0.995201	1.14902		95	1.06509	1.2098	1.34734
4.75	0.445536	0.486	0.597215		94.22	0.358975	0.454318	0.527008		4.77	0.933126	0.995316	1.14902		94.2	1.06507	1.2098	1.34731
5.75	0.44558	0.485929	0.597158		93.26	0.359229	0.454251	0.527517		5.78	0.933361	0.995201	1.14915		93.23	1.06505	1.2098	1.34727
6.73	0.445647	0.485828	0.597215		92.24	0.359229	0.454178	0.528201		6.76	0.933609	0.995316	1.14927		92.22	1.06502	1.20979	1.34723
7.73	0.445705	0.48566	0.597293		91.27	0.359229	0.454149	0.529067		7.76	0.933872	0.995435	1.1494		91.24	1.06498	1.20979	1.34719
8.74	0.445786	0.485426	0.597309		90.26	0.36096	0.454215	0.530118		8.76	0.934135	0.995567	1.14955		90.23	1.06494	1.20979	1.34715
9.74	0.445824	0.485168	0.59726		89.25	0.361844	0.454428	0.531318		9.77	0.934403	0.995712	1.14971		89.22	1.06487	1.20978	1.34712
10.75	0.445824	0.484891	0.597146		88.25	0.362835	0.454819	0.532651		10.77	0.934699	0.995856	1.14989		88.23	1.06477	1.20977	1.34709
11.74	0.445824	0.484534	0.596929		87.28	0.363983	0.455433	0.534137		11.77	0.934996	0.995986	1.15008		87.25	1.06466	1.20976	1.34718
12.75	0.44585	0.484237	0.596625		86.25	0.365108	0.456293	0.535721		12.79	0.935237	0.99615	1.15029		86.23	1.06446	1.20975	1.3472
13.73	0.445755	0.483897	0.596272		85.23	0.366254	0.457416	0.537364		13.76	0.935458	0.996304	1.15053		85.21	1.06421	1.20973	1.34724
14.75	0.445596	0.483535	0.595847		84.23	0.367416	0.45874	0.539007		14.79	0.935666	0.996491	1.15072		84.21	1.06394	1.20972	1.34726
15.75	0.445437	0.483185	0.595369		83.25	0.368588	0.460233	0.540618		15.78	0.935824	0.996651	1.15087		83.23	1.06366	1.20971	1.34728
16.74	0.445246	0.482844	0.594918		82.23	0.369768	0.461821	0.542178		16.77	0.935962	0.996801	1.15111		82.21	1.06344	1.20967	1.34728
17.76	0.445028	0.482474	0.594464		81.26	0.37096	0.463623	0.543663		17.79	0.936089	0.996976	1.1513		81.24	1.06329	1.20964	1.34725
18.74	0.444777	0.482089	0.594013		80.23	0.37216	0.465194	0.544673		18.77	0.936185	0.99716	1.15147		80.2	1.06319	1.20963	1.34721
19.75	0.444484	0.481707	0.593553		79.23	0.37336	0.466547	0.5461		19.77	0.936317	0.997331	1.15161		79.21	1.06315	1.20962	1.34715
20.75	0.444198	0.481351	0.593028		78.23	0.374552	0.46769	0.547877		20.77	0.936358	0.997535	1.15177		78.2	1.06312	1.20959	1.34709
21.82	0.443894	0.481046	0.59251		77.24	0.375734	0.468672	0.549985		21.83	0.936442	0.997717	1.15189		77.21	1.0631	1.20954	1.34702
22.76	0.44354	0.480773	0.592011		76.23	0.376903	0.469538	0.552399		22.79	0.936508	0.99791	1.15201		76.21	1.06311	1.20942	1.34694
23.75	0.443296	0.480421	0.591486		75.26	0.378081	0.47037	0.555021		23.78	0.936557	0.998103	1.15209		75.24	1.06312	1.20908	1.34688
24.78	0.443016	0.480084	0.590953		74.25	0.379259	0.471236	0.557759		24.81	0.9366	0.998306	1.15217		74.23	1.06313	1.20886	1.34688
25.76	0.44269	0.479684	0.590382		73.21	0.380444	0.472222	0.560509		25.78	0.936625	0.998483	1.15218		73.19	1.06317	1.2091	1.34689
26.76	0.442331	0.47924	0.589768		72.23	0.38165	0.47338	0.563156		26.79	0.936664	0.998651	1.15222		72.2	1.06318	1.20979	1.34683
27.76	0.441965	0.478809	0.58913		71.22	0.382889	0.47478	0.56564		27.79	0.936692	0.99883	1.15222		71.19	1.06306	1.21025	1.3467
28.74	0.441565	0.478296	0.58844		70.23	0.384175	0.476456	0.567892		28.77	0.936728	0.998985	1.15223		70.21	1.06281	1.21087	1.3465
29.75	0.44114	0.477777	0.587689		69.23	0.385528	0.478431	0.569856		29.78	0.936804	0.999137	1.15216		69.21	1.06227	1.21115	1.34628
30.78	0.440673	0.477163	0.586871		68.21	0.386967	0.48032	0.571519		30.81	0.936863	0.999268	1.15213		68.19	1.06144	1.2114	1.34602
31.77	0.440196	0.476567	0.585961		67.24	0.38853	0.482294	0.573771		31.8	0.936925	0.999383	1.15205		67.21	1.06023	1.21113	1.34581
32.76	0.439719	0.475961	0.585029		66.24	0.390253	0.484358	0.576226		32.78	0.936956	0.999488	1.15204		66.22	1.05858	1.21075	1.34513
33.76	0.439246	0.475354	0.584035		65.25	0.392178	0.486535	0.578983		33.78	0.937081	0.999566	1.15201		65.22	1.05653	1.20997	1.34395
34.75	0.438739	0.474702	0.583076		64.21	0.394328	0.488832	0.582042		34.78	0.937177	0.999636	1.15201		64.18	1.05407	1.20849	1.34223
35.75	0.438334	0.473964	0.582119		63.2	0.396736	0.491264	0.585646		35.77	0.93731	0.999706	1.15202		63.18	1.05114	1.20623	1.33996
36.76	0.437838	0.473221	0.581153		62.26	0.399406	0.493867	0.589196		36.78	0.937478	0.999818	1.15208		62.23	1.04782	1.20426	1.33717
37.74	0.437335	0.472418	0.58012		61.21	0.402342	0.496681	0.592672		37.77	0.937674	0.999942	1.15214		61.19	1.0441	1.19982	1.33381
38.76	0.436784	0.471607	0.579066		60.21	0.405521	0.499738	0.596054		38.79	0.937937	1.0001	1.1523		60.19	1.04009	1.19592	1.3299
39.75	0.43616	0.470801	0.577991		59.25	0.408904	0.50304	0.599339		39.77	0.938244	1.00029	1.15248		59.22	1.03581	1.19107	1.32555
40.77	0.435486	0.46989	0.576888		58.25	0.412417	0.506566	0.602511		40.79	0.938637	1.00049	1.15278		58.22	1.0314	1.18661	1.3209
41.75	0.434774	0.46893	0.575719		57.23	0.415994	0.510255	0.605547		41.78	0.939086	1.00077	1.15315		57.2	1.02692	1.1815	1.31627
42.77	0.433989	0.467837	0.574527		56.23	0.419561	0.514054	0.608456		42.79	0.939582	1.00111	1.15362		56.2	1.02244	1.17666	1.31175
43.76	0.43313	0.466698	0.573299		55.23	0.423057	0.517877	0.611254		43.78	0.940176	1.00153	1.15418		55.21	1.01807	1.17162	1.30751
44.75	0.432184	0.46548	0.572		54.25	0.426418	0.521666	0.613998		44.77	0.940895	1.00207	1.15492		54.22	1.01392	1.16716	1.30325
45.75	0.431112	0.464129	0.570668		53.25	0.429591	0.525349	0.616755		45.79	0.941759	1.00273	1.15578		53.23	1.01005	1.16279	1.29932
46.75	0.429931	0.462597	0.569353		52.23	0.432536	0.528867	0.619567		46.78	0.942799	1.00354	1.15685		52.2	1.0065	1.15943	1.29576
47.77	0.428637	0.46097	0.567938		51.21	0.435243	0.532179	0.622496		47.8	0.944072	1.00456	1.15813		51.18	1.00332	1.15586	1.29274
48.76	0.427214	0.459212	0.566438		50.22	0.437722	0.535269	0.625004		48.79	0.945609	1.00581	1.15972		50.19	1.00058	1.15385	1.29019
49.76	0.425684	0.457316	0.564807		49.25	0.439997	0.538125	0.627388		49.79	0.947444	1.00728	1.16162		49.23	0.998214	1.15183	1.28811
50.75	0.423969	0.455334	0.563115		48.23	0.442089	0.540768	0.629675		50.77	0.949622	1.00911	1.16394		48.2	0.996248	1.15039	1.28644
51.74	0.422139	0.453229	0.561251		47.21	0.444037	0.543216	0.631883		51.76	0.952184	1.01131	1.16665		47.19	0.994637	1.14899	1.28512
52.76	0.420226	0.450932	0.559212		46.23	0.445848	0.545494	0.634026		52.79	0.955154	1.01396	1.1698		46.2	0.993365	1.14782	1.28404
53.74	0.418144	0.448418	0.556957		45.24	0.447557	0.547621	0.636097		53.76	0.958535	1.01706	1.17341		45.21	0.992374	1.14746	1.28336
54.79	0.4159	0.445757	0.554519		44.23	0.449189	0.54963	0.638105		54.81	0.962716	1.02063	1.17746		44.21	0.991644	1.14668	1.28288
55.75	0.413488	0.443003	0.551932		43.24	0.450752	0.551532	0.640043		55.79	0.967183	1.02467	1.18186		43.22	0.991096	1.14647	1.28254
56.75	0.410816	0.440131	0.549172		42.23	0.452244	0.553361	0.641917		56.77	0.971675	1.02914	1.18662		42.2	0.990704	1.14588	1.28231
57.74	0.407949	0.437147	0.546277		41.24	0.453671	0.555115	0.643717		57.77	0.976474	1.03473	1.19244		41.22	0.990424	1.14616	1.28214
58.77	0.404894	0.434161	0.54329		40.24	0.455035	0.55681	0.645449		58.79	0.981834	1.04066	1.19864		40.21	0.990295	1.14551	1.28203
59.77	0.40166	0.431246	0.540265		39.25	0.456345	0.558452	0.64712		59.8	0.987187	1.04669	1.20495		39.22	0.990228	1.14585	1.28197
60.76	0.398293	0.428484	0.537254		38.24	0.457604	0.560035	0.648731		60.78	0.992608	1.0526	1.21103		38.2	0.99023	1.14582	1.28188
61.75	0.394939	0.425907	0.534179		37.26	0.45882	0.561559	0.650299		61.78	0.997776	1.05827	1.2168		37.23	0.990272	1.14598	1.28173
62.79	0.391553	0.423549	0.531184		36.24	0.459997	0.56303	0.651836		62.81	1.00262	1.06367	1.2222		36.22	0.990385	1.14566	1.2816
63.73	0.388326	0.421432	0.528286		35.22	0.461152	0.564448	0.653352		63.76	1.00708	1.0687	1.2272		35.2	0.990519	1.14605	1.28146
64.77	0.385311	0.419578	0.525589		34.25	0.462271	0.565819	0.654851		64.79	1.01112	1.07332	1.23174		34.22	0.990673	1.14593	1.28137
65.75	0.382517	0.417969	0.523066		33.25	0.463362	0.56716	0.656345		65.77	1.01469	1.07748	1.23579		33.23	0.990873	1.14614	1.28138
66.74	0.380052	0.416694	0.520935		32.22	0.464438	0.568469	0.657832		66.76	1.01778	1.08113	1.23931		32.19	0.991074	1.14584	1.28139
67.77	0.37789	0.415639	0.518977		31.25	0.465486	0.569745	0.659311		67.8	1.02001	1.08424	1.24229		31.22	0.991262	1.146	1.28139
68.77	0.375957	0.414807	0.517351		30.23	0.466504	0.570997	0.660774		68.79	1.02188	1.08683	1.24483		30.2	0.991488	1.14662	1.28141
69.75	0.374348	0.414138	0.515704		29.25	0.467505	0.572218	0.662209		69.78	1.02361	1.08889	1.24691		29.23	0.991707	1.1467	1.28146
70.76	0.372924	0.41361	0.514348		28.28	0.468481	0.573424	0.663604		70.79	1.02492	1.08971	1.24777		28.25	0.991921	1.14694	1.28152
71.76	0.371715	0.413246	0.513071		27.23	0.469435	0.574611	0.664949		71.78	1.0255	1.09006	1.2481		27.2	0.992092	1.14663	1.28157
72.74	0.370622	0.413037	0.511699		26.23	0.470362	0.575769	0.666237		72.77	1.0259	1.09014	1.24813		26.21	0.992296	1.14712	1.28158
73.75	0.369693	0.412809	0.51041		25.22	0.471263	0.576904	0.66747		73.78	1.02598	1.09016	1.24815		25.19	0.992473	1.14698	1.28159
74.76	0.368819	0.412645	0.509186		24.23	0.472141	0.57802	0.668646		74.79	1.02602	1.09018	1.24817		24.2	0.992669	1.14706	1.28156
75.76	0.367955	0.412546	0.508079		23.24	0.472998	0.579106	0.669779		75.78	1.02605	1.09019	1.24819		23.21	0.992836	1.14687	1.28152
76.75	0.367134	0.412495	0.507129		22.23	0.473825	0.580167	0.670881		76.77	1.02607	1.09021	1.24821		22.21	0.993015	1.14706	1.28152
77.77	0.3664	0.412564	0.506588		21.25	0.474624	0.581208	0.671969		77.8	1.02609	1.09022	1.24824		21.23	0.993189	1.14693	1.28147
78.78	0.365706	0.412649	0.506441		20.24	0.47541	0.582219	0.673038		78.81	1.02604	1.09023	1.24826		20.22	0.993305	1.14754	1.28147
79.76	0.365058	0.412677	0.506061		19.25	0.476166	0.583205	0.674101		79.8	1.02599	1.09025	1.24828		19.22	0.993434	1.14758	1.2814
80.74	0.364372	0.412833	0.505759		18.26	0.4769	0.584165	0.67515		80.77	1.02592	1.09026	1.24831		18.23	0.993568	1.1477	1.28135
81.76	0.363727	0.41297	0.505246		17.24	0.477623	0.585107	0.676201		81.78	1.02582	1.09027	1.24833		17.22	0.993681	1.14737	1.28127
82.75	0.363096	0.413159	0.504898		16.26	0.47832	0.586043	0.677244		82.77	1.02568	1.09029	1.24836		16.24	0.993785	1.14753	1.28124
83.75	0.362516	0.413454	0.504561		15.23	0.479014	0.586964	0.678283		83.77	1.0255	1.0903	1.24838		15.21	0.993892	1.14777	1.28118
84.76	0.361955	0.413758	0.504527		14.27	0.479714	0.587868	0.679305		84.78	1.02528	1.09032	1.24839		14.24	0.994008	1.14777	1.2811
85.73	0.361467	0.413965	0.50456		13.23	0.480413	0.58877	0.680297		85.75	1.02506	1.09033	1.24841		13.2	0.994093	1.1479	1.28108
86.77	0.361021	0.414326	0.504476		12.27	0.481107	0.589681	0.681258		86.79	1.02484	1.09035	1.24842		12.24	0.994183	1.14779	1.28091
87.74	0.360631	0.414422	0.504347		11.25	0.481777	0.590592	0.682151		87.76	1.02462	1.09036	1.24844		11.23	0.99422	1.14811	1.28083
88.76	0.360219	0.414971	0.504302		10.26	0.482415	0.591444	0.682929		88.78	1.02443	1.09037	1.24845		10.23	0.994281	1.14815	1.28074
89.76	0.359788	0.416149	0.504474		9.24	0.483011	0.592362	0.683586		89.79	1.02423	1.09039	1.24846		9.22	0.994329	1.14813	1.28064
90.74	0.359299	0.417651	0.504962		8.26	0.483541	0.593278	0.684098		90.77	1.02404	1.0904	1.24847		8.23	0.994366	1.14812	1.2806
91.75	0.358812	0.419396	0.505458		7.23	0.483977	0.594142	0.684469		91.78	1.02389	1.09041	1.24848		7.21	0.994418	1.14836	1.28052
92.74	0.358317	0.421309	0.506157		6.26	0.484316	0.594913	0.684706		92.76	1.02376	1.09042	1.24847		6.24	0.994446	1.14829	1.28049
93.74	0.357873	0.423145	0.506958		5.25	0.483977	0.595564	0.684839		93.77	1.02363	1.09043	1.24848		5.22	0.994466	1.14847	1.28046
94.76	0.357494	0.424843	0.50792		4.26	0.484316	0.596076	0.684889		94.79	1.02355	1.09045	1.2485		4.24	0.994482	1.14829	1.2805

## Sheet: 9C
9C	TGTCCCCAGGACCCCTGTCCCCAGGACCCCTGT
295 nm										260 nm
Melting					Annealing					Melting					Annealing
T oC	M1 - Abs295	M2 - Abs295	M3 - Abs295		T oC	A1 - Abs295	A2 - Abs295	A3 - Abs295		T oC	M1 - Abs260	M2 - Abs260	M3 - Abs260		T oC	A1 - Abs260	A2 - Abs260	A3 - Abs260
3.98	0.477893	0.463804	0.497621		95	0.371943	0.412882	0.407722		3.98	1.00048	1.02219	1.10728		95	1.13588	1.15889	1.24951
4.85	0.477896	0.463605	0.497381		94.11	0.372603	0.412888	0.408402		4.89	1.00087	1.02213	1.10751		94.08	1.13587	1.15887	1.24946
5.86	0.4779	0.46341	0.497088		93.15	0.373443	0.412882	0.407722		5.89	1.00128	1.02275	1.10792		93.11	1.13586	1.15886	1.24941
6.85	0.477902	0.463221	0.49674		92.13	0.374591	0.412888	0.408402		6.88	1.00177	1.02284	1.10839		92.1	1.13584	1.15884	1.24936
7.86	0.477902	0.463054	0.496355		91.14	0.375605	0.412898	0.407722		7.89	1.00231	1.02311	1.10857		91.11	1.13582	1.15881	1.2493
8.85	0.477896	0.462898	0.495901		90.16	0.376793	0.41291	0.408402		8.88	1.00304	1.02373	1.10883		90.13	1.13579	1.15877	1.24924
9.86	0.477882	0.462741	0.495394		89.13	0.377749	0.412924	0.409305		9.89	1.00329	1.02398	1.1091		89.11	1.13576	1.15873	1.24916
10.86	0.477858	0.462559	0.494847		88.14	0.379166	0.412939	0.41041		10.88	1.00362	1.02469	1.10946		88.11	1.13573	1.15868	1.24908
11.87	0.477821	0.462374	0.494258		87.17	0.380756	0.412952	0.411665		11.9	1.00428	1.02559	1.10984		87.14	1.1357	1.15862	1.24898
12.87	0.477766	0.462152	0.493607		86.15	0.382022	0.41296	0.412998		12.91	1.00472	1.0263	1.11011		86.12	1.13566	1.15857	1.24888
13.85	0.477693	0.461846	0.492927		85.14	0.383295	0.412963	0.414318		13.88	1.00527	1.02729	1.11045		85.11	1.13562	1.15852	1.24876
14.88	0.477599	0.461497	0.492225		84.13	0.384615	0.41296	0.415526		14.91	1.00577	1.02825	1.1105		84.1	1.13558	1.15847	1.24864
15.86	0.477482	0.461101	0.491497		83.15	0.386059	0.412952	0.416672		15.89	1.0059	1.02891	1.11056		83.12	1.13553	1.15842	1.24851
16.87	0.477341	0.460705	0.490774		82.11	0.387369	0.412939	0.41777		16.89	1.0058	1.02937	1.11125		82.09	1.13548	1.15836	1.24836
17.87	0.477175	0.460169	0.490024		81.16	0.388592	0.412922	0.418848		17.9	1.00655	1.02953	1.11145		81.13	1.13542	1.15831	1.24821
18.84	0.476983	0.459533	0.489268		80.13	0.390028	0.412905	0.419945		18.87	1.00677	1.02921	1.11182		80.11	1.13535	1.15826	1.24805
19.84	0.476767	0.458846	0.488513		79.1	0.391377	0.412893	0.4211		19.87	1.00733	1.02881	1.11203		79.07	1.13528	1.1582	1.24788
20.87	0.476528	0.458094	0.487699		78.12	0.392752	0.412887	0.422337		20.9	1.00752	1.02884	1.11216		78.1	1.1352	1.15815	1.24772
21.9	0.47627	0.457281	0.486898		77.12	0.393926	0.412886	0.423697		21.92	1.00798	1.02882	1.11207		77.1	1.13512	1.1581	1.24759
22.88	0.475995	0.45645	0.486086		76.11	0.39534	0.412892	0.425185		22.91	1.00811	1.02874	1.11208		76.09	1.13503	1.15805	1.24746
23.89	0.475706	0.455611	0.485231		75.14	0.39632	0.412902	0.426769		23.91	1.00842	1.02679	1.11257		75.1	1.13493	1.15801	1.24732
24.91	0.475406	0.454785	0.484367		74.13	0.397755	0.412917	0.428397		24.93	1.009	1.0269	1.11252		74.1	1.13481	1.15794	1.24718
25.87	0.475099	0.453961	0.483498		73.1	0.398888	0.412936	0.430017		25.89	1.00929	1.02734	1.11266		73.08	1.13466	1.15786	1.24704
26.88	0.474786	0.453197	0.482614		72.11	0.400088	0.412957	0.43158		26.91	1.00974	1.02765	1.11294		72.09	1.13446	1.15778	1.2469
27.88	0.474461	0.452491	0.481719		71.11	0.401414	0.412979	0.433048		27.91	1.00958	1.02799	1.11314		71.09	1.13421	1.15771	1.24677
28.86	0.474124	0.451804	0.480879		70.09	0.402178	0.413022	0.4344		28.9	1.01042	1.02831	1.11318		70.06	1.13396	1.15763	1.24664
29.86	0.473771	0.451083	0.480001		69.12	0.403641	0.41304	0.435629		29.88	1.01053	1.02875	1.11355		69.1	1.13363	1.15755	1.24652
30.89	0.473399	0.450448	0.479082		68.11	0.405104	0.413025	0.436755		30.91	1.01118	1.02897	1.11368		68.08	1.13329	1.15745	1.24638
31.89	0.472999	0.449817	0.478126		67.1	0.406459	0.412967	0.437815		31.91	1.01146	1.02967	1.11412		67.07	1.13291	1.15735	1.24621
32.86	0.472558	0.44918	0.477219		66.11	0.407584	0.412862	0.438862		32.88	1.01211	1.02993	1.11436		66.09	1.13245	1.15726	1.24603
33.87	0.472077	0.448546	0.476395		65.14	0.409153	0.412713	0.439956		33.89	1.01289	1.03073	1.11472		65.12	1.13189	1.15715	1.24585
34.88	0.471548	0.447919	0.475579		64.1	0.4106	0.412533	0.441123		34.91	1.01363	1.03111	1.11505		64.07	1.13129	1.15705	1.24563
35.87	0.470983	0.447249	0.474804		63.12	0.411914	0.41235	0.442362		35.89	1.01469	1.03124	1.11596		63.1	1.13062	1.15694	1.24538
36.86	0.470447	0.446604	0.474079		62.13	0.413243	0.412207	0.44367		36.89	1.01569	1.03203	1.11614		62.1	1.12971	1.15683	1.24512
37.86	0.469862	0.445978	0.473208		61.11	0.414861	0.41216	0.445043		37.89	1.0167	1.0334	1.11714		61.09	1.12879	1.15673	1.24485
38.88	0.469148	0.445255	0.472237		60.12	0.416235	0.412276	0.446476		38.91	1.01804	1.03413	1.11765		60.1	1.12778	1.15661	1.24453
39.86	0.468218	0.444423	0.470317		59.12	0.417712	0.412626	0.447964		39.89	1.01961	1.0353	1.11883		59.1	1.12668	1.15646	1.24421
40.87	0.467063	0.442561	0.46816		58.12	0.419197	0.413276	0.44951		40.9	1.02163	1.03634	1.1199		58.09	1.12497	1.15629	1.24375
41.87	0.46556	0.440444	0.465725		57.11	0.421091	0.414229	0.451123		41.9	1.02364	1.038	1.12118		57.08	1.12283	1.15607	1.24301
42.89	0.463607	0.438096	0.463083		56.11	0.422891	0.415531	0.452822		42.91	1.0265	1.03982	1.12295		56.09	1.11971	1.15571	1.24219
43.87	0.461129	0.435529	0.46025		55.11	0.424841	0.417189	0.454629		43.9	1.02943	1.04172	1.1246		55.09	1.11633	1.15511	1.24121
44.86	0.458098	0.432783	0.457236		54.11	0.426995	0.419187	0.456569		44.89	1.03268	1.04428	1.12687		54.08	1.1127	1.15407	1.24005
45.88	0.454538	0.429844	0.453951		53.12	0.429407	0.421491	0.458659		45.91	1.03638	1.04702	1.1295		53.09	1.10888	1.15284	1.23869
46.89	0.450497	0.426709	0.450477		52.12	0.432145	0.424047	0.460899		46.91	1.04037	1.05011	1.13256		52.1	1.1049	1.1514	1.23715
47.89	0.446088	0.42345	0.446839		51.1	0.434729	0.426794	0.463283		47.92	1.04483	1.05353	1.13585		51.07	1.10071	1.14978	1.23543
48.87	0.441414	0.420079	0.443048		50.1	0.437531	0.429664	0.465799		48.89	1.0492	1.05729	1.13947		50.08	1.09634	1.148	1.23358
49.86	0.436417	0.416571	0.439139		49.14	0.440712	0.432595	0.46843		49.88	1.05383	1.06124	1.14321		49.11	1.092	1.14607	1.23161
50.88	0.431248	0.412953	0.435316		48.12	0.44383	0.435533	0.471151		50.9	1.05816	1.06546	1.14683		48.1	1.08747	1.144	1.22954
51.84	0.426066	0.40938	0.431551		47.11	0.413011	0.438434	0.473929		51.87	1.06223	1.06969	1.15122		47.08	1.08287	1.14184	1.22742
52.86	0.421048	0.405841	0.428699		46.1	0.415986	0.441271	0.476736		52.89	1.06652	1.07365	1.155		46.08	1.07822	1.13958	1.22523
53.86	0.416173	0.403268	0.426042		45.11	0.418839	0.444034	0.479539		53.88	1.07041	1.0776	1.15884		45.08	1.07409	1.13725	1.22307
54.88	0.411583	0.400899	0.423599		44.12	0.421712	0.446725	0.482311		54.9	1.07465	1.08137	1.16273		44.09	1.07025	1.13487	1.22109
55.88	0.407393	0.398739	0.421354		43.13	0.424138	0.449352	0.485023		55.91	1.07861	1.08507	1.16627		43.1	1.06734	1.13259	1.21913
56.85	0.40369	0.396818	0.419346		42.12	0.42693	0.451924	0.487655		56.87	1.08222	1.08833	1.16931		42.09	1.06461	1.13047	1.21729
57.87	0.40052	0.395061	0.417536		41.12	0.428873	0.454446	0.490189		57.89	1.08576	1.09151	1.17271		41.1	1.06207	1.12875	1.21558
58.86	0.397875	0.393484	0.415935		40.14	0.431132	0.456911	0.492617		58.89	1.08896	1.09472	1.17562		40.11	1.05972	1.12719	1.21403
59.88	0.395713	0.39207	0.41448		39.14	0.433239	0.459299	0.494936		59.9	1.09231	1.09744	1.1785		39.11	1.05758	1.12578	1.2126
60.88	0.39393	0.390784	0.413158		38.12	0.435172	0.461579	0.497147		60.91	1.09531	1.09997	1.1814		38.1	1.05564	1.12448	1.2113
61.86	0.392412	0.389592	0.411963		37.13	0.445038	0.463708	0.499255		61.89	1.09801	1.10237	1.18377		37.11	1.0539	1.12331	1.21012
62.88	0.391154	0.388484	0.410859		36.14	0.449714	0.465638	0.501267		62.91	1.10077	1.10477	1.18615		36.12	1.05234	1.12228	1.20906
63.87	0.390086	0.387445	0.40983		35.13	0.450032	0.467324	0.503192		63.9	1.10304	1.10685	1.18849		35.1	1.05096	1.12136	1.20804
64.89	0.389126	0.386462	0.408871		34.12	0.45145	0.468733	0.505041		64.91	1.105	1.10897	1.19067		34.1	1.04975	1.12052	1.2071
65.86	0.38819	0.385539	0.407993		33.15	0.453262	0.46985	0.506824		65.88	1.10686	1.1104	1.19262		33.12	1.04868	1.11976	1.20622
66.86	0.387314	0.384676	0.407177		32.11	0.454937	0.470678	0.508548		66.89	1.10856	1.1123	1.19446		32.08	1.04776	1.11907	1.20541
67.89	0.386486	0.383842	0.406414		31.13	0.452341	0.47124	0.510217		67.91	1.11027	1.11374	1.19621		31.11	1.04695	1.11845	1.20469
68.87	0.385697	0.383046	0.405725		30.12	0.454562	0.471575	0.511836		68.89	1.11141	1.11517	1.19743		30.1	1.04624	1.11788	1.20397
69.87	0.384945	0.382276	0.405063		29.15	0.456011	0.47173	0.513404		69.9	1.113	1.11661	1.19917		29.13	1.04563	1.11732	1.2033
70.86	0.384224	0.381553	0.404476		28.17	0.456516	0.471756	0.514924		70.89	1.11419	1.11785	1.20051		28.14	1.0451	1.11679	1.20267
71.87	0.383531	0.380865	0.403959		27.12	0.457619	0.471705	0.516395		71.89	1.11492	1.11884	1.20211		27.1	1.04463	1.11631	1.20206
72.87	0.382864	0.380192	0.403498		26.11	0.458744	0.471615	0.517816		72.89	1.1156	1.11976	1.2035		26.08	1.04421	1.11586	1.20151
73.87	0.382221	0.379528	0.40311		25.11	0.461345	0.471518	0.519188		73.9	1.11614	1.1204	1.20461		25.09	1.04385	1.11544	1.20095
74.89	0.3816	0.378907	0.402768		24.11	0.458743	0.471431	0.520512		74.91	1.11691	1.12121	1.20642		24.09	1.04352	1.11505	1.20038
75.87	0.380999	0.37832	0.402513		23.11	0.462476	0.471364	0.521792		75.9	1.11758	1.12214	1.20728		23.09	1.04323	1.11466	1.19984
76.85	0.380416	0.377745	0.402318		22.12	0.466177	0.471318	0.523036		76.88	1.1177	1.12278	1.20875		22.1	1.04296	1.11426	1.19933
77.88	0.379852	0.377199	0.402204		21.15	0.466727	0.471292	0.524243		77.91	1.11794	1.12357	1.21011		21.12	1.04273	1.1139	1.19884
78.89	0.379304	0.376664	0.402127		20.13	0.466751	0.471283	0.525419		78.92	1.11801	1.12387	1.21156		20.1	1.04251	1.11352	1.19837
79.89	0.378773	0.376133	0.402096		19.12	0.468304	0.471285	0.526565		79.91	1.11843	1.12434	1.21304		19.09	1.04232	1.11317	1.19792
80.88	0.378258	0.375671	0.402141		18.14	0.469581	0.471294	0.527681		80.9	1.11819	1.12484	1.21449		18.11	1.04214	1.11283	1.19744
81.86	0.377817	0.375204	0.40222		17.12	0.471805	0.471309	0.528767		81.89	1.1182	1.12512	1.2162		17.1	1.04198	1.11247	1.19703
82.86	0.377327	0.374765	0.402397		16.14	0.47692	0.471327	0.529825		82.89	1.11813	1.12538	1.21726		16.12	1.04184	1.11214	1.19658
83.87	0.376802	0.374359	0.402349		15.13	0.474723	0.471347	0.530878		83.89	1.11799	1.12591	1.21908		15.11	1.04171	1.11181	1.19613
84.87	0.376256	0.373964	0.402337		14.15	0.468782	0.471369	0.53191		84.9	1.1178	1.12644	1.22041		14.12	1.04159	1.11146	1.19568
85.83	0.375703	0.373624	0.402359		13.12	0.465761	0.471392	0.532911		85.87	1.11719	1.1267	1.22169		13.09	1.04149	1.1111	1.19523
86.88	0.375157	0.373317	0.402443		12.14	0.461706	0.471413	0.533872		86.9	1.11733	1.12704	1.2234		12.12	1.0414	1.11076	1.19479
87.86	0.374635	0.373042	0.402539		11.15	0.462847	0.471432	0.534776		87.89	1.11693	1.12726	1.22484		11.13	1.04132	1.11039	1.19439
88.87	0.374149	0.372815	0.402646		10.14	0.463938	0.471448	0.53562		88.9	1.11661	1.1278	1.22649		10.11	1.04125	1.11001	1.19392
89.87	0.373705	0.372635	0.402749		9.14	0.464809	0.471461	0.536357		89.89	1.11623	1.12855	1.22307		9.12	1.04119	1.10967	1.19348
90.87	0.373326	0.372483	0.402823		8.14	0.465577	0.471471	0.53696		90.89	1.11541	1.12929	1.22405		8.12	1.04114	1.10933	1.19307
91.86	0.373032	0.372379	0.402887		7.14	0.464995	0.471477	0.53743		91.88	1.11501	1.13065	1.22508		7.11	1.0411	1.10905	1.19268
92.85	0.372835	0.372295	0.402951		6.16	0.461586	0.471481	0.53776		92.88	1.11446	1.13305	1.22692		6.13	1.04107	1.10877	1.1923
93.86	0.372746	0.372217	0.402971		5.14	0.462773	0.471483	0.537963		93.89	1.11383	1.13567	1.22826		5.11	1.04104	1.10852	1.19199
94.87	0.372639	0.372196	0.402975		4.16	0.463516	0.471484	0.538066		94.9	1.11361	1.13896	1.22968		4.13	1.04102	1.1083	1.19169

[truncated: 2 more sheets: 10C, 11C]
