# Supplementary material for: Structural insights into i-motif DNA structures in sequences from the insulin-linked polymorphic region
Source: Nat Commun. 2024 Aug 20;15:7119. doi: 10.1038/s41467-024-50553-0 (PMC11336075; doi:10.1038/s41467-024-50553-0)
Supplement: Supplementary file 4 — Source Data [file 41467_2024_50553_MOESM4_ESM.zip › Source Data G-rich ILPR - CD (Table 2_Supp S8).xlsx]

## Sheet: ILPR G Sequences
1G	ACAGGGGTGTGGGGACAGGGGTGTGGGGACA
2G	ACAGGGGTGTGGGCACAGGGGTGTGGGCACA
3G	ACAGGGGTGTGAGGACAGGGGTGTGAGGACA
4G	ATAGGGGTGTGGGGATAGGGGTGTGGGGATA
5G	ATAGGGGTGTGTGGATAGGGGTGTGTGGATA
6G	ACAGGGGTCTGGGGACAGGGGTCTGGGGACA
7G	ACAGGGGTCTGAGGACAGGGGTCTGAGGACA
8G	ACAGGGGTCCGGGGACAGGGGTCCGGGGACA
9G	ACAGGGGTCCTGGGGACAGGGGTCCTGGGGACA
10G	ACAGGGTCCTGGGGACAGGGTCCTGGGGACA
11G	ACAGGGGTCCCGGGGACAGGGGTCCCGGGGACA

## Sheet: 1G
1G	ACAGGGGTGTGGGGACAGGGGTGTGGGGACA
Wavelength (nm)	Baseline	KCl	LiCl	NaCl		Wavelength (nm)	KCl	LiCl	NaCl
320	-0.0177292	0.167718	0.278033	0.157597		320	0.837062	0.464476	0.605372
319.5	0.0341721	0.206762	0.221712	0.115398		319.5	0.707089	0.423051	0.56712
319	0.0748596	0.224973	0.168018	0.0682068		319	0.604721	0.374965	0.520174
318.5	0.0717072	0.239663	0.149518	0.0734634		318.5	0.611688	0.361551	0.510544
318	0.0649162	0.23262	0.119994	0.0499069		318	0.647144	0.368307	0.509871
317.5	0.0740044	0.166745	0.0936127	-0.0169426		317.5	0.643173	0.35603	0.463972
317	0.0642052	0.0876907	0.057885	0.00561371		317	0.660469	0.350391	0.491055
316.5	0.0270546	0.0530388	0.0725754	0.0319687		316.5	0.740411	0.407782	0.591009
316	0.00130081	0.0327187	0.0915207	0.0386612		316	0.800785	0.445712	0.693687
315.5	-0.00803223	0.0170273	0.105038	0.0463181		315.5	0.850326	0.43647	0.747233
315	0.0094017	-0.00148697	0.0869377	0.0495941		315	0.826068	0.395844	0.770503
314.5	0.0161469	0.0265236	0.0889626	0.0847931		314.5	0.810444	0.36656	0.81664
314	0.0143837	0.0727882	0.104765	0.1004		314	0.814336	0.344978	0.865226
313.5	0.0351486	0.0454124	0.120918	0.0556938		313.5	0.786623	0.333001	0.842864
313	0.0655159	0.051017	0.103195	0.0386841		313	0.740336	0.284011	0.809617
312.5	0.0762413	0.0299805	0.0731529	0.0483246		312.5	0.762969	0.272698	0.81706
312	0.0358467	0.0480057	0.0982368	0.117112		312	0.80899	0.331685	0.91602
311.5	0.00463562	0.0356575	0.105766	0.155006		311.5	0.842727	0.394572	1.00166
311	-0.0192383	0.00557709	0.132758	0.184266		311	0.892857	0.461454	1.08094
310.5	-0.0175972	0.049704	0.122221	0.228687		310.5	0.893178	0.502673	1.1463
310	-0.0110519	0.0835632	0.104251	0.271992		310	0.938776	0.512256	1.18377
309.5	-0.0326813	0.107475	0.141823	0.306338		309.5	1.02941	0.592152	1.2478
309	-0.030172	0.172768	0.171686	0.300672		309	1.06609	0.64404	1.32836
308.5	0.00698013	0.17229	0.153701	0.213297		308.5	1.08998	0.667488	1.37363
308	0.0262611	0.176962	0.148041	0.154403		308	1.11627	0.680454	1.42621
307.5	0.0550064	0.168509	0.108881	0.110096		307.5	1.14311	0.745557	1.5155
307	0.0644196	0.136995	0.12224	0.0860336		307	1.20847	0.851423	1.63217
306.5	0.0832306	0.139769	0.102641	0.0518845		306.5	1.22228	0.939973	1.80658
306	0.0686134	0.127914	0.0899284	0.0679741		306	1.26975	1.0504	2.03292
305.5	0.0293854	0.102345	0.0981194	0.0895058		305.5	1.35403	1.20458	2.26847
305	0.0167755	0.131168	0.0948372	0.145907		305	1.44795	1.34206	2.51758
304.5	0.0317368	0.138029	0.0612587	0.144247		304.5	1.516	1.50073	2.76192
304	0.0546822	0.165973	0.0122589	0.0992882		304	1.56522	1.60112	3.00945
303.5	0.0517967	0.14379	-0.00363617	0.0973587		303.5	1.65936	1.76082	3.32907
303	0.0416138	0.0853897	0.00653305	0.1011		303	1.82406	1.95767	3.64874
302.5	0.078759	0.0461128	-0.0145821	0.0308373		302.5	1.94298	2.17387	3.91109
302	0.0848572	0.0160957	-0.0166718	0.0297127		302	2.09617	2.44965	4.24238
301.5	0.057206	-0.0152565	0.0291168	0.0637665		301.5	2.2906	2.71672	4.5918
301	0.0143585	0.0371254	0.11187	0.13922		301	2.52249	3.01722	4.97873
300.5	-0.020475	0.0460701	0.167825	0.173289		300.5	2.75589	3.29796	5.36029
300	-0.0370445	0.104523	0.167683	0.162209		300	2.92579	3.597	5.69748
299.5	-0.0522842	0.146569	0.176406	0.16571		299.5	3.04276	3.85659	6.03211
299	-0.0817818	0.161255	0.193612	0.217262		299	3.19697	4.07304	6.37154
298.5	-0.0493416	0.141741	0.165614	0.21041		298.5	3.28827	4.19621	6.6431
298	-0.0261383	0.119048	0.123293	0.165992		298	3.39416	4.38141	6.88557
297.5	-0.0379913	0.0701851	0.110233	0.139437		297.5	3.49002	4.53613	7.11604
297	-0.0520065	0.027269	0.117699	0.141812		297	3.61365	4.6994	7.3367
296.5	-0.0531013	-0.0163269	0.117294	0.168587		296.5	3.70562	4.77985	7.51185
296	-0.0468491	-0.0498291	0.128584	0.157804		296	3.7535	4.87024	7.64333
295.5	-0.0198807	-0.0569427	0.104131	0.12292		295.5	3.7556	4.95646	7.73974
295	-0.042067	-0.0092804	0.142755	0.137504		295	3.79838	5.0849	7.86063
294.5	-0.0537735	-0.00233536	0.167153	0.157848		294.5	3.81951	5.16453	7.93961
294	-0.0354729	-0.0069603	0.152548	0.134698		294	3.77358	5.21792	7.94999
293.5	-0.0387077	-0.00263519	0.183831	0.117048		293.5	3.78192	5.25947	7.9406
293	-0.028479	0.0122093	0.189231	0.0820396		293	3.78269	5.24326	7.91074
292.5	-0.0331345	0.0273102	0.187085	0.0820457		292.5	3.86183	5.25413	7.85828
292	-0.0167542	0.0401894	0.170701	0.0270844		292	3.90958	5.22128	7.80376
291.5	-0.0141953	0.0542862	0.17467	-0.0175278		291.5	3.96157	5.19556	7.741
291	-0.0244041	0.0812714	0.147427	-0.033651		291	4.05174	5.19339	7.69708
290.5	-0.00473633	0.0940491	0.107159	-0.0289955		290.5	4.13022	5.14899	7.6132
290	0.0205246	0.0767242	0.0720695	-0.0656868		290	4.16257	5.12673	7.53877
289.5	0.0199059	0.0950905	0.0714378	-0.0521164		289.5	4.23241	5.11659	7.49144
289	0.0470726	0.122354	0.0697052	-0.0972145		289	4.25506	5.02168	7.41383
288.5	0.0639656	0.0997009	0.0695046	-0.0883781		288.5	4.29201	4.93014	7.26197
288	0.0841568	0.0583534	0.0600929	-0.0711044		288	4.3197	4.82757	7.09568
287.5	0.101097	0.0448662	0.0660423	-0.051162		287.5	4.34822	4.69889	6.94924
287	0.103197	0.040123	0.0658073	-0.0211327		287	4.38844	4.55541	6.81565
286.5	0.0958054	0.0684814	0.0742165	0.0483307		286.5	4.44044	4.47582	6.66643
286	0.07966	0.0554367	0.101489	0.0903503		286	4.51201	4.42025	6.50624
285.5	0.0123604	0.0296501	0.166705	0.174113		285.5	4.63296	4.40425	6.41982
285	-0.0444687	0.0403885	0.216956	0.230901		285	4.74043	4.3725	6.36949
284.5	-0.107956	0.0671143	0.302719	0.30154		284.5	4.80764	4.30397	6.31934
284	-0.114095	0.125732	0.305785	0.298472		284	4.8964	4.22759	6.15194
283.5	-0.100935	0.205193	0.324863	0.229166		283.5	4.96361	4.10352	5.92039
283	-0.0782021	0.236086	0.277017	0.143255		283	5.01713	3.93379	5.68167
282.5	-0.0404884	0.241696	0.198061	0.0767189		282.5	5.05041	3.78894	5.4748
282	0.00580292	0.263834	0.128385	0.0298607		282	5.15202	3.63282	5.2374
281.5	0.082386	0.26283	0.0313889	-0.0713501		281.5	5.23594	3.46649	4.91908
281	0.134215	0.242081	-0.0321167	-0.167864		281	5.3867	3.3225	4.61384
280.5	0.115133	0.203764	-0.0030571	-0.13996		280.5	5.55084	3.2162	4.49493
280	0.128767	0.125198	-0.0348648	-0.127622		280	5.74238	3.10446	4.37661
279.5	0.129117	0.135404	-0.0134895	-0.0733253		279.5	5.93178	2.98627	4.26903
279	0.071579	0.155464	0.0652496	0.00536346		279	6.20158	2.92294	4.14177
278.5	0.0524681	0.174484	0.112494	0.0379814		278.5	6.39856	2.82534	3.97251
278	0.0298851	0.218474	0.171758	0.124894		278	6.59112	2.74011	3.83525
277.5	0.00419083	0.198274	0.224422	0.178242		277.5	6.79333	2.65719	3.75673
277	-0.00606918	0.164486	0.263992	0.157632		277	7.029	2.58269	3.60083
276.5	-0.029068	0.151381	0.316016	0.160168		276.5	7.24419	2.50616	3.49678
276	-0.0181496	0.118295	0.302351	0.104601		276	7.46361	2.38436	3.37082
275.5	0.00861435	0.0634026	0.253226	0.071415		275.5	7.67712	2.29626	3.2322
275	0.0203903	0.00519104	0.198057	0.0148872		275	7.93884	2.1906	3.12583
274.5	0.0223396	-0.0615143	0.159122	-0.0240646		274.5	8.1982	2.04785	3.01357
274	0.0235405	-0.0390961	0.161736	-0.0142548		274	8.40808	1.94421	2.81653
273.5	0.0346039	-0.0155891	0.111996	0.0208382		273.5	8.5966	1.8161	2.63014
273	0.0397682	0.0403046	0.0940224	0.0429504		273	8.8617	1.66382	2.36066
272.5	0.024041	0.0687218	0.117201	0.0814575		272.5	9.1272	1.54598	2.10668
272	-0.000269317	0.10032	0.145376	0.133611		272	9.36076	1.38621	1.85165
271.5	0.00406112	0.136308	0.156776	0.152583		271.5	9.54781	1.23218	1.55654
271	0.0505257	0.166425	0.118256	0.143884		271	9.73438	1.00905	1.29067
270.5	0.10198	0.177652	0.051841	0.108411		270.5	9.92016	0.743884	1.03809
270	0.119807	0.133646	0.0264099	0.099749		270	10.126	0.587169	0.755315
269.5	0.140153	0.0588348	0.0162102	0.0732002		269.5	10.2742	0.424055	0.472952
269	0.204353	0.0450188	-0.0313828	-0.0165154		269	10.432	0.18177	0.0798622
268.5	0.267354	0.0159355	-0.0784187	-0.0729721		268.5	10.5592	-0.0357109	-0.283969
268	0.295222	0.0092247	-0.113271	-0.0704514		268	10.6921	-0.241533	-0.600272
267.5	0.280815	0.00619048	-0.129316	-0.0812088		267.5	10.8622	-0.38059	-0.993989
267	0.300855	-0.0200119	-0.189088	-0.116617		267	10.936	-0.565079	-1.45106
266.5	0.304275	0.00399246	-0.196172	-0.129829		266.5	11.0053	-0.808312	-1.8575
266	0.284762	0.0271835	-0.164224	-0.0934364		266	11.0551	-1.07433	-2.21119
265.5	0.229206	0.0318031	-0.0595024	0.0285378		265.5	11.0826	-1.27232	-2.51495
265	0.186723	0.0316536	-0.0037964	0.0942459		265	11.1119	-1.49954	-2.85367
264.5	0.194446	0.0565422	-0.00726166	0.0890633		264.5	11.109	-1.70569	-3.22221
264	0.199643	0.0321556	-0.00693893	0.119516		264	11.0621	-1.92739	-3.50822
263.5	0.186864	0.0341698	0.0249069	0.171717		263.5	11.0527	-2.09589	-3.7904
263	0.198728	-0.0179161	0.0307014	0.178694		263	11.007	-2.26441	-4.04041
262.5	0.213611	-0.0191971	0.00381012	0.1689		262.5	10.897	-2.38518	-4.23638
262	0.244225	0.0109337	-0.0591972	0.115405		262	10.7049	-2.44748	-4.38157
261.5	0.252846	0.0144737	-0.069593	0.0983734		261.5	10.524	-2.53941	-4.54384
261	0.241224	0.028125	-0.00297241	0.103072		261	10.3141	-2.5971	-4.64218
260.5	0.265199	0.0979103	0.0559189	0.0685547		260.5	10.0738	-2.62014	-4.67643
260	0.265378	0.135956	0.0891983	0.0637512		260	9.75137	-2.57759	-4.63642
259.5	0.281063	0.186282	0.0732933	0.0521027		259.5	9.40357	-2.50993	-4.6769
259	0.31369	0.200623	0.0330101	0.00978012		259	9.07342	-2.48217	-4.73497
258.5	0.328619	0.231483	0.0352631	-0.0225998		258.5	8.74066	-2.43587	-4.69799
258	0.329069	0.212354	0.0670662	0.0108284		258	8.4202	-2.30217	-4.51239
257.5	0.285646	0.158562	0.094471	0.104575		257.5	8.10197	-2.11028	-4.36482
257	0.283186	0.082354	0.0619484	0.124987		257	7.80062	-1.99116	-4.25828
256.5	0.271761	0.0748879	0.0688637	0.13496		256.5	7.53329	-1.90669	-4.05977
256	0.263381	0.0767639	0.0685211	0.117802		256	7.18185	-1.77136	-3.74583
255.5	0.295954	0.0284439	0.0533356	0.0789558		255.5	6.69912	-1.65453	-3.46526
255	0.336929	0.0171677	0.00703734	0.0325065		255	6.2633	-1.54056	-3.22639
254.5	0.369981	-0.0160591	-0.0602936	-0.0518051		254.5	5.83241	-1.44168	-3.01683
254	0.444405	-0.0152847	-0.146407	-0.14482		254	5.2987	-1.33718	-2.77245
253.5	0.47171	-0.0678116	-0.220584	-0.189766		253.5	4.80717	-1.15601	-2.43334
253	0.487871	-0.0544159	-0.240753	-0.165707		253	4.28078	-0.941838	-2.06903
252.5	0.463194	-0.0970879	-0.189402	-0.124332		252.5	3.90534	-0.64175	-1.63042
252	0.442516	-0.069368	-0.136831	-0.106937		252	3.55849	-0.319737	-1.22538
251.5	0.42521	-0.0717376	-0.114213	-0.127058		251.5	3.17361	-0.00847474	-0.79698
251	0.450506	-0.0321518	-0.114565	-0.161304		251	2.77498	0.232764	-0.421091
250.5	0.436692	0.0487778	-0.047953	-0.171625		250.5	2.47926	0.439541	-0.0633255
250	0.439532	0.0497894	0.0126976	-0.167989		250	2.0824	0.704134	0.316225
249.5	0.434706	-0.0336105	0.0353874	-0.169497		249.5	1.77288	0.930794	0.631787
249	0.434805	-0.0768509	0.00685272	-0.14632		249	1.47457	1.05342	0.950343
248.5	0.430949	-0.0995476	-0.00447997	-0.134092		248.5	1.08577	1.12603	1.29767
248	0.444887	-0.103284	-0.0206261	-0.103453		248	0.7356	1.21755	1.61554
247.5	0.412185	-0.070533	-0.0124702	-0.00509414		247.5	0.444313	1.31962	1.9408
247	0.40622	-0.0212143	-0.0239876	0.0403198		247	0.135976	1.40203	2.15041
246.5	0.430336	0.0490418	-0.048278	0.0116959		246.5	-0.175726	1.34638	2.3277
246	0.452283	0.123686	-0.0593056	-0.0149811		246	-0.48476	1.33923	2.5406
245.5	0.459772	0.169584	-0.0579247	0.036528		245.5	-0.660526	1.34195	2.68133
245	0.436295	0.162984	-0.0504433	0.121832		245	-0.684704	1.43322	2.80871
244.5	0.391479	0.146227	0.0335175	0.132454		244.5	-0.749464	1.5408	2.94692
244	0.356897	0.11688	0.124078	0.133294		244	-0.869691	1.63987	3.14252
243.5	0.332544	0.100288	0.16141	0.132515		243.5	-0.898672	1.74488	3.37007
243	0.32613	0.0902489	0.184734	0.14934		243	-0.93331	1.76152	3.52067
242.5	0.356566	0.139031	0.163109	0.116087		242.5	-1.01182	1.74949	3.51804
242	0.410599	0.157856	0.158248	0.035112		242	-1.12893	1.68638	3.46509
241.5	0.459529	0.174091	0.160996	-0.0181763		241.5	-1.23683	1.57223	3.40138
241	0.518294	0.201135	0.166615	-0.0416816		241	-1.32322	1.46139	3.31319
240.5	0.588127	0.229205	0.123067	-0.0636452		240.5	-1.36713	1.2733	3.1561
240	0.612184	0.212082	0.13867	-0.0426483		240	-1.32676	1.1384	2.99601
239.5	0.649842	0.179714	0.142255	-0.100861		239.5	-1.33601	0.994032	2.71958
239	0.64106	0.113744	0.158971	-0.0699051		239	-1.25298	0.943826	2.51506
238.5	0.653505	0.0945511	0.159462	-0.049456		238.5	-1.17445	0.897208	2.32299
238	0.681458	0.1031	0.163105	-0.0389709		238	-1.10577	0.843324	2.14942
237.5	0.688255	0.0287072	0.138651	0.00447922		237.5	-1.00709	0.796858	1.94517
237	0.712581	-0.0388589	0.118086	-0.0118744		237	-0.922511	0.708578	1.75991
236.5	0.729711	-0.00185316	0.132179	0.00619886		236.5	-0.810218	0.723372	1.59825
236	0.70516	0.0121804	0.166636	0.0755394		236	-0.672595	0.736022	1.54802
235.5	0.728442	0.0545952	0.173184	0.0518287		235.5	-0.579917	0.630326	1.47336
235	0.67603	-0.0036934	0.207085	0.0846229		235	-0.332305	0.579807	1.44357
234.5	0.670428	0.0323998	0.237904	0.0897179		234.5	-0.192963	0.520731	1.35485
234	0.729044	0.0447441	0.229618	0.0269387		234	-0.0945907	0.477539	1.24693
233.5	0.788496	0.053711	0.225818	0.0112862		233.5	-0.0550171	0.437956	1.14387
233	0.832894	0.0307701	0.20889	-0.0152992		233	0.0450348	0.393434	1.10014
232.5	0.829974	-0.0192826	0.256286	-0.0363938		232.5	0.267212	0.443507	1.07111
232	0.884243	0.00973964	0.245168	-0.0512772		232	0.324712	0.452617	1.061
231.5	0.97968	0.00607762	0.18924	-0.111451		231.5	0.360908	0.362963	1.03965
231	0.998211	-0.00215981	0.156141	-0.132192		231	0.512316	0.44213	1.12507
230.5	0.969254	-0.0141006	0.182642	-0.074784		230.5	0.725579	0.530445	1.24945
230	0.922426	-0.00978081	0.192525	-0.0030617		230	0.94732	0.625329	1.3795
229.5	0.933675	0.0166518	0.183461	0.0659119		229.5	1.10658	0.671648	1.46452
229	0.983794	0.0775162	0.138669	0.126701		229	1.28367	0.682217	1.55686
228.5	0.979861	0.101634	0.151904	0.171996		228.5	1.49832	0.823506	1.74238
228	0.956245	0.0569633	0.154955	0.23044		228	1.75961	0.997752	1.9527
227.5	0.965714	0.071936	0.11664	0.287868		227.5	1.96102	1.07748	2.10598
227	0.978824	0.157941	0.130364	0.308265		227	2.18988	1.19818	2.28033
226.5	1.00315	0.173446	0.207901	0.25828		226.5	2.45133	1.3687	2.44528
226	1.0197	0.210094	0.305694	0.161665		226	2.72841	1.60901	2.67753
225.5	1.04654	0.200196	0.365687	0.0833023		225.5	2.94828	1.80162	2.8919
225	1.07027	0.255488	0.42866	0.104829		225	3.22809	2.01455	3.00867
224.5	1.13764	0.261395	0.416322	0.082711		224.5	3.4327	2.11904	3.14086
224	1.14373	0.237576	0.4869	0.146975		224	3.74745	2.33525	3.39523
223.5	1.21989	0.1368	0.433465	0.115347		223.5	3.92748	2.46378	3.63695
223	1.26326	0.141669	0.365785	0.138905		223	4.10121	2.67597	3.91758
222.5	1.29777	0.13035	0.29079	0.194695		222.5	4.24157	2.85277	4.16994
222	1.34289	0.0998794	0.248545	0.22493		222	4.39134	3.07776	4.45509
221.5	1.40094	0.100114	0.196278	0.183433		221.5	4.53039	3.21575	4.81261
221	1.45846	0.116003	0.203072	0.120447		221	4.70745	3.43342	5.09536
220.5	1.50629	0.238132	0.144164	0.0481011		220.5	4.90702	3.55542	5.34132
220	1.48482	0.304206	0.174548	0.0813942		220	5.19483	3.72154	5.72257
219.5	1.49499	0.299198	0.197489	0.130457		219.5	5.48337	3.81802	6.0778
219	1.51579	0.309148	0.267355	0.11162		219	5.7678	3.91752	6.31691
218.5	1.48958	0.344953	0.346405	0.12136		218.5	6.13748	4.10674	6.56859
218	1.45063	0.479267	0.359081	0.14125		218	6.51886	4.33845	6.73451
217.5	1.41001	0.518993	0.378326	0.216383		217.5	6.86072	4.55872	6.97711
217	1.40619	0.495243	0.416129	0.24448		217	7.25182	4.81222	7.19482
216.5	1.44871	0.419164	0.37193	0.190488		216.5	7.61444	4.96212	7.23861
216	1.43873	0.291224	0.399245	0.207926		216	8.0917	5.15473	7.24983
215.5	1.44934	0.280041	0.366946	0.255055		215.5	8.51597	5.27045	7.31499
215	1.48609	0.14108	0.343031	0.282653		215	8.98122	5.3407	7.32311
214.5	1.54143	-0.102401	0.372091	0.182116		214.5	9.46262	5.42486	7.42199
214	1.6366	-0.277395	0.309827	0.0268868		214	9.96246	5.4687	7.45309
213.5	1.69775	-0.385245	0.295492	-0.057357		213.5	10.4921	5.49495	7.49821
213	1.67078	-0.433738	0.337772	-0.0512519		213	11.1034	5.66243	7.64508
212.5	1.68533	-0.423424	0.325981	-0.098188		212.5	11.7544	5.83489	7.93752
212	1.73266	-0.367156	0.253146	-0.163229		212	12.341	6.05072	8.22817
211.5	1.7703	-0.25621	0.253617	-0.161362		211.5	12.8992	6.29503	8.65416
211	1.76195	-0.151035	0.242337	-0.137187		211	13.4085	6.45161	9.06949
210.5	1.69501	-0.00417102	0.294909	-0.0192215		210.5	14.0053	6.7447	9.62148
210	1.69918	0.0502267	0.289419	-0.00866769		210	14.502	7.04346	10.1314
209.5	1.78511	0.114656	0.116988	-0.0914719		209.5	14.7652	7.24741	10.6214
209	1.75704	0.0817467	0.0545533	-0.0886382		209	15.2564	7.58313	11.2327
208.5	1.70632	0.0518013	0.106664	-0.134149		208.5	15.8126	7.90992	11.9163
208	1.61056	0.0817017	0.221562	-0.0754196		208	16.4439	8.1237	12.419
207.5	1.54792	0.0903893	0.24776	-0.0644996		207.5	16.9876	8.34223	13.1208
207	1.52021	0.17144	0.218383	-0.0429634		207	17.3648	8.56171	13.739
206.5	1.52446	0.277036	0.24856	-0.0148545		206.5	17.7797	8.8283	14.2446
206	1.48825	0.320973	0.32336	0.00126884		206	18.1139	9.22909	14.5931
205.5	1.43514	0.345957	0.399277	0.0443946		205.5	18.2605	9.52831	14.8944
205	1.33421	0.372974	0.402856	0.129865		205	18.2934	9.7241	15.1284
204.5	1.29883	0.405002	0.391602	0.185944		204.5	18.0091	9.81316	15.4448
204	1.28049	0.386929	0.426193	0.226129		204	17.6561	9.75539	15.329
203.5	1.25067	0.4181	0.525929	0.283301		203.5	17.3902	9.68458	15.2218
203	1.14357	0.367522	0.640742	0.469847		203	17.281	9.58319	15.0947
202.5	1.07272	0.420243	0.749126	0.573518		202.5	17.2895	9.38117	15.1076
202	1.09633	0.339993	0.692341	0.541914		202	17.0814	8.90507	15.1932
201.5	1.11219	0.151021	0.609872	0.511193		201.5	16.9114	8.57336	15.2645
201	1.16639	0.168064	0.630656	0.4588		201	16.6938	8.3534	14.8908
200.5	1.12225	0.189067	0.781506	0.411848		200.5	16.1859	7.7451	14.8605
200	1.08259	0.162079	0.888474	0.187812		200	15.2231	7.12183	14.5923

## Sheet: 2G
2G	ACAGGGGTGTGGGCACAGGGGTGTGGGCACA
Wavelength (nm)	KCl	LiCl	NaCl		Wavelength (nm)	KCl	LiCl	NaCl
320	-0.631061	-0.565695	-0.776553		320	0.0322746	-0.062941	0.234025
319.5	-0.673236	-0.575268	-0.789464		319.5	0.0263031	-0.0426354	0.235523
319	-0.67363	-0.627329	-0.81535		319	0.0227936	-0.0454018	0.183158
318.5	-0.658032	-0.637763	-0.848659		318.5	0.0166	-0.0434082	0.158486
318	-0.656571	-0.670356	-0.882006		318	-0.0124519	-0.0532837	0.139375
317.5	-0.703162	-0.796005	-0.930094		317.5	-0.0100723	-0.0710068	0.121706
317	-0.712623	-0.774409	-0.942079		317	0.0121162	-0.0552437	0.148347
316.5	-0.774138	-0.824706	-0.928065		316.5	-0.00170212	-0.0485992	0.14718
316	-0.728184	-0.790006	-0.88669		316	-0.00221711	-0.000772868	0.131104
315.5	-0.720598	-0.773743	-0.900024		315.5	0.000251012	0.0364525	0.172275
315	-0.680466	-0.650422	-0.851919		315	0.0153541	0.071859	0.22131
314.5	-0.626073	-0.593938	-0.809849		314.5	0.00417022	0.0784256	0.266789
314	-0.571035	-0.479953	-0.770276		314	0.0391457	0.118808	0.290984
313.5	-0.611186	-0.53106	-0.825084		313.5	0.0900093	0.141512	0.3117
313	-0.596338	-0.468073	-0.825337		313	0.162072	0.152598	0.345422
312.5	-0.583029	-0.439666	-0.835922		312.5	0.178506	0.11406	0.356284
312	-0.651674	-0.429808	-0.800444		312	0.180241	0.0906799	0.379701
311.5	-0.644355	-0.44458	-0.766766		311.5	0.199354	0.0879555	0.367222
311	-0.737102	-0.450584	-0.835748		311	0.219384	0.044397	0.327143
310.5	-0.681078	-0.427342	-0.832604		310.5	0.21359	1.14322e-05	0.295401
310	-0.614529	-0.43672	-0.837392		310	0.210464	-0.0262619	0.28745
309.5	-0.560923	-0.45923	-0.788581		309.5	0.195737	-0.0257584	0.301068
309	-0.57253	-0.509431	-0.849073		309	0.228524	0.00064925	0.353133
308.5	-0.563479	-0.469613	-0.845601		308.5	0.290472	-0.0111794	0.331641
308	-0.595571	-0.492059	-0.956394		308	0.291996	-0.00266875	0.314444
307.5	-0.597239	-0.589517	-1.02567		307.5	0.277091	0.0053131	0.351026
307	-0.622772	-0.617831	-0.992391		307	0.304199	0.0185997	0.405882
306.5	-0.735955	-0.629916	-1.02466		306.5	0.378448	0.0737404	0.456856
306	-0.790144	-0.605686	-0.98526		306	0.447244	0.117371	0.456026
305.5	-0.818377	-0.699744	-1.03296		305.5	0.48898	0.147356	0.44043
305	-0.804845	-0.72566	-1.04513		305	0.519447	0.169326	0.475034
304.5	-0.825478	-0.731111	-0.998452		304.5	0.633732	0.228925	0.556184
304	-0.793491	-0.689283	-0.938928		304	0.80857	0.318702	0.614375
303.5	-0.764054	-0.644268	-0.882524		303.5	0.92068	0.355031	0.59589
303	-0.659669	-0.612388	-0.871049		303	1.04768	0.394941	0.618198
302.5	-0.531798	-0.515398	-0.781395		302.5	1.19946	0.430915	0.675353
302	-0.607401	-0.520779	-0.845437		302	1.35245	0.478856	0.759978
301.5	-0.564644	-0.467775	-0.757682		301.5	1.54173	0.573383	0.88021
301	-0.568406	-0.441949	-0.708936		301	1.65938	0.648673	0.946285
300.5	-0.662346	-0.441021	-0.747055		300.5	1.7631	0.700163	0.987233
300	-0.683984	-0.470958	-0.839348		300	1.86433	0.693645	1.0357
299.5	-0.68661	-0.426496	-0.833341		299.5	2.03766	0.739984	1.14727
299	-0.718635	-0.444429	-0.809201		299	2.24554	0.799591	1.21698
298.5	-0.700368	-0.380685	-0.815807		298.5	2.44925	0.889063	1.25102
298	-0.72618	-0.455582	-0.847782		298	2.60646	0.93493	1.27167
297.5	-0.764151	-0.512005	-0.90509		297.5	2.73251	0.950638	1.31045
297	-0.666697	-0.466914	-0.828855		297	2.82685	0.998361	1.38584
296.5	-0.687046	-0.467127	-0.761437		296.5	2.94173	1.04214	1.44834
296	-0.679023	-0.395265	-0.753956		296	2.98033	1.08137	1.45157
295.5	-0.6954	-0.426607	-0.7921		295.5	2.98178	1.10333	1.48902
295	-0.65099	-0.38498	-0.773865		295	3.01459	1.09161	1.51713
294.5	-0.746116	-0.41616	-0.877822		294.5	3.06415	1.10627	1.53358
294	-0.734981	-0.503727	-0.94101		294	3.16845	1.10718	1.58075
293.5	-0.719809	-0.567429	-0.993034		293.5	3.29244	1.13069	1.63179
293	-0.727297	-0.636276	-1.02804		293	3.34216	1.20532	1.73909
292.5	-0.75391	-0.664846	-1.07599		292.5	3.41803	1.26707	1.84885
292	-0.726545	-0.649391	-1.06122		292	3.48511	1.31728	1.89995
291.5	-0.760545	-0.658253	-1.08471		291.5	3.48682	1.34892	2.00734
291	-0.735672	-0.62001	-1.05792		291	3.49066	1.3889	2.03957
290.5	-0.734155	-0.550006	-0.947971		290.5	3.4769	1.4696	2.08743
290	-0.858856	-0.617981	-0.93338		290	3.50464	1.50999	2.11155
289.5	-0.943414	-0.627273	-0.904776		289.5	3.55642	1.51717	2.12637
289	-0.883273	-0.626854	-0.86156		289	3.59151	1.50702	2.18279
288.5	-0.990825	-0.715071	-0.964167		288.5	3.59706	1.49134	2.19864
288	-0.923801	-0.682574	-0.929754		288	3.60848	1.53897	2.22457
287.5	-0.968075	-0.762813	-1.0159		287.5	3.58469	1.53021	2.24455
287	-0.971563	-0.827264	-1.08575		287	3.59608	1.52241	2.27247
286.5	-0.968184	-0.770623	-1.13991		286.5	3.55107	1.54601	2.28596
286	-0.89904	-0.748517	-1.06334		286	3.50764	1.53209	2.28447
285.5	-0.897923	-0.686642	-1.02511		285.5	3.4839	1.51055	2.25125
285	-0.906612	-0.680683	-0.990651		285	3.45417	1.50113	2.19761
284.5	-0.880356	-0.656913	-0.929548		284.5	3.44013	1.45093	2.14027
284	-0.88139	-0.612602	-0.906794		284	3.41799	1.43998	2.08891
283.5	-0.850699	-0.506066	-0.866742		283.5	3.36563	1.40295	2.04551
283	-0.801288	-0.491973	-0.889865		283	3.28488	1.32223	1.98896
282.5	-0.917693	-0.498771	-0.906771		282.5	3.20336	1.2939	1.90522
282	-0.860168	-0.544209	-0.92025		282	3.18506	1.30252	1.87572
281.5	-0.783317	-0.523898	-0.914195		281.5	3.14076	1.30512	1.88776
281	-0.687825	-0.522275	-0.893868		281	3.18166	1.32729	1.9076
280.5	-0.69189	-0.525336	-0.916602		280.5	3.15	1.31361	1.89607
280	-0.668008	-0.533981	-0.830891		280	3.17941	1.32979	1.8832
279.5	-0.670773	-0.560638	-0.811496		279.5	3.19234	1.31529	1.8698
279	-0.643233	-0.616238	-0.830563		279	3.16421	1.22096	1.8184
278.5	-0.676435	-0.588466	-0.81678		278.5	3.06763	1.14186	1.77405
278	-0.710293	-0.627447	-0.841031		278	3.00529	1.02397	1.66317
277.5	-0.773188	-0.681082	-0.91291		277.5	2.96937	0.926875	1.53717
277	-0.774053	-0.712356	-0.982341		277	2.934	0.821974	1.42747
276.5	-0.771675	-0.740432	-1.00741		276.5	2.83348	0.665235	1.3017
276	-0.732685	-0.654226	-0.965691		276	2.81176	0.601215	1.16404
275.5	-0.697014	-0.599668	-0.974687		275.5	2.7833	0.559447	1.06304
275	-0.644215	-0.493748	-0.901206		275	2.75369	0.491672	0.982742
274.5	-0.621155	-0.441994	-0.8245		274.5	2.68395	0.396806	0.891904
274	-0.558925	-0.35676	-0.707034		274	2.56936	0.240719	0.773383
273.5	-0.465141	-0.343777	-0.680975		273.5	2.53418	0.153918	0.70023
273	-0.431051	-0.292517	-0.600479		273	2.51287	0.0813454	0.627457
272.5	-0.459488	-0.326424	-0.596273		272.5	2.42085	-0.0180267	0.533405
272	-0.492902	-0.296108	-0.586994		272	2.36913	-0.0552467	0.501718
271.5	-0.46569	-0.326145	-0.646461		271.5	2.36016	-0.0814918	0.486691
271	-0.464884	-0.330784	-0.694174		271	2.3552	-0.142375	0.43214
270.5	-0.544003	-0.287902	-0.603823		270.5	2.33169	-0.144692	0.399399
270	-0.5849	-0.310174	-0.605753		270	2.26172	-0.171769	0.33644
269.5	-0.654114	-0.294228	-0.587249		269.5	2.19664	-0.195683	0.281273
269	-0.706367	-0.396233	-0.683654		269	2.14477	-0.287645	0.184604
268.5	-0.727075	-0.46727	-0.717202		268.5	2.1356	-0.336987	0.068824
268	-0.727086	-0.392681	-0.643962		268	2.07937	-0.394032	-0.0808838
267.5	-0.729338	-0.413792	-0.710973		267.5	2.00733	-0.426292	-0.18295
267	-0.722797	-0.470498	-0.793828		267	2.0057	-0.460572	-0.17764
266.5	-0.706795	-0.482137	-0.809901		266.5	1.86109	-0.57918	-0.269066
266	-0.649546	-0.385338	-0.772581		266	1.76447	-0.653943	-0.349907
265.5	-0.651129	-0.277324	-0.684898		265.5	1.65495	-0.730431	-0.440282
265	-0.601064	-0.281422	-0.649905		265	1.53066	-0.901724	-0.545894
264.5	-0.554774	-0.280486	-0.641667		264.5	1.43781	-1.02781	-0.583424
264	-0.563271	-0.372984	-0.623622		264	1.36195	-1.13256	-0.626489
263.5	-0.560441	-0.37213	-0.639837		263.5	1.28081	-1.2658	-0.736649
263	-0.552016	-0.363094	-0.601362		263	1.27324	-1.35606	-0.799473
262.5	-0.559817	-0.457921	-0.619297		262.5	1.28282	-1.47161	-0.770631
262	-0.570316	-0.469881	-0.678341		262	1.18731	-1.60973	-0.838466
261.5	-0.646491	-0.465277	-0.699425		261.5	1.07237	-1.6876	-0.903709
261	-0.6204	-0.414269	-0.698579		261	0.946613	-1.7993	-1.00885
260.5	-0.608346	-0.365229	-0.687118		260.5	0.882531	-1.85772	-1.01908
260	-0.553009	-0.367005	-0.663436		260	0.798303	-1.94584	-1.05508
259.5	-0.555832	-0.377716	-0.67808		259.5	0.67966	-1.99531	-1.07785
259	-0.565568	-0.432425	-0.724703		259	0.632545	-1.99043	-1.12419
258.5	-0.593336	-0.366517	-0.741082		258.5	0.592043	-1.96538	-1.04202
258	-0.589424	-0.443963	-0.773317		258	0.528651	-1.94138	-1.01969
257.5	-0.720054	-0.449883	-0.857258		257.5	0.454571	-1.94601	-1.04568
257	-0.692754	-0.451926	-0.891926		257	0.383928	-1.96897	-1.07961
256.5	-0.711031	-0.465473	-0.95352		256.5	0.371087	-1.89546	-1.05156
256	-0.808829	-0.526765	-0.961305		256	0.328651	-1.85964	-1.07303
255.5	-0.888145	-0.534503	-0.96604		255.5	0.228873	-1.87816	-1.06185
255	-0.826739	-0.501579	-1.00679		255	0.210918	-1.82387	-1.0065
254.5	-0.714095	-0.460209	-0.976656		254.5	0.27357	-1.76439	-0.97196
254	-0.726623	-0.573754	-0.99547		254	0.298232	-1.59915	-0.886044
253.5	-0.899532	-0.606563	-0.988163		253.5	0.264933	-1.50108	-0.805488
253	-0.856574	-0.459586	-0.950523		253	0.208791	-1.45531	-0.690108
252.5	-0.80359	-0.533552	-1.02119		252.5	0.193485	-1.38503	-0.507462
252	-0.824537	-0.593698	-1.05194		252	0.181907	-1.20511	-0.40355
251.5	-0.851659	-0.691126	-1.02597		251.5	0.140943	-1.14898	-0.306398
251	-0.895156	-0.66186	-1.03157		251	0.0859375	-1.09033	-0.188378
250.5	-0.837914	-0.541781	-0.952399		250.5	-0.00101547	-1.03246	-0.132893
250	-0.779528	-0.565062	-0.978789		250	-0.0240906	-0.986475	-0.105424
249.5	-0.778833	-0.519372	-0.992766		249.5	-0.0115311	-0.867159	-0.0525825
249	-0.709213	-0.475161	-0.873378		249	0.0128296	-0.788641	-0.0616615
248.5	-0.67877	-0.433378	-0.943254		248.5	-0.0382866	-0.746992	-0.0405632
248	-0.722224	-0.501959	-0.985163		248	-0.0301964	-0.626681	-0.0100716
247.5	-0.695794	-0.568886	-1.08306		247.5	-0.050341	-0.598609	0.0319107
247	-0.712044	-0.581574	-1.05879		247	-0.10874	-0.622831	0.068412
246.5	-0.805428	-0.647431	-1.12449		246.5	-0.150001	-0.676821	0.0540795
246	-0.891093	-0.751079	-1.21477		246	-0.207758	-0.720684	-0.0159782
245.5	-0.956788	-0.784514	-1.21505		245.5	-0.253909	-0.778211	-0.0326035
245	-0.973854	-0.747443	-1.12829		245	-0.307565	-0.835171	-0.056575
244.5	-0.94628	-0.697626	-1.0906		244.5	-0.435573	-0.886174	-0.0786636
244	-0.933757	-0.641587	-0.958137		244	-0.480908	-0.827878	-0.0505737
243.5	-0.97404	-0.699796	-0.982451		243.5	-0.568095	-0.749335	-0.0436325
243	-0.99567	-0.767692	-0.954817		243	-0.697605	-0.737071	-0.0338776
242.5	-0.937091	-0.792555	-0.977709		242.5	-0.852304	-0.827317	-0.085878
242	-1.00533	-0.833609	-1.02063		242	-0.964743	-0.867588	-0.155261
241.5	-1.07481	-0.892758	-1.05422		241.5	-0.960599	-0.926261	-0.260103
241	-1.17074	-0.958731	-1.14385		241	-0.932668	-1.03227	-0.339137
240.5	-1.24191	-1.00483	-1.26972		240.5	-0.959778	-1.16858	-0.480263
240	-1.19611	-0.901788	-1.22729		240	-0.993542	-1.30187	-0.626932
239.5	-1.22273	-0.882239	-1.26559		239.5	-1.02031	-1.2756	-0.712813
239	-1.30024	-1.02723	-1.35285		239	-1.00862	-1.28376	-0.771509
238.5	-1.2569	-0.959995	-1.34489		238.5	-0.995303	-1.27418	-0.821629
238	-1.21316	-0.973156	-1.34292		238	-1.07463	-1.29052	-0.86478
237.5	-1.2791	-1.02056	-1.35997		237.5	-1.13565	-1.29173	-0.963216
237	-1.21212	-0.920569	-1.31837		237	-1.13435	-1.30143	-1.02184
236.5	-1.21882	-0.875792	-1.32149		236.5	-1.07609	-1.37562	-1.04427
236	-1.24588	-0.922716	-1.35914		236	-1.02961	-1.34039	-1.07268
235.5	-1.24365	-0.913861	-1.40755		235.5	-0.981938	-1.28691	-1.07087
235	-1.27163	-0.980361	-1.44912		235	-0.943899	-1.27452	-1.01008
234.5	-1.30134	-0.904274	-1.41303		234.5	-0.93343	-1.24819	-0.96329
234	-1.37423	-0.979819	-1.46695		234	-0.929685	-1.22117	-0.930939
233.5	-1.48854	-1.14676	-1.53914		233.5	-0.945694	-1.14945	-0.876857
233	-1.50037	-1.14257	-1.58677		233	-1.01414	-1.08667	-0.888123
232.5	-1.50039	-1.11364	-1.5453		232.5	-1.00662	-1.14303	-0.845352
232	-1.47927	-1.11943	-1.56278		232	-0.961268	-1.18453	-0.835855
231.5	-1.55515	-1.15553	-1.63629		231.5	-0.904203	-1.19952	-0.819764
231	-1.50103	-1.15139	-1.69684		231	-0.808495	-1.18067	-0.697407
230.5	-1.49127	-1.15652	-1.75029		230.5	-0.799393	-1.13252	-0.631911
230	-1.52394	-1.17648	-1.79816		230	-0.631476	-1.00289	-0.487784
229.5	-1.5665	-1.28325	-1.84837		229.5	-0.467779	-0.767902	-0.307573
229	-1.65702	-1.29982	-1.86914		229	-0.387623	-0.609546	-0.155791
228.5	-1.70978	-1.29753	-1.86326		228.5	-0.292397	-0.490501	-0.00736389
228	-1.72656	-1.30463	-1.85252		228	-0.206721	-0.321409	0.0283974
227.5	-1.86373	-1.36546	-1.87719		227.5	-0.0158676	-0.11275	0.137551
227	-1.96792	-1.35419	-1.87931		227	0.194987	0.0504684	0.29766
226.5	-1.95686	-1.353	-1.95106		226.5	0.345313	0.127898	0.406757
226	-2.03337	-1.31021	-1.93817		226	0.455573	0.0532418	0.417333
225.5	-2.13124	-1.40304	-2.08523		225.5	0.544349	0.133978	0.492115
225	-2.00582	-1.41165	-2.06831		225	0.687413	0.274975	0.621404
224.5	-2.06796	-1.44062	-2.16587		224.5	0.894876	0.309069	0.728299
224	-1.99202	-1.45061	-2.14237		224	1.00463	0.308614	0.753381
223.5	-2.08229	-1.57797	-2.31957		223.5	1.14291	0.298595	0.820675
223	-2.19292	-1.54196	-2.34975		223	1.36618	0.504027	0.98847
222.5	-2.12947	-1.55922	-2.36783		222.5	1.61478	0.687137	1.14835
222	-2.19617	-1.72444	-2.40981		222	1.83581	0.839667	1.30275
221.5	-2.25961	-1.66001	-2.40174		221.5	2.06587	0.882839	1.46243
221	-2.35027	-1.71816	-2.54577		221	2.31734	0.985572	1.61384
220.5	-2.32176	-1.81371	-2.59231		220.5	2.55796	1.11952	1.74608
220	-2.3484	-1.83482	-2.48135		220	2.68043	1.10908	1.71307
219.5	-2.36349	-1.89995	-2.5404		219.5	2.7533	1.14358	1.75511
219	-2.54848	-2.01489	-2.63851		219	2.85872	1.16951	1.80176
218.5	-2.52862	-2.07239	-2.66215		218.5	2.86139	1.18512	1.71194
218	-2.55222	-2.09063	-2.71309		218	2.85457	1.20824	1.71182
217.5	-2.58546	-2.14468	-2.6931		217.5	2.85687	1.1974	1.7835
217	-2.67132	-2.11659	-2.68718		217	3.02986	1.25328	1.84408
216.5	-2.68959	-2.14708	-2.82955		216.5	3.18446	1.22749	1.8767
216	-2.66089	-2.09487	-2.88881		216	3.25902	1.03755	1.77982
215.5	-2.69919	-2.01761	-2.88152		215.5	3.32091	0.985242	1.65128
215	-2.65741	-1.95704	-2.83652		215	3.46469	0.950704	1.53066
214.5	-2.65872	-1.95624	-2.73842		214.5	3.52074	0.857353	1.37666
214	-2.6549	-1.95623	-2.77272		214	3.41851	0.782229	1.21179
213.5	-2.68196	-1.91995	-2.79486		213.5	3.25068	0.681443	1.13719
213	-2.76797	-1.91017	-2.79069		213	3.23672	0.634242	1.15309
212.5	-2.86931	-2.03629	-2.79348		212.5	3.25975	0.542316	1.08604
212	-2.89022	-2.11528	-2.8542		212	3.42297	0.44522	1.13182
211.5	-2.99234	-2.19315	-2.91194		211.5	3.40585	0.329222	1.13801
211	-2.99933	-2.19915	-2.94733		211	3.47952	0.282819	1.27391
210.5	-2.99632	-2.21396	-3.01479		210.5	3.6623	0.280196	1.42222
210	-2.9941	-2.23093	-2.99895		210	3.91301	0.295	1.53353
209.5	-3.02219	-2.32967	-3.10628		209.5	3.93731	0.205958	1.56272
209	-2.94914	-2.29561	-3.07704		209	4.05709	0.290239	1.84876
208.5	-2.95606	-2.31342	-3.11485		208.5	3.96691	0.402478	1.94295
208	-3.07903	-2.39858	-3.14473		208	4.07609	0.607571	2.11894
207.5	-3.14197	-2.45226	-3.19886		207.5	4.29697	0.818486	2.09297
207	-3.19023	-2.50069	-3.25241		207	4.34325	0.833594	2.02785
206.5	-3.20692	-2.63819	-3.26723		206.5	4.32408	0.85521	1.97252
206	-3.23537	-2.54671	-3.26784		206	4.27312	1.027	1.94585
205.5	-3.12121	-2.57733	-3.31968		205.5	4.3038	1.13783	2.04425
205	-3.06199	-2.67999	-3.42197		205	4.51672	1.17706	2.21502
204.5	-2.80114	-2.49221	-3.33821		204.5	4.40772	1.21221	2.30623
204	-2.77292	-2.43199	-3.2549		204	4.14535	1.20647	2.46461
203.5	-2.75961	-2.44084	-3.17353		203.5	4.02148	1.33884	2.59543
203	-2.70338	-2.39427	-3.13919		203	3.85343	1.62264	2.69645
202.5	-2.55616	-2.33861	-3.02551		202.5	3.92597	1.79602	2.74036
202	-2.65722	-2.15897	-2.93165		202	3.844	1.95044	2.55915
201.5	-2.66159	-2.02722	-2.81712		201.5	3.61021	1.90837	2.3527
201	-2.3728	-2.01978	-2.74642		201	3.36735	1.87631	2.37178
200.5	-2.47891	-2.04079	-2.62255		200.5	2.9457	2.02199	2.3434
200	-2.36187	-1.96785	-2.42347		200	2.43752	2.3506	2.40886

## Sheet: 3G
3G	ACAGGGGTGTGAGGACAGGGGTGTGAGGACA
Wavelength (nm)	Baseline	KCl	LiCl	NaCl		Wavelength (nm)	KCl	LiCl	NaCl
320	0.229296	0.167718	0.278033	0.157597		320	0.0027069	0.0918899	-0.0292999
319.5	0.214522	0.206762	0.221712	0.115398		319.5	0.0474739	0.114515	-0.0280861
319	0.220779	0.224973	0.168018	0.0682068		319	0.0527069	0.150922	-0.0516342
318.5	0.243475	0.239663	0.149518	0.0734634		318.5	0.053553	0.135113	-0.0808014
318	0.284802	0.23262	0.119994	0.0499069		318	0.0345955	0.0331917	-0.129616
317.5	0.27569	0.166745	0.0936127	-0.0169426		317.5	0.0672607	0.00372238	-0.109547
317	0.245962	0.0876907	0.057885	0.00561371		317	0.112346	0.0438309	-0.0555008
316.5	0.249126	0.0530388	0.0725754	0.0319687		316.5	0.137292	0.0657143	-0.0263763
316	0.280801	0.0327187	0.0915207	0.0386612		316	0.123692	0.0378342	0.000445545
315.5	0.268201	0.0170273	0.105038	0.0463181		315.5	0.143006	0.0258827	0.0668983
315	0.232552	-0.00148697	0.0869377	0.0495941		315	0.194828	0.0485405	0.097776
314.5	0.199858	0.0265236	0.0889626	0.0847931		314.5	0.195389	0.125057	0.121323
314	0.200336	0.0727882	0.104765	0.1004		314	0.162673	0.121173	0.0976975
313.5	0.191156	0.0454124	0.120918	0.0556938		313.5	0.167995	0.162595	0.057164
313	0.158099	0.051017	0.103195	0.0386841		313	0.193341	0.188869	0.0416489
312.5	0.152335	0.0299805	0.0731529	0.0483246		312.5	0.203085	0.170872	0.00182952
312	0.165874	0.0480057	0.0982368	0.117112		312	0.168939	0.168177	-0.0234093
311.5	0.183617	0.0356575	0.105766	0.155006		311.5	0.146094	0.156284	-0.00108795
311	0.221341	0.00557709	0.132758	0.184266		311	0.146288	0.159049	-0.00440294
310.5	0.235971	0.049704	0.122221	0.228687		310.5	0.159869	0.155537	0.016262
310	0.267155	0.0835632	0.104251	0.271992		310	0.148267	0.0940598	-0.00561826
309.5	0.27207	0.107475	0.141823	0.306338		309.5	0.172942	0.108943	-0.00231781
309	0.271714	0.172768	0.171686	0.300672		309	0.171812	0.121091	0.0265282
308.5	0.280483	0.17229	0.153701	0.213297		308.5	0.191032	0.116864	0.0410744
308	0.29449	0.176962	0.148041	0.154403		308	0.213532	0.119733	-0.0211281
307.5	0.315774	0.168509	0.108881	0.110096		307.5	0.199361	0.0972183	-0.0549461
307	0.324956	0.136995	0.12224	0.0860336		307	0.201129	0.0987427	-0.0509102
306.5	0.315797	0.139769	0.102641	0.0518845		306.5	0.226046	0.12693	-0.00843887
306	0.317537	0.127914	0.0899284	0.0679741		306	0.269821	0.0969467	0.00532532
305.5	0.321352	0.102345	0.0981194	0.0895058		305.5	0.309506	0.0926254	-0.00125354
305	0.338995	0.131168	0.0948372	0.145907		305	0.339153	0.0635239	0.0195686
304.5	0.304958	0.138029	0.0612587	0.144247		304.5	0.412376	0.0825615	0.0899163
304	0.261456	0.165973	0.0122589	0.0992882		304	0.492887	0.113505	0.16462
303.5	0.263636	0.14379	-0.00363617	0.0973587		303.5	0.54654	0.119093	0.199858
303	0.265034	0.0853897	0.00653305	0.1011		303	0.568935	0.164145	0.260964
302.5	0.251701	0.0461128	-0.0145821	0.0308373		302.5	0.576231	0.227839	0.335474
302	0.223701	0.0160957	-0.0166718	0.0297127		302	0.640988	0.310466	0.412401
301.5	0.161817	-0.0152565	0.0291168	0.0637665		301.5	0.718935	0.394184	0.531949
301	0.136099	0.0371254	0.11187	0.13922		301	0.775873	0.465436	0.630635
300.5	0.126469	0.0460701	0.167825	0.173289		300.5	0.788622	0.505414	0.68601
300	0.140316	0.104523	0.167683	0.162209		300	0.767161	0.473979	0.732658
299.5	0.104716	0.146569	0.176406	0.16571		299.5	0.840345	0.52198	0.83398
299	0.0739067	0.161255	0.193612	0.217262		299	0.893028	0.589196	0.90788
298.5	0.0556	0.141741	0.165614	0.21041		298.5	0.919801	0.652436	0.991945
298	0.0749191	0.119048	0.123293	0.165992		298	0.92925	0.678099	1.0285
297.5	0.0983368	0.0701851	0.110233	0.139437		297.5	0.986328	0.725075	1.05345
297	0.102524	0.027269	0.117699	0.141812		297	1.07661	0.802312	1.14377
296.5	0.103233	-0.0163269	0.117294	0.168587		296.5	1.1273	0.896444	1.18795
296	0.145901	-0.0498291	0.128584	0.157804		296	1.13793	0.898149	1.21955
295.5	0.189806	-0.0569427	0.104131	0.12292		295.5	1.18495	0.895372	1.24842
295	0.218795	-0.0092804	0.142755	0.137504		295	1.21295	0.887251	1.27093
294.5	0.233819	-0.00233536	0.167153	0.157848		294.5	1.23251	0.88662	1.32146
294	0.243311	-0.0069603	0.152548	0.134698		294	1.25335	0.878707	1.38464
293.5	0.245843	-0.00263519	0.183831	0.117048		293.5	1.28961	0.931952	1.4473
293	0.230711	0.0122093	0.189231	0.0820396		293	1.40637	1.00441	1.52744
292.5	0.232771	0.0273102	0.187085	0.0820457		292.5	1.47186	1.04432	1.5783
292	0.226643	0.0401894	0.170701	0.0270844		292	1.57734	1.10038	1.69372
291.5	0.222459	0.0542862	0.17467	-0.0175278		291.5	1.68037	1.16653	1.81533
291	0.225521	0.0812714	0.147427	-0.033651		291	1.7536	1.2441	1.90925
290.5	0.211302	0.0940491	0.107159	-0.0289955		290.5	1.8787	1.29305	1.99731
290	0.207494	0.0767242	0.0720695	-0.0656868		290	1.98966	1.29587	2.0753
289.5	0.209808	0.0950905	0.0714378	-0.0521164		289.5	2.08101	1.30579	2.14312
289	0.187258	0.122354	0.0697052	-0.0972145		289	2.1841	1.35518	2.23689
288.5	0.218632	0.0997009	0.0695046	-0.0883781		288.5	2.20588	1.36181	2.27406
288	0.213758	0.0583534	0.0600929	-0.0711044		288	2.30011	1.36995	2.31005
287.5	0.22227	0.0448662	0.0660423	-0.051162		287.5	2.38684	1.40433	2.3611
287	0.206921	0.040123	0.0658073	-0.0211327		287	2.44415	1.47831	2.47279
286.5	0.196989	0.0684814	0.0742165	0.0483307		286.5	2.50692	1.55311	2.57378
286	0.191759	0.0554367	0.101489	0.0903503		286	2.60103	1.62282	2.65236
285.5	0.191338	0.0296501	0.166705	0.174113		285.5	2.75998	1.67726	2.70782
285	0.177902	0.0403885	0.216956	0.230901		285	2.89151	1.72292	2.77118
284.5	0.177266	0.0671143	0.302719	0.30154		284.5	2.98274	1.77197	2.86642
284	0.179005	0.125732	0.305785	0.298472		284	3.09524	1.77866	2.95646
283.5	0.196219	0.205193	0.324863	0.229166		283.5	3.27228	1.79577	3.02946
283	0.228181	0.236086	0.277017	0.143255		283	3.41145	1.75979	3.11613
282.5	0.247085	0.241696	0.198061	0.0767189		282.5	3.50765	1.77445	3.27181
282	0.224114	0.263834	0.128385	0.0298607		282	3.65146	1.7891	3.43422
281.5	0.210564	0.26283	0.0313889	-0.0713501		281.5	3.87082	1.84903	3.61137
281	0.159007	0.242081	-0.0321167	-0.167864		281	4.1157	1.92395	3.71236
280.5	0.13019	0.203764	-0.0030571	-0.13996		280.5	4.28742	1.98765	3.81074
280	0.0802185	0.125198	-0.0348648	-0.127622		280	4.45963	2.09587	3.8967
279.5	0.0286224	0.135404	-0.0134895	-0.0733253		279.5	4.64891	2.2049	3.9863
279	0.00352478	0.155464	0.0652496	0.00536346		279	4.80789	2.28289	4.02406
278.5	-0.000453186	0.174484	0.112494	0.0379814		278.5	4.91111	2.38231	4.03158
278	0.0277946	0.218474	0.171758	0.124894		278	4.95051	2.4102	4.01391
277.5	0.0491608	0.198274	0.224422	0.178242		277.5	5.0929	2.45534	4.0366
277	0.054258	0.164486	0.263992	0.157632		277	5.27252	2.43214	4.07291
276.5	0.0943375	0.151381	0.316016	0.160168		276.5	5.37499	2.37782	4.07847
276	0.121004	0.118295	0.302351	0.104601		276	5.44928	2.31998	4.09674
275.5	0.149478	0.0634026	0.253226	0.071415		275.5	5.56491	2.28828	4.12756
275	0.172004	0.00519104	0.198057	0.0148872		275	5.67435	2.24631	4.13707
274.5	0.184078	-0.0615143	0.159122	-0.0240646		274.5	5.81943	2.2306	4.14307
274	0.25513	-0.0390961	0.161736	-0.0142548		274	5.834	2.19562	4.0668
273.5	0.279213	-0.0155891	0.111996	0.0208382		273.5	5.86076	2.20115	4.07024
273	0.28823	0.0403046	0.0940224	0.0429504		273	6.00434	2.25699	4.10244
272.5	0.291422	0.0687218	0.117201	0.0814575		272.5	6.12188	2.3289	4.05647
272	0.271087	0.10032	0.145376	0.133611		272	6.20199	2.40499	4.05381
271.5	0.23049	0.136308	0.156776	0.152583		271.5	6.33757	2.49045	4.10323
271	0.243905	0.166425	0.118256	0.143884		271	6.36384	2.50527	4.10356
270.5	0.206601	0.177652	0.051841	0.108411		270.5	6.50909	2.57919	4.17749
270	0.1938	0.133646	0.0264099	0.099749		270	6.62289	2.64388	4.13282
269.5	0.17769	0.0588348	0.0162102	0.0732002		269.5	6.71655	2.68894	4.10526
269	0.207706	0.0450188	-0.0313828	-0.0165154		269	6.79135	2.70548	4.05456
268.5	0.229283	0.0159355	-0.0784187	-0.0729721		268.5	6.85268	2.71235	4.00686
268	0.263753	0.0092247	-0.113271	-0.0704514		268	6.80466	2.72089	3.91697
267.5	0.273007	0.00619048	-0.129316	-0.0812088		267.5	6.80454	2.81721	3.8166
267	0.253526	-0.0200119	-0.189088	-0.116617		267	6.85165	2.92489	3.78943
266.5	0.290475	0.00399246	-0.196172	-0.129829		266.5	6.80317	2.95149	3.74184
266	0.315043	0.0271835	-0.164224	-0.0934364		266	6.69473	2.97317	3.68305
265.5	0.331481	0.0318031	-0.0595024	0.0285378		265.5	6.68547	3.00167	3.56405
265	0.344976	0.0316536	-0.0037964	0.0942459		265	6.73019	3.04296	3.49508
264.5	0.310402	0.0565422	-0.00726166	0.0890633		264.5	6.83341	3.10762	3.51266
264	0.283694	0.0321556	-0.00693893	0.119516		264	6.86985	3.19372	3.48672
263.5	0.316074	0.0341698	0.0249069	0.171717		263.5	6.78035	3.27682	3.40051
263	0.317039	-0.0179161	0.0307014	0.178694		263	6.73852	3.37857	3.30657
262.5	0.276461	-0.0191971	0.00381012	0.1689		262.5	6.70245	3.52841	3.24927
262	0.288507	0.0109337	-0.0591972	0.115405		262	6.55363	3.66978	3.14922
261.5	0.323646	0.0144737	-0.069593	0.0983734		261.5	6.39822	3.7769	3.01089
261	0.380765	0.028125	-0.00297241	0.103072		261	6.27013	3.82296	2.88411
260.5	0.39104	0.0979103	0.0559189	0.0685547		260.5	6.16833	3.79861	2.77507
260	0.394289	0.135956	0.0891983	0.0637512		260	6.08351	3.81611	2.64491
259.5	0.399609	0.186282	0.0732933	0.0521027		259.5	5.94964	3.8393	2.52877
259	0.407415	0.200623	0.0330101	0.00978012		259	5.82364	3.80027	2.45794
258.5	0.382369	0.231483	0.0352631	-0.0225998		258.5	5.70386	3.72676	2.36449
258	0.356947	0.212354	0.0670662	0.0108284		258	5.51153	3.73555	2.27671
257.5	0.369868	0.158562	0.094471	0.104575		257.5	5.23723	3.70385	2.15111
257	0.423211	0.082354	0.0619484	0.124987		257	4.90652	3.68961	1.96556
256.5	0.427964	0.0748879	0.0688637	0.13496		256.5	4.63015	3.63506	1.83859
256	0.455729	0.0767639	0.0685211	0.117802		256	4.30781	3.51143	1.69376
255.5	0.491931	0.0284439	0.0533356	0.0789558		255.5	4.01095	3.41341	1.53825
255	0.485705	0.0171677	0.00703734	0.0325065		255	3.82581	3.35136	1.46412
254.5	0.475844	-0.0160591	-0.0602936	-0.0518051		254.5	3.59357	3.23931	1.29676
254	0.428158	-0.0152847	-0.146407	-0.14482		254	3.37315	3.16835	1.20712
253.5	0.431398	-0.0678116	-0.220584	-0.189766		253.5	3.07698	2.97971	1.05994
253	0.446108	-0.0544159	-0.240753	-0.165707		253	2.74456	2.81646	0.899339
252.5	0.439063	-0.0970879	-0.189402	-0.124332		252.5	2.43248	2.63814	0.722466
252	0.399293	-0.069368	-0.136831	-0.106937		252	2.02545	2.51127	0.631743
251.5	0.412847	-0.0717376	-0.114213	-0.127058		251.5	1.5877	2.33894	0.492764
251	0.444814	-0.0321518	-0.114565	-0.161304		251	1.17934	2.09079	0.351335
250.5	0.460138	0.0487778	-0.047953	-0.171625		250.5	0.802687	1.85378	0.224837
250	0.454391	0.0497894	0.0126976	-0.167989		250	0.502911	1.65085	0.0955276
249.5	0.421772	-0.0336105	0.0353874	-0.169497		249.5	0.25274	1.44794	0.00228195
249	0.410825	-0.0768509	0.00685272	-0.14632		249	0.0131088	1.25909	-0.133161
248.5	0.429818	-0.0995476	-0.00447997	-0.134092		248.5	-0.27384	0.940488	-0.377482
248	0.405991	-0.103284	-0.0206261	-0.103453		248	-0.598787	0.646031	-0.557779
247.5	0.388917	-0.070533	-0.0124702	-0.00509414		247.5	-0.959298	0.371321	-0.776541
247	0.393451	-0.0212143	-0.0239876	0.0403198		247	-1.29399	0.0310005	-1.00679
246.5	0.419176	0.0490418	-0.048278	0.0116959		246.5	-1.59921	-0.339533	-1.2468
246	0.468703	0.123686	-0.0593056	-0.0149811		246	-1.94727	-0.719923	-1.47336
245.5	0.492398	0.169584	-0.0579247	0.036528		245.5	-2.28113	-1.0326	-1.63025
245	0.505125	0.162984	-0.0504433	0.121832		245	-2.52507	-1.25303	-1.79794
244.5	0.527905	0.146227	0.0335175	0.132454		244.5	-2.71559	-1.46694	-2.0071
244	0.525005	0.11688	0.124078	0.133294		244	-2.88329	-1.67801	-2.09127
243.5	0.504814	0.100288	0.16141	0.132515		243.5	-3.01229	-1.83611	-2.16299
243	0.49742	0.0902489	0.184734	0.14934		243	-3.15313	-2.02592	-2.24255
242.5	0.532835	0.139031	0.163109	0.116087		242.5	-3.25214	-2.18416	-2.40714
242	0.548112	0.157856	0.158248	0.035112		242	-3.20124	-2.29142	-2.54035
241.5	0.59815	0.174091	0.160996	-0.0181763		241.5	-3.23632	-2.49875	-2.62242
241	0.623305	0.201135	0.166615	-0.0416816		241	-3.21186	-2.63671	-2.6804
240.5	0.679765	0.229205	0.123067	-0.0636452		240.5	-3.197	-2.71834	-2.75923
240	0.746372	0.212082	0.13867	-0.0426483		240	-3.14368	-2.76184	-2.80596
239.5	0.740803	0.179714	0.142255	-0.100861		239.5	-3.0288	-2.70521	-2.76738
239	0.744154	0.113744	0.158971	-0.0699051		239	-3.01416	-2.68892	-2.72239
238.5	0.73495	0.0945511	0.159462	-0.049456		238.5	-2.94337	-2.66506	-2.66401
238	0.730527	0.1031	0.163105	-0.0389709		238	-2.86222	-2.56384	-2.57668
237.5	0.761503	0.0287072	0.138651	0.00447922		237.5	-2.74157	-2.53155	-2.52256
237	0.767246	-0.0388589	0.118086	-0.0118744		237	-2.62617	-2.41996	-2.4394
236.5	0.783825	-0.00185316	0.132179	0.00619886		236.5	-2.55696	-2.30377	-2.31874
236	0.796738	0.0121804	0.166636	0.0755394		236	-2.42356	-2.12867	-2.17151
235.5	0.8087	0.0545952	0.173184	0.0518287		235.5	-2.22314	-1.9789	-2.03877
235	0.795459	-0.0036934	0.207085	0.0846229		235	-2.04703	-1.82269	-1.88011
234.5	0.829481	0.0323998	0.237904	0.0897179		234.5	-1.97033	-1.67125	-1.76395
234	0.849698	0.0447441	0.229618	0.0269387		234	-1.8483	-1.53226	-1.57178
233.5	0.861909	0.053711	0.225818	0.0112862		233.5	-1.70544	-1.41673	-1.40989
233	0.923032	0.0307701	0.20889	-0.0152992		233	-1.59058	-1.33905	-1.33779
232.5	0.992828	-0.0192826	0.256286	-0.0363938		232.5	-1.47557	-1.26342	-1.26286
232	1.0758	0.00973964	0.245168	-0.0512772		232	-1.36695	-1.16839	-1.1252
231.5	1.16354	0.00607762	0.18924	-0.111451		231.5	-1.21259	-1.04556	-0.981183
231	1.19048	-0.00215981	0.156141	-0.132192		231	-1.00129	-0.867754	-0.830815
230.5	1.24912	-0.0141006	0.182642	-0.074784		230.5	-0.82866	-0.656734	-0.699937
230	1.2362	-0.00978081	0.192525	-0.0030617		230	-0.509284	-0.464228	-0.453603
229.5	1.19421	0.0166518	0.183461	0.0659119		229.5	-0.184762	-0.290636	-0.181204
229	1.20552	0.0775162	0.138669	0.126701		229	0.00432291	-0.156631	0.023916
228.5	1.23965	0.101634	0.151904	0.171996		228.5	0.176642	0.0327469	0.215425
228	1.25839	0.0569633	0.154955	0.23044		228	0.357392	0.188308	0.341298
227.5	1.2284	0.071936	0.11664	0.287868		227.5	0.623699	0.337289	0.597686
227	1.18981	0.157941	0.130364	0.308265		227	0.845737	0.494753	0.838211
226.5	1.19947	0.173446	0.207901	0.25828		226.5	0.936985	0.751667	0.980813
226	1.25152	0.210094	0.305694	0.161665		226	0.984817	0.922045	1.15933
225.5	1.27749	0.200196	0.365687	0.0833023		225.5	1.10887	1.01615	1.33046
225	1.2442	0.255488	0.42866	0.104829		225	1.26615	1.12845	1.53032
224.5	1.28113	0.261395	0.416322	0.082711		224.5	1.40552	1.24497	1.74256
224	1.35321	0.237576	0.4869	0.146975		224	1.53641	1.40133	1.82636
223.5	1.42616	0.1368	0.433465	0.115347		223.5	1.58062	1.51901	1.93188
223	1.405	0.141669	0.365785	0.138905		223	1.79809	1.64596	2.1471
222.5	1.38549	0.13035	0.29079	0.194695		222.5	2.02047	1.80806	2.32311
222	1.37603	0.0998794	0.248545	0.22493		222	2.19391	2.00677	2.46618
221.5	1.37077	0.100114	0.196278	0.183433		221.5	2.37963	2.2082	2.57501
221	1.31579	0.116003	0.203072	0.120447		221	2.58902	2.47427	2.71041
220.5	1.2822	0.238132	0.144164	0.0481011		220.5	2.81892	2.64233	2.79609
220	1.32968	0.304206	0.174548	0.0813942		220	2.97408	2.67803	2.75283
219.5	1.36052	0.299198	0.197489	0.130457		219.5	3.06408	2.80331	2.81215
219	1.39115	0.309148	0.267355	0.11162		219	3.23181	2.90286	2.80921
218.5	1.45733	0.344953	0.346405	0.12136		218.5	3.38555	3.04765	2.73621
218	1.52145	0.479267	0.359081	0.14125		218	3.47333	3.06883	2.67695
217.5	1.57863	0.518993	0.378326	0.216383		217.5	3.58988	3.08938	2.53351
217	1.56532	0.495243	0.416129	0.24448		217	3.79622	3.21184	2.59164
216.5	1.53516	0.419164	0.37193	0.190488		216.5	4.0521	3.31737	2.70066
216	1.56494	0.291224	0.399245	0.207926		216	4.32811	3.3901	2.66212
215.5	1.54208	0.280041	0.366946	0.255055		215.5	4.47516	3.58912	2.66928
215	1.51552	0.14108	0.343031	0.282653		215	4.70547	3.79812	2.78398
214.5	1.49028	-0.102401	0.372091	0.182116		214.5	4.95958	4.09734	3.01179
214	1.53485	-0.277395	0.309827	0.0268868		214	5.12212	4.25896	3.15966
213.5	1.61012	-0.385245	0.295492	-0.057357		213.5	5.24502	4.34604	3.22213
213	1.63368	-0.433738	0.337772	-0.0512519		213	5.47792	4.52025	3.32598
212.5	1.67396	-0.423424	0.325981	-0.098188		212.5	5.71599	4.69755	3.38045
212	1.66683	-0.367156	0.253146	-0.163229		212	6.08118	4.87225	3.58202
211.5	1.70369	-0.25621	0.253617	-0.161362		211.5	6.384	4.95798	3.6633
211	1.72283	-0.151035	0.242337	-0.137187		211	6.61221	5.03092	3.71397
210.5	1.69464	-0.00417102	0.294909	-0.0192215		210.5	6.82697	5.16149	3.77546
210	1.60485	0.0502267	0.289419	-0.00866769		210	7.273	5.25146	3.8723
209.5	1.63462	0.114656	0.116988	-0.0914719		209.5	7.49955	5.23265	3.78887
209	1.55919	0.0817467	0.0545533	-0.0886382		209	7.77141	5.22066	3.83819
208.5	1.57033	0.0518013	0.106664	-0.134149		208.5	7.97194	5.11868	3.69113
208	1.5398	0.0817017	0.221562	-0.0754196		208	8.09696	5.07615	3.60591
207.5	1.46686	0.0903893	0.24776	-0.0644996		207.5	8.28363	4.99111	3.57047
207	1.45167	0.17144	0.218383	-0.0429634		207	8.4866	5.0658	3.58514
206.5	1.4787	0.277036	0.24856	-0.0148545		206.5	8.48975	5.10295	3.37904
206	1.40629	0.320973	0.32336	0.00126884		206	8.59864	5.02731	3.39374
205.5	1.36223	0.345957	0.399277	0.0443946		205.5	8.69535	4.87834	3.43451
205	1.23597	0.372974	0.402856	0.129865		205	8.80882	4.63541	3.47311
204.5	1.20506	0.405002	0.391602	0.185944		204.5	8.76145	4.39456	3.3206
204	1.24861	0.386929	0.426193	0.226129		204	8.51899	4.29181	2.93036
203.5	1.25532	0.4181	0.525929	0.283301		203.5	8.13362	4.07592	2.4934
203	1.20393	0.367522	0.640742	0.469847		203	7.88076	3.76543	2.352
202.5	1.18145	0.420243	0.749126	0.573518		202.5	7.53035	3.50928	2.21448
202	1.24665	0.339993	0.692341	0.541914		202	7.23484	2.96513	1.66001
201.5	1.31022	0.151021	0.609872	0.511193		201.5	7.02071	2.56806	1.24152
201	1.27598	0.168064	0.630656	0.4588		201	7.02727	2.01618	0.937773
200.5	1.17762	0.189067	0.781506	0.411848		200.5	6.99737	1.52417	0.936621
200	1.15039	0.162079	0.888474	0.187812		200	6.77085	1.1756	1.3499

## Sheet: 4G
		4G	ATAGGGGTGTGGGGATAGGGGTGTGGGGATA
Wavelength (nm)	Baseline	KCl	LiCl	NaCl		Wavelength (nm)	KCl	LiCl	NaCl
320	0.229296	0.167718	0.278033	0.157597		320	0.267036	0.918494	0.0871765
319.5	0.214522	0.206762	0.221712	0.115398		319.5	0.288403	0.967587	0.133953
319	0.220779	0.224973	0.168018	0.0682068		319	0.291347	0.972773	0.153008
318.5	0.243475	0.239663	0.149518	0.0734634		318.5	0.28066	0.986916	0.100632
318	0.284802	0.23262	0.119994	0.0499069		318	0.259386	0.963713	0.0258087
317.5	0.27569	0.166745	0.0936127	-0.0169426		317.5	0.308955	0.965611	0.0128082
317	0.245962	0.0876907	0.057885	0.00561371		317	0.371195	0.983302	0.0382484
316.5	0.249126	0.0530388	0.0725754	0.0319687		316.5	0.392982	0.97298	0.0182487
316	0.280801	0.0327187	0.0915207	0.0386612		316	0.382649	0.95065	-0.00277788
315.5	0.268201	0.0170273	0.105038	0.0463181		315.5	0.384551	0.955799	0.0294357
315	0.232552	-0.00148697	0.0869377	0.0495941		315	0.411535	0.99436	0.0792969
314.5	0.199858	0.0265236	0.0889626	0.0847931		314.5	0.446906	1.03767	0.156178
314	0.200336	0.0727882	0.104765	0.1004		314	0.431808	1.05522	0.210026
313.5	0.191156	0.0454124	0.120918	0.0556938		313.5	0.4493	1.06654	0.262722
313	0.158099	0.051017	0.103195	0.0386841		313	0.493041	1.10438	0.357911
312.5	0.152335	0.0299805	0.0731529	0.0483246		312.5	0.500783	1.13431	0.401096
312	0.165874	0.0480057	0.0982368	0.117112		312	0.449825	1.15716	0.433991
311.5	0.183617	0.0356575	0.105766	0.155006		311.5	0.415932	1.16833	0.469131
311	0.221341	0.00557709	0.132758	0.184266		311	0.393797	1.17092	0.48803
310.5	0.235971	0.049704	0.122221	0.228687		310.5	0.40329	1.21282	0.547903
310	0.267155	0.0835632	0.104251	0.271992		310	0.399785	1.24717	0.595161
309.5	0.27207	0.107475	0.141823	0.306338		309.5	0.410009	1.3255	0.677837
309	0.271714	0.172768	0.171686	0.300672		309	0.466153	1.37866	0.79376
308.5	0.280483	0.17229	0.153701	0.213297		308.5	0.553638	1.44558	0.9219
308	0.29449	0.176962	0.148041	0.154403		308	0.630372	1.54764	1.04431
307.5	0.315774	0.168509	0.108881	0.110096		307.5	0.687898	1.68358	1.19136
307	0.324956	0.136995	0.12224	0.0860336		307	0.75002	1.85348	1.37849
306.5	0.315797	0.139769	0.102641	0.0518845		306.5	0.826231	2.07373	1.60639
306	0.317537	0.127914	0.0899284	0.0679741		306	0.883133	2.29421	1.83672
305.5	0.321352	0.102345	0.0981194	0.0895058		305.5	0.996723	2.5313	2.05077
305	0.338995	0.131168	0.0948372	0.145907		305	1.07868	2.75883	2.27473
304.5	0.304958	0.138029	0.0612587	0.144247		304.5	1.24245	3.05644	2.57929
304	0.261456	0.165973	0.0122589	0.0992882		304	1.44044	3.37437	2.90904
303.5	0.263636	0.14379	-0.00363617	0.0973587		303.5	1.63933	3.71387	3.23472
303	0.265034	0.0853897	0.00653305	0.1011		303	1.83815	4.10195	3.58114
302.5	0.251701	0.0461128	-0.0145821	0.0308373		302.5	2.07984	4.51535	3.9684
302	0.223701	0.0160957	-0.0166718	0.0297127		302	2.29575	4.98239	4.40283
301.5	0.161817	-0.0152565	0.0291168	0.0637665		301.5	2.58243	5.48744	4.88807
301	0.136099	0.0371254	0.11187	0.13922		301	2.84845	5.95544	5.35045
300.5	0.126469	0.0460701	0.167825	0.173289		300.5	3.05308	6.3848	5.74088
300	0.140316	0.104523	0.167683	0.162209		300	3.22493	6.76856	6.10144
299.5	0.104716	0.146569	0.176406	0.16571		299.5	3.43641	7.18772	6.50342
299	0.0739067	0.161255	0.193612	0.217262		299	3.65958	7.62499	6.88977
298.5	0.0556	0.141741	0.165614	0.21041		298.5	3.89295	8.06384	7.22701
298	0.0749191	0.119048	0.123293	0.165992		298	4.03536	8.41239	7.51313
297.5	0.0983368	0.0701851	0.110233	0.139437		297.5	4.15072	8.72661	7.73378
297	0.102524	0.027269	0.117699	0.141812		297	4.29412	8.9907	7.98206
296.5	0.103233	-0.0163269	0.117294	0.168587		296.5	4.41119	9.24426	8.17688
296	0.145901	-0.0498291	0.128584	0.157804		296	4.488	9.44475	8.25582
295.5	0.189806	-0.0569427	0.104131	0.12292		295.5	4.50659	9.57529	8.27661
295	0.218795	-0.0092804	0.142755	0.137504		295	4.52309	9.6291	8.29055
294.5	0.233819	-0.00233536	0.167153	0.157848		294.5	4.53478	9.71063	8.28902
294	0.243311	-0.0069603	0.152548	0.134698		294	4.55925	9.77066	8.26895
293.5	0.245843	-0.00263519	0.183831	0.117048		293.5	4.60265	9.766	8.24525
293	0.230711	0.0122093	0.189231	0.0820396		293	4.64579	9.71994	8.19851
292.5	0.232771	0.0273102	0.187085	0.0820457		292.5	4.67623	9.62667	8.17044
292	0.226643	0.0401894	0.170701	0.0270844		292	4.70947	9.5225	8.11793
291.5	0.222459	0.0542862	0.17467	-0.0175278		291.5	4.73829	9.39398	8.01638
291	0.225521	0.0812714	0.147427	-0.033651		291	4.73452	9.22783	7.94429
290.5	0.211302	0.0940491	0.107159	-0.0289955		290.5	4.74575	9.09302	7.83883
290	0.207494	0.0767242	0.0720695	-0.0656868		290	4.75426	8.97762	7.65991
289.5	0.209808	0.0950905	0.0714378	-0.0521164		289.5	4.76799	8.83613	7.48892
289	0.187258	0.122354	0.0697052	-0.0972145		289	4.76215	8.69628	7.36777
288.5	0.218632	0.0997009	0.0695046	-0.0883781		288.5	4.72612	8.50958	7.20789
288	0.213758	0.0583534	0.0600929	-0.0711044		288	4.75103	8.30855	7.03039
287.5	0.22227	0.0448662	0.0660423	-0.051162		287.5	4.776	8.09999	6.77911
287	0.206921	0.040123	0.0658073	-0.0211327		287	4.83292	7.91612	6.58789
286.5	0.196989	0.0684814	0.0742165	0.0483307		286.5	4.85248	7.70614	6.42536
286	0.191759	0.0554367	0.101489	0.0903503		286	4.88715	7.4695	6.23572
285.5	0.191338	0.0296501	0.166705	0.174113		285.5	4.95704	7.24942	5.98338
285	0.177902	0.0403885	0.216956	0.230901		285	5.02478	7.05493	5.76324
284.5	0.177266	0.0671143	0.302719	0.30154		284.5	5.06558	6.85658	5.58634
284	0.179005	0.125732	0.305785	0.298472		284	5.10068	6.6673	5.37321
283.5	0.196219	0.205193	0.324863	0.229166		283.5	5.12804	6.43316	5.10938
283	0.228181	0.236086	0.277017	0.143255		283	5.16578	6.17749	4.84046
282.5	0.247085	0.241696	0.198061	0.0767189		282.5	5.24858	5.90354	4.64197
282	0.224114	0.263834	0.128385	0.0298607		282	5.34726	5.70906	4.42804
281.5	0.210564	0.26283	0.0313889	-0.0713501		281.5	5.46619	5.53523	4.19295
281	0.159007	0.242081	-0.0321167	-0.167864		281	5.707	5.36133	4.00628
280.5	0.13019	0.203764	-0.0030571	-0.13996		280.5	5.89389	5.11784	3.87093
280	0.0802185	0.125198	-0.0348648	-0.127622		280	6.11975	4.97048	3.81117
279.5	0.0286224	0.135404	-0.0134895	-0.0733253		279.5	6.37025	4.78489	3.66935
279	0.00352478	0.155464	0.0652496	0.00536346		279	6.59272	4.56752	3.54867
278.5	-0.000453186	0.174484	0.112494	0.0379814		278.5	6.8688	4.34562	3.46908
278	0.0277946	0.218474	0.171758	0.124894		278	7.11869	4.11408	3.35707
277.5	0.0491608	0.198274	0.224422	0.178242		277.5	7.3638	3.90726	3.20852
277	0.054258	0.164486	0.263992	0.157632		277	7.62975	3.71831	3.08046
276.5	0.0943375	0.151381	0.316016	0.160168		276.5	7.8758	3.50765	2.91802
276	0.121004	0.118295	0.302351	0.104601		276	8.10321	3.3651	2.79081
275.5	0.149478	0.0634026	0.253226	0.071415		275.5	8.3697	3.20998	2.58916
275	0.172004	0.00519104	0.198057	0.0148872		275	8.57276	2.99511	2.36937
274.5	0.184078	-0.0615143	0.159122	-0.0240646		274.5	8.76217	2.80218	2.19109
274	0.25513	-0.0390961	0.161736	-0.0142548		274	8.93538	2.56207	2.02117
273.5	0.279213	-0.0155891	0.111996	0.0208382		273.5	9.19058	2.36974	1.84905
273	0.28823	0.0403046	0.0940224	0.0429504		273	9.44709	2.17504	1.72473
272.5	0.291422	0.0687218	0.117201	0.0814575		272.5	9.74438	1.99373	1.61007
272	0.271087	0.10032	0.145376	0.133611		272	10.0138	1.81826	1.50052
271.5	0.23049	0.136308	0.156776	0.152583		271.5	10.3308	1.6724	1.39957
271	0.243905	0.166425	0.118256	0.143884		271	10.5755	1.4395	1.19775
270.5	0.206601	0.177652	0.051841	0.108411		270.5	10.8405	1.24624	1.02173
270	0.1938	0.133646	0.0264099	0.099749		270	11.0378	1.04265	0.823399
269.5	0.17769	0.0588348	0.0162102	0.0732002		269.5	11.2209	0.759367	0.572883
269	0.207706	0.0450188	-0.0313828	-0.0165154		269	11.375	0.397141	0.302354
268.5	0.229283	0.0159355	-0.0784187	-0.0729721		268.5	11.481	0.0900436	0.0317787
268	0.263753	0.0092247	-0.113271	-0.0704514		268	11.5736	-0.296788	-0.300197
267.5	0.273007	0.00619048	-0.129316	-0.0812088		267.5	11.6735	-0.699998	-0.59511
267	0.253526	-0.0200119	-0.189088	-0.116617		267	11.8586	-1.10935	-0.84558
266.5	0.290475	0.00399246	-0.196172	-0.129829		266.5	11.9627	-1.57106	-1.19446
266	0.315043	0.0271835	-0.164224	-0.0934364		266	12.0244	-1.9996	-1.54466
265.5	0.331481	0.0318031	-0.0595024	0.0285378		265.5	12.0177	-2.43103	-1.92232
265	0.344976	0.0316536	-0.0037964	0.0942459		265	12.0523	-2.8469	-2.25985
264.5	0.310402	0.0565422	-0.00726166	0.0890633		264.5	12.0902	-3.12347	-2.47102
264	0.283694	0.0321556	-0.00693893	0.119516		264	12.0714	-3.38328	-2.68923
263.5	0.316074	0.0341698	0.0249069	0.171717		263.5	11.9006	-3.65303	-3.01517
263	0.317039	-0.0179161	0.0307014	0.178694		263	11.7601	-3.89166	-3.28761
262.5	0.276461	-0.0191971	0.00381012	0.1689		262.5	11.6408	-4.01711	-3.41605
262	0.288507	0.0109337	-0.0591972	0.115405		262	11.4868	-4.1379	-3.56312
261.5	0.323646	0.0144737	-0.069593	0.0983734		261.5	11.2528	-4.23841	-3.69706
261	0.380765	0.028125	-0.00297241	0.103072		261	10.9764	-4.31914	-3.83368
260.5	0.39104	0.0979103	0.0559189	0.0685547		260.5	10.6912	-4.38898	-3.91304
260	0.394289	0.135956	0.0891983	0.0637512		260	10.3969	-4.44474	-3.91376
259.5	0.399609	0.186282	0.0732933	0.0521027		259.5	10.103	-4.45428	-3.96002
259	0.407415	0.200623	0.0330101	0.00978012		259	9.71049	-4.47822	-3.97296
258.5	0.382369	0.231483	0.0352631	-0.0225998		258.5	9.32535	-4.45264	-3.92545
258	0.356947	0.212354	0.0670662	0.0108284		258	8.9358	-4.40979	-3.81754
257.5	0.369868	0.158562	0.094471	0.104575		257.5	8.48	-4.36483	-3.80122
257	0.423211	0.082354	0.0619484	0.124987		257	8.02929	-4.34018	-3.75572
256.5	0.427964	0.0748879	0.0688637	0.13496		256.5	7.56237	-4.19004	-3.62496
256	0.455729	0.0767639	0.0685211	0.117802		256	7.08934	-3.96201	-3.42697
255.5	0.491931	0.0284439	0.0533356	0.0789558		255.5	6.65119	-3.66721	-3.2837
255	0.485705	0.0171677	0.00703734	0.0325065		255	6.13725	-3.35102	-3.08645
254.5	0.475844	-0.0160591	-0.0602936	-0.0518051		254.5	5.61099	-2.99123	-2.85433
254	0.428158	-0.0152847	-0.146407	-0.14482		254	5.16331	-2.55613	-2.52427
253.5	0.431398	-0.0678116	-0.220584	-0.189766		253.5	4.62496	-2.05223	-2.1979
253	0.446108	-0.0544159	-0.240753	-0.165707		253	4.07661	-1.63866	-1.89128
252.5	0.439063	-0.0970879	-0.189402	-0.124332		252.5	3.47025	-1.27804	-1.51722
252	0.399293	-0.069368	-0.136831	-0.106937		252	2.94978	-0.900552	-1.06093
251.5	0.412847	-0.0717376	-0.114213	-0.127058		251.5	2.41798	-0.562287	-0.692509
251	0.444814	-0.0321518	-0.114565	-0.161304		251	1.94528	-0.190937	-0.332173
250.5	0.460138	0.0487778	-0.047953	-0.171625		250.5	1.50437	0.164629	-0.0218559
250	0.454391	0.0497894	0.0126976	-0.167989		250	1.06156	0.53225	0.3217
249.5	0.421772	-0.0336105	0.0353874	-0.169497		249.5	0.707458	0.977978	0.675185
249	0.410825	-0.0768509	0.00685272	-0.14632		249	0.322435	1.43438	0.974212
248.5	0.429818	-0.0995476	-0.00447997	-0.134092		248.5	0.0155594	1.88095	1.24963
248	0.405991	-0.103284	-0.0206261	-0.103453		248	-0.252694	2.35336	1.53912
247.5	0.388917	-0.070533	-0.0124702	-0.00509414		247.5	-0.590902	2.72678	1.76992
247	0.393451	-0.0212143	-0.0239876	0.0403198		247	-0.920193	3.03956	2.0188
246.5	0.419176	0.0490418	-0.048278	0.0116959		246.5	-1.21635	3.26536	2.25488
246	0.468703	0.123686	-0.0593056	-0.0149811		246	-1.51407	3.42283	2.39687
245.5	0.492398	0.169584	-0.0579247	0.036528		245.5	-1.73366	3.57858	2.59084
245	0.505125	0.162984	-0.0504433	0.121832		245	-1.99028	3.76641	2.74165
244.5	0.527905	0.146227	0.0335175	0.132454		244.5	-2.19255	3.89885	2.82471
244	0.525005	0.11688	0.124078	0.133294		244	-2.34421	4.00737	2.90435
243.5	0.504814	0.100288	0.16141	0.132515		243.5	-2.36013	4.13809	2.97193
243	0.49742	0.0902489	0.184734	0.14934		243	-2.37719	4.27645	3.01398
242.5	0.532835	0.139031	0.163109	0.116087		242.5	-2.45686	4.30472	2.9966
242	0.548112	0.157856	0.158248	0.035112		242	-2.46533	4.29163	2.96255
241.5	0.59815	0.174091	0.160996	-0.0181763		241.5	-2.51207	4.19341	2.89936
241	0.623305	0.201135	0.166615	-0.0416816		241	-2.45693	4.10124	2.92483
240.5	0.679765	0.229205	0.123067	-0.0636452		240.5	-2.50572	3.99179	2.86479
240	0.746372	0.212082	0.13867	-0.0426483		240	-2.53109	3.84499	2.69177
239.5	0.740803	0.179714	0.142255	-0.100861		239.5	-2.43827	3.78495	2.60677
239	0.744154	0.113744	0.158971	-0.0699051		239	-2.34045	3.63365	2.54126
238.5	0.73495	0.0945511	0.159462	-0.049456		238.5	-2.22232	3.47681	2.47954
238	0.730527	0.1031	0.163105	-0.0389709		238	-2.08792	3.37911	2.4127
237.5	0.761503	0.0287072	0.138651	0.00447922		237.5	-1.98201	3.22679	2.26566
237	0.767246	-0.0388589	0.118086	-0.0118744		237	-1.85907	3.12723	2.19563
236.5	0.783825	-0.00185316	0.132179	0.00619886		236.5	-1.7236	2.99537	2.13082
236	0.796738	0.0121804	0.166636	0.0755394		236	-1.58792	2.90395	2.00909
235.5	0.8087	0.0545952	0.173184	0.0518287		235.5	-1.45271	2.87946	1.83439
235	0.795459	-0.0036934	0.207085	0.0846229		235	-1.28218	2.82028	1.75794
234.5	0.829481	0.0323998	0.237904	0.0897179		234.5	-1.11853	2.70308	1.58285
234	0.849698	0.0447441	0.229618	0.0269387		234	-0.894293	2.67336	1.50161
233.5	0.861909	0.053711	0.225818	0.0112862		233.5	-0.679481	2.62985	1.44426
233	0.923032	0.0307701	0.20889	-0.0152992		233	-0.518771	2.54548	1.30487
232.5	0.992828	-0.0192826	0.256286	-0.0363938		232.5	-0.396413	2.49541	1.28735
232	1.0758	0.00973964	0.245168	-0.0512772		232	-0.281704	2.42894	1.24343
231.5	1.16354	0.00607762	0.18924	-0.111451		231.5	-0.070665	2.3183	1.22606
231	1.19048	-0.00215981	0.156141	-0.132192		231	0.0933883	2.31478	1.33266
230.5	1.24912	-0.0141006	0.182642	-0.074784		230.5	0.267767	2.25175	1.39249
230	1.2362	-0.00978081	0.192525	-0.0030617		230	0.492673	2.3912	1.5063
229.5	1.19421	0.0166518	0.183461	0.0659119		229.5	0.788956	2.58659	1.72889
229	1.20552	0.0775162	0.138669	0.126701		229	1.08891	2.68944	1.86602
228.5	1.23965	0.101634	0.151904	0.171996		228.5	1.31316	2.87333	1.9933
228	1.25839	0.0569633	0.154955	0.23044		228	1.44823	3.04315	2.10716
227.5	1.2284	0.071936	0.11664	0.287868		227.5	1.68259	3.23401	2.19571
227	1.18981	0.157941	0.130364	0.308265		227	1.97457	3.50475	2.38418
226.5	1.19947	0.173446	0.207901	0.25828		226.5	2.17322	3.61175	2.62837
226	1.25152	0.210094	0.305694	0.161665		226	2.32978	3.73922	2.77398
225.5	1.27749	0.200196	0.365687	0.0833023		225.5	2.444	3.87975	2.97128
225	1.2442	0.255488	0.42866	0.104829		225	2.74647	4.12873	3.27847
224.5	1.28113	0.261395	0.416322	0.082711		224.5	2.98991	4.42792	3.49479
224	1.35321	0.237576	0.4869	0.146975		224	3.18334	4.6633	3.75157
223.5	1.42616	0.1368	0.433465	0.115347		223.5	3.37978	4.81673	4.00346
223	1.405	0.141669	0.365785	0.138905		223	3.6796	5.11291	4.30958
222.5	1.38549	0.13035	0.29079	0.194695		222.5	4.02069	5.46108	4.63487
222	1.37603	0.0998794	0.248545	0.22493		222	4.49234	5.81583	4.89818
221.5	1.37077	0.100114	0.196278	0.183433		221.5	4.88093	6.13137	5.14551
221	1.31579	0.116003	0.203072	0.120447		221	5.28094	6.5262	5.49691
220.5	1.2822	0.238132	0.144164	0.0481011		220.5	5.63534	6.83962	5.7985
220	1.32968	0.304206	0.174548	0.0813942		220	5.88459	7.09622	5.92743
219.5	1.36052	0.299198	0.197489	0.130457		219.5	6.17548	7.2585	6.12201
219	1.39115	0.309148	0.267355	0.11162		219	6.52803	7.44813	6.38614
218.5	1.45733	0.344953	0.346405	0.12136		218.5	6.76837	7.58555	6.59543
218	1.52145	0.479267	0.359081	0.14125		218	7.03698	7.66235	6.85788
217.5	1.57863	0.518993	0.378326	0.216383		217.5	7.37195	7.68374	7.05496
217	1.56532	0.495243	0.416129	0.24448		217	7.84112	8.02246	7.36315
216.5	1.53516	0.419164	0.37193	0.190488		216.5	8.36207	8.31689	7.6832
216	1.56494	0.291224	0.399245	0.207926		216	8.83704	8.56313	7.9716
215.5	1.54208	0.280041	0.366946	0.255055		215.5	9.39738	8.89701	8.37506
215	1.51552	0.14108	0.343031	0.282653		215	9.9309	9.12452	8.68098
214.5	1.49028	-0.102401	0.372091	0.182116		214.5	10.5198	9.4011	8.98474
214	1.53485	-0.277395	0.309827	0.0268868		214	10.9784	9.44711	9.26525
213.5	1.61012	-0.385245	0.295492	-0.057357		213.5	11.5955	9.43871	9.56865
213	1.63368	-0.433738	0.337772	-0.0512519		213	12.3391	9.62387	9.906
212.5	1.67396	-0.423424	0.325981	-0.098188		212.5	13.0159	9.79998	10.0441
212	1.66683	-0.367156	0.253146	-0.163229		212	13.7257	10.0236	10.2395
211.5	1.70369	-0.25621	0.253617	-0.161362		211.5	14.3436	10.2886	10.5606
211	1.72283	-0.151035	0.242337	-0.137187		211	15.11	10.6926	10.9433
210.5	1.69464	-0.00417102	0.294909	-0.0192215		210.5	15.9121	11.2525	11.3675
210	1.60485	0.0502267	0.289419	-0.00866769		210	16.5889	11.866	11.7984
209.5	1.63462	0.114656	0.116988	-0.0914719		209.5	17.1273	12.321	12.1404
209	1.55919	0.0817467	0.0545533	-0.0886382		209	17.6711	12.7785	12.7663
208.5	1.57033	0.0518013	0.106664	-0.134149		208.5	18.3029	13.1564	13.3695
208	1.5398	0.0817017	0.221562	-0.0754196		208	18.9332	13.6879	13.8874
207.5	1.46686	0.0903893	0.24776	-0.0644996		207.5	19.4789	14.1737	14.3735
207	1.45167	0.17144	0.218383	-0.0429634		207	19.8533	14.4892	14.7719
206.5	1.4787	0.277036	0.24856	-0.0148545		206.5	20.1051	14.6814	15.32
206	1.40629	0.320973	0.32336	0.00126884		206	20.4801	15.2202	15.9885
205.5	1.36223	0.345957	0.399277	0.0443946		205.5	20.4895	15.7537	16.3983
205	1.23597	0.372974	0.402856	0.129865		205	20.5837	16.3569	16.7712
204.5	1.20506	0.405002	0.391602	0.185944		204.5	20.489	16.7394	17.1267
204	1.24861	0.386929	0.426193	0.226129		204	20.0212	17.1634	17.4502
203.5	1.25532	0.4181	0.525929	0.283301		203.5	19.8695	17.47	17.7724
203	1.20393	0.367522	0.640742	0.469847		203	19.5458	17.5991	17.9388
202.5	1.18145	0.420243	0.749126	0.573518		202.5	19.3504	17.318	17.9149
202	1.24665	0.339993	0.692341	0.541914		202	18.7299	16.8514	17.7494
201.5	1.31022	0.151021	0.609872	0.511193		201.5	17.8676	16.2691	17.2878
201	1.27598	0.168064	0.630656	0.4588		201	17.3495	15.8551	16.2953
200.5	1.17762	0.189067	0.781506	0.411848		200.5	16.7382	14.9461	15.4829
200	1.15039	0.162079	0.888474	0.187812		200	16.6447	14.1426	14.5354

## Sheet: 5G
5G	ATAGGGGTGTGTGGATAGGGGTGTGTGGATA
Wavelength (nm)	KCl	LiCl	NaCl		Wavelength (nm)	KCl	LiCl	NaCl
320	-0.631061	-0.565695	-0.776553		320	-0.610783	-0.601777	-0.798063
319.5	-0.673236	-0.575268	-0.789464		319.5	-0.600145	-0.694618	-0.882101
319	-0.67363	-0.627329	-0.81535		319	-0.608993	-0.728917	-0.897609
318.5	-0.658032	-0.637763	-0.848659		318.5	-0.675044	-0.7437	-0.878229
318	-0.656571	-0.670356	-0.882006		318	-0.701038	-0.805901	-0.825441
317.5	-0.703162	-0.796005	-0.930094		317.5	-0.733001	-0.788302	-0.882272
317	-0.712623	-0.774409	-0.942079		317	-0.758435	-0.797482	-0.88646
316.5	-0.774138	-0.824706	-0.928065		316.5	-0.815582	-0.801437	-0.849993
316	-0.728184	-0.790006	-0.88669		316	-0.771856	-0.78877	-0.818387
315.5	-0.720598	-0.773743	-0.900024		315.5	-0.767346	-0.693653	-0.819345
315	-0.680466	-0.650422	-0.851919		315	-0.74424	-0.651153	-0.826029
314.5	-0.626073	-0.593938	-0.809849		314.5	-0.677821	-0.548137	-0.77253
314	-0.571035	-0.479953	-0.770276		314	-0.646402	-0.465451	-0.701305
313.5	-0.611186	-0.53106	-0.825084		313.5	-0.68553	-0.526488	-0.766931
313	-0.596338	-0.468073	-0.825337		313	-0.6307	-0.476025	-0.733841
312.5	-0.583029	-0.439666	-0.835922		312.5	-0.666994	-0.502342	-0.728276
312	-0.651674	-0.429808	-0.800444		312	-0.6502	-0.575195	-0.764773
311.5	-0.644355	-0.44458	-0.766766		311.5	-0.600637	-0.537758	-0.696114
311	-0.737102	-0.450584	-0.835748		311	-0.62284	-0.627255	-0.753632
310.5	-0.681078	-0.427342	-0.832604		310.5	-0.60465	-0.639658	-0.705099
310	-0.614529	-0.43672	-0.837392		310	-0.51938	-0.574295	-0.696427
309.5	-0.560923	-0.45923	-0.788581		309.5	-0.479579	-0.477052	-0.642217
309	-0.57253	-0.509431	-0.849073		309	-0.40376	-0.503815	-0.719035
308.5	-0.563479	-0.469613	-0.845601		308.5	-0.335671	-0.426508	-0.665127
308	-0.595571	-0.492059	-0.956394		308	-0.349713	-0.539849	-0.690399
307.5	-0.597239	-0.589517	-1.02567		307.5	-0.313732	-0.547225	-0.738818
307	-0.622772	-0.617831	-0.992391		307	-0.249422	-0.590641	-0.762927
306.5	-0.735955	-0.629916	-1.02466		306.5	-0.206387	-0.663453	-0.815321
306	-0.790144	-0.605686	-0.98526		306	-0.185345	-0.712904	-0.861247
305.5	-0.818377	-0.699744	-1.03296		305.5	-0.120945	-0.735099	-0.901168
305	-0.804845	-0.72566	-1.04513		305	-0.0584148	-0.748051	-0.938127
304.5	-0.825478	-0.731111	-0.998452		304.5	-0.00272988	-0.729179	-0.890996
304	-0.793491	-0.689283	-0.938928		304	0.119542	-0.653193	-0.814329
303.5	-0.764054	-0.644268	-0.882524		303.5	0.316362	-0.63082	-0.759497
303	-0.659669	-0.612388	-0.871049		303	0.476343	-0.582574	-0.66161
302.5	-0.531798	-0.515398	-0.781395		302.5	0.646708	-0.48027	-0.572536
302	-0.607401	-0.520779	-0.845437		302	0.708368	-0.462514	-0.550403
301.5	-0.564644	-0.467775	-0.757682		301.5	0.859229	-0.322086	-0.476761
301	-0.568406	-0.441949	-0.708936		301	1.00503	-0.276034	-0.505167
300.5	-0.662346	-0.441021	-0.747055		300.5	1.01409	-0.314966	-0.489863
300	-0.683984	-0.470958	-0.839348		300	1.10715	-0.312031	-0.570072
299.5	-0.68661	-0.426496	-0.833341		299.5	1.24571	-0.274406	-0.586155
299	-0.718635	-0.444429	-0.809201		299	1.39281	-0.269405	-0.521014
298.5	-0.700368	-0.380685	-0.815807		298.5	1.58686	-0.270416	-0.508634
298	-0.72618	-0.455582	-0.847782		298	1.63096	-0.335708	-0.564318
297.5	-0.764151	-0.512005	-0.90509		297.5	1.72788	-0.425505	-0.631184
297	-0.666697	-0.466914	-0.828855		297	1.87986	-0.355951	-0.531743
296.5	-0.687046	-0.467127	-0.761437		296.5	1.97277	-0.359429	-0.459014
296	-0.679023	-0.395265	-0.753956		296	2.01414	-0.350508	-0.503048
295.5	-0.6954	-0.426607	-0.7921		295.5	2.05383	-0.276825	-0.472743
295	-0.65099	-0.38498	-0.773865		295	2.07766	-0.225441	-0.407488
294.5	-0.746116	-0.41616	-0.877822		294.5	2.04418	-0.263694	-0.487817
294	-0.734981	-0.503727	-0.94101		294	2.06582	-0.227901	-0.489001
293.5	-0.719809	-0.567429	-0.993034		293.5	2.16616	-0.230094	-0.443445
293	-0.727297	-0.636276	-1.02804		293	2.15171	-0.28924	-0.479388
292.5	-0.75391	-0.664846	-1.07599		292.5	2.1758	-0.270551	-0.474374
292	-0.726545	-0.649391	-1.06122		292	2.21149	-0.204035	-0.510698
291.5	-0.760545	-0.658253	-1.08471		291.5	2.29841	-0.201225	-0.587435
291	-0.735672	-0.62001	-1.05792		291	2.35611	-0.168586	-0.536748
290.5	-0.734155	-0.550006	-0.947971		290.5	2.4107	-0.0731627	-0.497387
290	-0.858856	-0.617981	-0.93338		290	2.3812	-0.0228545	-0.594375
289.5	-0.943414	-0.627273	-0.904776		289.5	2.45301	0.0800397	-0.560949
289	-0.883273	-0.626854	-0.86156		289	2.4723	0.0547251	-0.494812
288.5	-0.990825	-0.715071	-0.964167		288.5	2.42436	-0.0201352	-0.495043
288	-0.923801	-0.682574	-0.929754		288	2.46345	0.0290018	-0.447602
287.5	-0.968075	-0.762813	-1.0159		287.5	2.51113	0.113934	-0.402429
287	-0.971563	-0.827264	-1.08575		287	2.54472	0.0981682	-0.482708
286.5	-0.968184	-0.770623	-1.13991		286.5	2.49078	0.0575147	-0.544827
286	-0.89904	-0.748517	-1.06334		286	2.54978	0.0906539	-0.540126
285.5	-0.897923	-0.686642	-1.02511		285.5	2.65483	0.189255	-0.575228
285	-0.906612	-0.680683	-0.990651		285	2.57978	0.241195	-0.551502
284.5	-0.880356	-0.656913	-0.929548		284.5	2.61781	0.304886	-0.53343
284	-0.88139	-0.612602	-0.906794		284	2.59104	0.242554	-0.528509
283.5	-0.850699	-0.506066	-0.866742		283.5	2.64237	0.322077	-0.402457
283	-0.801288	-0.491973	-0.889865		283	2.63914	0.364735	-0.423082
282.5	-0.917693	-0.498771	-0.906771		282.5	2.64436	0.348947	-0.440822
282	-0.860168	-0.544209	-0.92025		282	2.60629	0.418878	-0.430468
281.5	-0.783317	-0.523898	-0.914195		281.5	2.65158	0.495422	-0.380411
281	-0.687825	-0.522275	-0.893868		281	2.63737	0.505577	-0.370032
280.5	-0.69189	-0.525336	-0.916602		280.5	2.63991	0.585058	-0.373575
280	-0.668008	-0.533981	-0.830891		280	2.58804	0.598869	-0.389274
279.5	-0.670773	-0.560638	-0.811496		279.5	2.52564	0.684	-0.368945
279	-0.643233	-0.616238	-0.830563		279	2.49094	0.714965	-0.429883
278.5	-0.676435	-0.588466	-0.81678		278.5	2.51677	0.724278	-0.474189
278	-0.710293	-0.627447	-0.841031		278	2.53051	0.716731	-0.466764
277.5	-0.773188	-0.681082	-0.91291		277.5	2.56955	0.679524	-0.467962
277	-0.774053	-0.712356	-0.982341		277	2.57691	0.664628	-0.474705
276.5	-0.771675	-0.740432	-1.00741		276.5	2.6636	0.66028	-0.45064
276	-0.732685	-0.654226	-0.965691		276	2.74805	0.658285	-0.416221
275.5	-0.697014	-0.599668	-0.974687		275.5	2.95257	0.707454	-0.288806
275	-0.644215	-0.493748	-0.901206		275	3.12631	0.840945	-0.212498
274.5	-0.621155	-0.441994	-0.8245		274.5	3.25702	0.907545	-0.2585
274	-0.558925	-0.35676	-0.707034		274	3.31749	0.951635	-0.164221
273.5	-0.465141	-0.343777	-0.680975		273.5	3.41937	1.10744	-0.118004
273	-0.431051	-0.292517	-0.600479		273	3.5986	1.10123	-0.0906237
272.5	-0.459488	-0.326424	-0.596273		272.5	3.69029	1.15802	-0.124433
272	-0.492902	-0.296108	-0.586994		272	3.67587	1.18006	-0.139963
271.5	-0.46569	-0.326145	-0.646461		271.5	3.71881	1.20512	-0.11553
271	-0.464884	-0.330784	-0.694174		271	3.72485	1.26658	-0.13354
270.5	-0.544003	-0.287902	-0.603823		270.5	3.82416	1.28433	-0.159392
270	-0.5849	-0.310174	-0.605753		270	3.9266	1.2411	-0.172203
269.5	-0.654114	-0.294228	-0.587249		269.5	3.93581	1.2255	-0.105705
269	-0.706367	-0.396233	-0.683654		269	3.92699	1.14607	-0.0810373
268.5	-0.727075	-0.46727	-0.717202		268.5	3.92246	1.18879	-0.072026
268	-0.727086	-0.392681	-0.643962		268	4.00742	1.25582	0.00395811
267.5	-0.729338	-0.413792	-0.710973		267.5	4.03447	1.20975	0.0170079
267	-0.722797	-0.470498	-0.793828		267	4.03888	1.16364	0.0145588
266.5	-0.706795	-0.482137	-0.809901		266.5	4.05978	1.23096	0.0424691
266	-0.649546	-0.385338	-0.772581		266	4.04315	1.32823	0.134045
265.5	-0.651129	-0.277324	-0.684898		265.5	4.08177	1.41385	0.247302
265	-0.601064	-0.281422	-0.649905		265	4.09285	1.37758	0.251393
264.5	-0.554774	-0.280486	-0.641667		264.5	4.02099	1.4051	0.359319
264	-0.563271	-0.372984	-0.623622		264	3.93791	1.40526	0.394351
263.5	-0.560441	-0.37213	-0.639837		263.5	3.75793	1.51466	0.425358
263	-0.552016	-0.363094	-0.601362		263	3.59931	1.59445	0.532146
262.5	-0.559817	-0.457921	-0.619297		262.5	3.38043	1.48856	0.417157
262	-0.570316	-0.469881	-0.678341		262	3.15555	1.3946	0.472332
261.5	-0.646491	-0.465277	-0.699425		261.5	2.88632	1.34379	0.509958
261	-0.6204	-0.414269	-0.698579		261	2.68447	1.38301	0.654951
260.5	-0.608346	-0.365229	-0.687118		260.5	2.65354	1.47591	0.741003
260	-0.553009	-0.367005	-0.663436		260	2.49413	1.46755	0.861309
259.5	-0.555832	-0.377716	-0.67808		259.5	2.29778	1.39866	0.937587
259	-0.565568	-0.432425	-0.724703		259	2.16923	1.45704	0.982192
258.5	-0.593336	-0.366517	-0.741082		258.5	2.0472	1.49401	1.04817
258	-0.589424	-0.443963	-0.773317		258	1.88694	1.48438	0.943847
257.5	-0.720054	-0.449883	-0.857258		257.5	1.5379	1.40187	0.843709
257	-0.692754	-0.451926	-0.891926		257	1.18865	1.22657	0.781264
256.5	-0.711031	-0.465473	-0.95352		256.5	0.935103	1.08563	0.769531
256	-0.808829	-0.526765	-0.961305		256	0.742568	0.983058	0.701938
255.5	-0.888145	-0.534503	-0.96604		255.5	0.457709	0.853446	0.635564
255	-0.826739	-0.501579	-1.00679		255	0.145002	0.72537	0.703454
254.5	-0.714095	-0.460209	-0.976656		254.5	-0.0123908	0.615027	0.813921
254	-0.726623	-0.573754	-0.99547		254	-0.256563	0.551354	0.68063
253.5	-0.899532	-0.606563	-0.988163		253.5	-0.405428	0.428355	0.702098
253	-0.856574	-0.459586	-0.950523		253	-0.619263	0.449063	0.627445
252.5	-0.80359	-0.533552	-1.02119		252.5	-0.877854	0.272647	0.537153
252	-0.824537	-0.593698	-1.05194		252	-1.12313	0.133994	0.51652
251.5	-0.851659	-0.691126	-1.02597		251.5	-1.37458	0.0176073	0.371381
251	-0.895156	-0.66186	-1.03157		251	-1.53929	-0.0090132	0.307341
250.5	-0.837914	-0.541781	-0.952399		250.5	-1.63107	-0.0357151	0.177077
250	-0.779528	-0.565062	-0.978789		250	-1.819	-0.192208	-0.0179854
249.5	-0.778833	-0.519372	-0.992766		249.5	-1.91033	-0.26293	-0.127714
249	-0.709213	-0.475161	-0.873378		249	-1.97441	-0.319305	-0.27104
248.5	-0.67877	-0.433378	-0.943254		248.5	-2.02134	-0.36439	-0.39104
248	-0.722224	-0.501959	-0.985163		248	-2.1007	-0.621778	-0.605587
247.5	-0.695794	-0.568886	-1.08306		247.5	-2.28537	-0.742187	-0.826526
247	-0.712044	-0.581574	-1.05879		247	-2.34814	-0.802949	-0.930274
246.5	-0.805428	-0.647431	-1.12449		246.5	-2.54861	-1.01222	-1.08781
246	-0.891093	-0.751079	-1.21477		246	-2.64536	-1.18367	-1.27255
245.5	-0.956788	-0.784514	-1.21505		245.5	-2.789	-1.34437	-1.34521
245	-0.973854	-0.747443	-1.12829		245	-2.74669	-1.39972	-1.42845
244.5	-0.94628	-0.697626	-1.0906		244.5	-2.69169	-1.4577	-1.50738
244	-0.933757	-0.641587	-0.958137		244	-2.64983	-1.52094	-1.51031
243.5	-0.97404	-0.699796	-0.982451		243.5	-2.65481	-1.59948	-1.53146
243	-0.99567	-0.767692	-0.954817		243	-2.63133	-1.55615	-1.64237
242.5	-0.937091	-0.792555	-0.977709		242.5	-2.61905	-1.6572	-1.73098
242	-1.00533	-0.833609	-1.02063		242	-2.64044	-1.68762	-1.85977
241.5	-1.07481	-0.892758	-1.05422		241.5	-2.72159	-1.75239	-1.94314
241	-1.17074	-0.958731	-1.14385		241	-2.86545	-1.83379	-2.0626
240.5	-1.24191	-1.00483	-1.26972		240.5	-2.89195	-1.9367	-2.17067
240	-1.19611	-0.901788	-1.22729		240	-2.81225	-1.86576	-2.10535
239.5	-1.22273	-0.882239	-1.26559		239.5	-2.84088	-1.88258	-2.17293
239	-1.30024	-1.02723	-1.35285		239	-2.82432	-1.94818	-2.24516
238.5	-1.2569	-0.959995	-1.34489		238.5	-2.77016	-1.97897	-2.25473
238	-1.21316	-0.973156	-1.34292		238	-2.66964	-1.89998	-2.25548
237.5	-1.2791	-1.02056	-1.35997		237.5	-2.58694	-1.91315	-2.27813
237	-1.21212	-0.920569	-1.31837		237	-2.55263	-1.83259	-2.16488
236.5	-1.21882	-0.875792	-1.32149		236.5	-2.4532	-1.77262	-2.18011
236	-1.24588	-0.922716	-1.35914		236	-2.3893	-1.71934	-2.1765
235.5	-1.24365	-0.913861	-1.40755		235.5	-2.37625	-1.5876	-2.13913
235	-1.27163	-0.980361	-1.44912		235	-2.36587	-1.60118	-2.13366
234.5	-1.30134	-0.904274	-1.41303		234.5	-2.26113	-1.5074	-1.99323
234	-1.37423	-0.979819	-1.46695		234	-2.27356	-1.47689	-1.98927
233.5	-1.48854	-1.14676	-1.53914		233.5	-2.29857	-1.50722	-2.0016
233	-1.50037	-1.14257	-1.58677		233	-2.33026	-1.48363	-1.92583
232.5	-1.50039	-1.11364	-1.5453		232.5	-2.22888	-1.46497	-1.77939
232	-1.47927	-1.11943	-1.56278		232	-2.10908	-1.38125	-1.69777
231.5	-1.55515	-1.15553	-1.63629		231.5	-2.22723	-1.34647	-1.69931
231	-1.50103	-1.15139	-1.69684		231	-2.21548	-1.33833	-1.64937
230.5	-1.49127	-1.15652	-1.75029		230.5	-2.17459	-1.3767	-1.62866
230	-1.52394	-1.17648	-1.79816		230	-2.20188	-1.4039	-1.6613
229.5	-1.5665	-1.28325	-1.84837		229.5	-2.11681	-1.3862	-1.65224
229	-1.65702	-1.29982	-1.86914		229	-2.14823	-1.35693	-1.66196
228.5	-1.70978	-1.29753	-1.86326		228.5	-2.07422	-1.27476	-1.59175
228	-1.72656	-1.30463	-1.85252		228	-1.95957	-1.23048	-1.56874
227.5	-1.86373	-1.36546	-1.87719		227.5	-1.9246	-1.1002	-1.49303
227	-1.96792	-1.35419	-1.87931		227	-1.81085	-0.987187	-1.43343
226.5	-1.95686	-1.353	-1.95106		226.5	-1.74379	-0.877173	-1.36507
226	-2.03337	-1.31021	-1.93817		226	-1.64575	-0.83047	-1.24148
225.5	-2.13124	-1.40304	-2.08523		225.5	-1.68601	-0.938828	-1.35161
225	-2.00582	-1.41165	-2.06831		225	-1.5616	-0.836035	-1.19132
224.5	-2.06796	-1.44062	-2.16587		224.5	-1.61118	-0.857758	-1.11083
224	-1.99202	-1.45061	-2.14237		224	-1.56102	-0.83791	-0.969271
223.5	-2.08229	-1.57797	-2.31957		223.5	-1.6395	-0.930402	-0.909503
223	-2.19292	-1.54196	-2.34975		223	-1.56311	-0.821648	-0.924984
222.5	-2.12947	-1.55922	-2.36783		222.5	-1.4386	-0.742128	-0.797643
222	-2.19617	-1.72444	-2.40981		222	-1.37411	-0.692258	-0.679549
221.5	-2.25961	-1.66001	-2.40174		221.5	-1.24855	-0.585726	-0.64937
221	-2.35027	-1.71816	-2.54577		221	-1.1713	-0.509943	-0.683834
220.5	-2.32176	-1.81371	-2.59231		220.5	-1.03981	-0.37596	-0.692237
220	-2.3484	-1.83482	-2.48135		220	-0.835405	-0.320275	-0.612043
219.5	-2.36349	-1.89995	-2.5404		219.5	-0.725724	-0.211243	-0.43231
219	-2.54848	-2.01489	-2.63851		219	-0.630452	-0.256573	-0.521058
218.5	-2.52862	-2.07239	-2.66215		218.5	-0.438936	-0.22763	-0.439647
218	-2.55222	-2.09063	-2.71309		218	-0.241176	-0.255518	-0.287501
217.5	-2.58546	-2.14468	-2.6931		217.5	0.0350919	-0.191853	-0.175308
217	-2.67132	-2.11659	-2.68718		217	0.220045	-0.194389	-0.115572
216.5	-2.68959	-2.14708	-2.82955		216.5	0.454921	-0.22524	-0.0378577
216	-2.66089	-2.09487	-2.88881		216	0.761156	-0.124931	0.0335714
215.5	-2.69919	-2.01761	-2.88152		215.5	1.01947	0.033711	0.181678
215	-2.65741	-1.95704	-2.83652		215	1.33583	0.16708	0.241949
214.5	-2.65872	-1.95624	-2.73842		214.5	1.65872	0.319819	0.29809
214	-2.6549	-1.95623	-2.77272		214	1.82291	0.377918	0.314223
213.5	-2.68196	-1.91995	-2.79486		213.5	2.06706	0.364725	0.375024
213	-2.76797	-1.91017	-2.79069		213	2.40687	0.320807	0.295512
212.5	-2.86931	-2.03629	-2.79348		212.5	2.67417	0.260727	0.333752
212	-2.89022	-2.11528	-2.8542		212	3.13179	0.168599	0.204057
211.5	-2.99234	-2.19315	-2.91194		211.5	3.48203	0.0441008	0.121224
211	-2.99933	-2.19915	-2.94733		211	3.79201	-0.00522789	-0.0328918
210.5	-2.99632	-2.21396	-3.01479		210.5	4.2987	-0.0455629	-0.130366
210	-2.9941	-2.23093	-2.99895		210	4.70864	-0.0592284	-0.285152
209.5	-3.02219	-2.32967	-3.10628		209.5	4.85473	-0.257671	-0.574275
209	-2.94914	-2.29561	-3.07704		209	5.13666	-0.373083	-0.70583
208.5	-2.95606	-2.31342	-3.11485		208.5	5.20102	-0.487036	-0.787279
208	-3.07903	-2.39858	-3.14473		208	5.4334	-0.80416	-1.21879
207.5	-3.14197	-2.45226	-3.19886		207.5	5.46519	-0.993388	-1.55057
207	-3.19023	-2.50069	-3.25241		207	5.5242	-1.28189	-1.87919
206.5	-3.20692	-2.63819	-3.26723		206.5	5.4901	-1.34372	-2.12926
206	-3.23537	-2.54671	-3.26784		206	5.43803	-1.53051	-2.52459
205.5	-3.12121	-2.57733	-3.31968		205.5	5.46541	-1.77875	-2.944
205	-3.06199	-2.67999	-3.42197		205	5.19408	-1.92797	-3.3214
204.5	-2.80114	-2.49221	-3.33821		204.5	5.21954	-2.0325	-3.44178
204	-2.77292	-2.43199	-3.2549		204	5.03047	-2.14457	-3.7421
203.5	-2.75961	-2.44084	-3.17353		203.5	4.62695	-2.41214	-4.16602
203	-2.70338	-2.39427	-3.13919		203	4.35576	-2.78077	-4.6753
202.5	-2.55616	-2.33861	-3.02551		202.5	3.96399	-2.84086	-4.96345
202	-2.65722	-2.15897	-2.93165		202	3.53076	-2.86196	-5.33667
201.5	-2.66159	-2.02722	-2.81712		201.5	3.32769	-3.09344	-5.60762
201	-2.3728	-2.01978	-2.74642		201	2.8187	-3.38939	-5.71282
200.5	-2.47891	-2.04079	-2.62255		200.5	2.71278	-3.39798	-5.85388
200	-2.36187	-1.96785	-2.42347		200	2.61599	-3.35758	-6.00083

## Sheet: 6G
		6G	ACAGGGGTCTGGGGACAGGGGTCTGGGGACA
Wavelength (nm)	Baseline	KCl	LiCl	NaCl		Wavelength (nm)	KCl	LiCl	NaCl
320	-0.0177292	0.167718	0.278033	0.157597		320	0.453613	-0.164651	0.348533
319.5	0.0341721	0.206762	0.221712	0.115398		319.5	0.378958	-0.173306	0.291756
319	0.0748596	0.224973	0.168018	0.0682068		319	0.351135	-0.17239	0.218641
318.5	0.0717072	0.239663	0.149518	0.0734634		318.5	0.392289	-0.223713	0.215932
318	0.0649162	0.23262	0.119994	0.0499069		318	0.453709	-0.261706	0.206483
317.5	0.0740044	0.166745	0.0936127	-0.0169426		317.5	0.491765	-0.216498	0.205921
317	0.0642052	0.0876907	0.057885	0.00561371		317	0.486838	-0.141106	0.262036
316.5	0.0270546	0.0530388	0.0725754	0.0319687		316.5	0.4791	-0.0922577	0.309686
316	0.00130081	0.0327187	0.0915207	0.0386612		316	0.462633	-0.106319	0.307819
315.5	-0.00803223	0.0170273	0.105038	0.0463181		315.5	0.464319	-0.0853309	0.296072
315	0.0094017	-0.00148697	0.0869377	0.0495941		315	0.447971	-0.0149208	0.273988
314.5	0.0161469	0.0265236	0.0889626	0.0847931		314.5	0.41568	0.0502197	0.262768
314	0.0143837	0.0727882	0.104765	0.1004		314	0.394373	0.0294579	0.246738
313.5	0.0351486	0.0454124	0.120918	0.0556938		313.5	0.371289	-0.0402824	0.221317
313	0.0655159	0.051017	0.103195	0.0386841		313	0.408424	-0.0284821	0.204968
312.5	0.0762413	0.0299805	0.0731529	0.0483246		312.5	0.458316	-0.0243691	0.248788
312	0.0358467	0.0480057	0.0982368	0.117112		312	0.52863	-0.040081	0.310514
311.5	0.00463562	0.0356575	0.105766	0.155006		311.5	0.561172	-0.0730492	0.367452
311	-0.0192383	0.00557709	0.132758	0.184266		311	0.580293	-0.123662	0.446319
310.5	-0.0175972	0.049704	0.122221	0.228687		310.5	0.610722	-0.152475	0.458256
310	-0.0110519	0.0835632	0.104251	0.271992		310	0.646608	-0.136629	0.497311
309.5	-0.0326813	0.107475	0.141823	0.306338		309.5	0.665549	-0.109436	0.582168
309	-0.030172	0.172768	0.171686	0.300672		309	0.664365	-0.0612885	0.640916
308.5	0.00698013	0.17229	0.153701	0.213297		308.5	0.645471	-0.0464836	0.657588
308	0.0262611	0.176962	0.148041	0.154403		308	0.669797	-0.0296478	0.677824
307.5	0.0550064	0.168509	0.108881	0.110096		307.5	0.727353	0.0218994	0.682278
307	0.0644196	0.136995	0.12224	0.0860336		307	0.752548	0.0884926	0.733713
306.5	0.0832306	0.139769	0.102641	0.0518845		306.5	0.775724	0.143049	0.749044
306	0.0686134	0.127914	0.0899284	0.0679741		306	0.850293	0.138999	0.827445
305.5	0.0293854	0.102345	0.0981194	0.0895058		305.5	0.971832	0.117895	0.943864
305	0.0167755	0.131168	0.0948372	0.145907		305	1.08	0.12484	1.07336
304.5	0.0317368	0.138029	0.0612587	0.144247		304.5	1.09649	0.220549	1.17996
304	0.0546822	0.165973	0.0122589	0.0992882		304	1.11395	0.32639	1.26831
303.5	0.0517967	0.14379	-0.00363617	0.0973587		303.5	1.2152	0.402873	1.36963
303	0.0416138	0.0853897	0.00653305	0.1011		303	1.35922	0.450176	1.46066
302.5	0.078759	0.0461128	-0.0145821	0.0308373		302.5	1.46557	0.537729	1.56058
302	0.0848572	0.0160957	-0.0166718	0.0297127		302	1.59832	0.658472	1.69386
301.5	0.057206	-0.0152565	0.0291168	0.0637665		301.5	1.79067	0.782571	1.81525
301	0.0143585	0.0371254	0.11187	0.13922		301	2.00166	0.913388	1.99997
300.5	-0.020475	0.0460701	0.167825	0.173289		300.5	2.19485	1.00351	2.19371
300	-0.0370445	0.104523	0.167683	0.162209		300	2.32427	1.0661	2.35726
299.5	-0.0522842	0.146569	0.176406	0.16571		299.5	2.47195	1.2018	2.53085
299	-0.0817818	0.161255	0.193612	0.217262		299	2.5996	1.3464	2.68483
298.5	-0.0493416	0.141741	0.165614	0.21041		298.5	2.67404	1.47499	2.7687
298	-0.0261383	0.119048	0.123293	0.165992		298	2.76345	1.53553	2.8933
297.5	-0.0379913	0.0701851	0.110233	0.139437		297.5	2.89849	1.55769	3.02476
297	-0.0520065	0.027269	0.117699	0.141812		297	3.01193	1.61435	3.14528
296.5	-0.0531013	-0.0163269	0.117294	0.168587		296.5	3.0912	1.63931	3.21865
296	-0.0468491	-0.0498291	0.128584	0.157804		296	3.12973	1.67868	3.24872
295.5	-0.0198807	-0.0569427	0.104131	0.12292		295.5	3.17246	1.70399	3.27848
295	-0.042067	-0.0092804	0.142755	0.137504		295	3.23828	1.70103	3.33849
294.5	-0.0537735	-0.00233536	0.167153	0.157848		294.5	3.26126	1.74845	3.33093
294	-0.0354729	-0.0069603	0.152548	0.134698		294	3.27543	1.73177	3.26293
293.5	-0.0387077	-0.00263519	0.183831	0.117048		293.5	3.37697	1.7612	3.2419
293	-0.028479	0.0122093	0.189231	0.0820396		293	3.43468	1.80452	3.21446
292.5	-0.0331345	0.0273102	0.187085	0.0820457		292.5	3.46199	1.79827	3.19995
292	-0.0167542	0.0401894	0.170701	0.0270844		292	3.45179	1.85496	3.13242
291.5	-0.0141953	0.0542862	0.17467	-0.0175278		291.5	3.45471	1.92254	3.02668
291	-0.0244041	0.0812714	0.147427	-0.033651		291	3.52024	1.96067	3.00374
290.5	-0.00473633	0.0940491	0.107159	-0.0289955		290.5	3.52487	2.05798	2.92268
290	0.0205246	0.0767242	0.0720695	-0.0656868		290	3.50772	2.12387	2.80512
289.5	0.0199059	0.0950905	0.0714378	-0.0521164		289.5	3.58258	2.19255	2.7571
289	0.0470726	0.122354	0.0697052	-0.0972145		289	3.64954	2.2715	2.64633
288.5	0.0639656	0.0997009	0.0695046	-0.0883781		288.5	3.72238	2.26864	2.54436
288	0.0841568	0.0583534	0.0600929	-0.0711044		288	3.79746	2.24056	2.4614
287.5	0.101097	0.0448662	0.0660423	-0.051162		287.5	3.82106	2.20028	2.38554
287	0.103197	0.040123	0.0658073	-0.0211327		287	3.90315	2.18414	2.33742
286.5	0.0958054	0.0684814	0.0742165	0.0483307		286.5	3.99424	2.14484	2.30284
286	0.07966	0.0554367	0.101489	0.0903503		286	4.07257	2.10531	2.22061
285.5	0.0123604	0.0296501	0.166705	0.174113		285.5	4.18724	2.02158	2.21623
285	-0.0444687	0.0403885	0.216956	0.230901		285	4.3296	1.97981	2.24952
284.5	-0.107956	0.0671143	0.302719	0.30154		284.5	4.4653	1.97044	2.27302
284	-0.114095	0.125732	0.305785	0.298472		284	4.5483	1.92607	2.21071
283.5	-0.100935	0.205193	0.324863	0.229166		283.5	4.56828	1.86606	2.12008
283	-0.0782021	0.236086	0.277017	0.143255		283	4.58505	1.84607	2.04093
282.5	-0.0404884	0.241696	0.198061	0.0767189		282.5	4.583	1.78169	1.94873
282	0.00580292	0.263834	0.128385	0.0298607		282	4.60856	1.77917	1.84372
281.5	0.082386	0.26283	0.0313889	-0.0713501		281.5	4.59057	1.77268	1.74524
281	0.134215	0.242081	-0.0321167	-0.167864		281	4.64019	1.78818	1.64072
280.5	0.115133	0.203764	-0.0030571	-0.13996		280.5	4.76349	1.7999	1.59484
280	0.128767	0.125198	-0.0348648	-0.127622		280	4.88224	1.83937	1.48921
279.5	0.129117	0.135404	-0.0134895	-0.0733253		279.5	5.0523	1.8643	1.37771
279	0.071579	0.155464	0.0652496	0.00536346		279	5.30652	1.8839	1.35562
278.5	0.0524681	0.174484	0.112494	0.0379814		278.5	5.5158	1.88425	1.2795
278	0.0298851	0.218474	0.171758	0.124894		278	5.72195	1.82388	1.17321
277.5	0.00419083	0.198274	0.224422	0.178242		277.5	5.91313	1.79031	1.12906
277	-0.00606918	0.164486	0.263992	0.157632		277	6.09011	1.75559	1.08164
276.5	-0.029068	0.151381	0.316016	0.160168		276.5	6.2464	1.67935	1.1295
276	-0.0181496	0.118295	0.302351	0.104601		276	6.38235	1.60707	1.12154
275.5	0.00861435	0.0634026	0.253226	0.071415		275.5	6.51264	1.52586	1.0572
275	0.0203903	0.00519104	0.198057	0.0148872		275	6.62809	1.45762	1.02614
274.5	0.0223396	-0.0615143	0.159122	-0.0240646		274.5	6.77627	1.46181	1.00665
274	0.0235405	-0.0390961	0.161736	-0.0142548		274	6.93874	1.40086	0.96062
273.5	0.0346039	-0.0155891	0.111996	0.0208382		273.5	7.11272	1.3688	0.92936
273	0.0397682	0.0403046	0.0940224	0.0429504		273	7.30312	1.30709	0.877182
272.5	0.024041	0.0687218	0.117201	0.0814575		272.5	7.42221	1.2703	0.819795
272	-0.000269317	0.10032	0.145376	0.133611		272	7.57238	1.27578	0.80686
271.5	0.00406112	0.136308	0.156776	0.152583		271.5	7.747	1.28646	0.759081
271	0.0505257	0.166425	0.118256	0.143884		271	7.85819	1.20897	0.624464
270.5	0.10198	0.177652	0.051841	0.108411		270.5	7.9371	1.15394	0.504579
270	0.119807	0.133646	0.0264099	0.099749		270	8.04809	1.10656	0.436959
269.5	0.140153	0.0588348	0.0162102	0.0732002		269.5	8.10982	1.12229	0.37195
269	0.204353	0.0450188	-0.0313828	-0.0165154		269	8.19473	1.08389	0.28836
268.5	0.267354	0.0159355	-0.0784187	-0.0729721		268.5	8.2435	1.07368	0.190359
268	0.295222	0.0092247	-0.113271	-0.0704514		268	8.28678	1.01891	0.113732
267.5	0.280815	0.00619048	-0.129316	-0.0812088		267.5	8.39812	0.97889	0.102805
267	0.300855	-0.0200119	-0.189088	-0.116617		267	8.43172	0.979678	0.0551155
266.5	0.304275	0.00399246	-0.196172	-0.129829		266.5	8.44363	0.941485	-9.07589e-05
266	0.284762	0.0271835	-0.164224	-0.0934364		266	8.50366	0.869014	-0.0060463
265.5	0.229206	0.0318031	-0.0595024	0.0285378		265.5	8.54037	0.770622	-0.0354897
265	0.186723	0.0316536	-0.0037964	0.0942459		265	8.5259	0.672301	-0.0467545
264.5	0.194446	0.0565422	-0.00726166	0.0890633		264.5	8.46805	0.676907	-0.0640289
264	0.199643	0.0321556	-0.00693893	0.119516		264	8.38828	0.721766	-0.0597382
263.5	0.186864	0.0341698	0.0249069	0.171717		263.5	8.41649	0.75079	-0.099363
263	0.198728	-0.0179161	0.0307014	0.178694		263	8.38707	0.6961	-0.150076
262.5	0.213611	-0.0191971	0.00381012	0.1689		262.5	8.32606	0.738432	-0.20673
262	0.244225	0.0109337	-0.0591972	0.115405		262	8.21509	0.782085	-0.213194
261.5	0.252846	0.0144737	-0.069593	0.0983734		261.5	8.06389	0.810731	-0.241207
261	0.241224	0.028125	-0.00297241	0.103072		261	7.93818	0.802382	-0.277561
260.5	0.265199	0.0979103	0.0559189	0.0685547		260.5	7.67807	0.79868	-0.255631
260	0.265378	0.135956	0.0891983	0.0637512		260	7.40187	0.824158	-0.214798
259.5	0.281063	0.186282	0.0732933	0.0521027		259.5	7.12469	0.941285	-0.145457
259	0.31369	0.200623	0.0330101	0.00978012		259	6.81013	1.01424	-0.0682106
258.5	0.328619	0.231483	0.0352631	-0.0225998		258.5	6.51882	1.03801	0.00340577
258	0.329069	0.212354	0.0670662	0.0108284		258	6.25216	1.04773	0.11993
257.5	0.285646	0.158562	0.094471	0.104575		257.5	6.02605	1.07608	0.227126
257	0.283186	0.082354	0.0619484	0.124987		257	5.76906	1.03183	0.257153
256.5	0.271761	0.0748879	0.0688637	0.13496		256.5	5.46919	1.05247	0.244648
256	0.263381	0.0767639	0.0685211	0.117802		256	5.13868	1.01159	0.241576
255.5	0.295954	0.0284439	0.0533356	0.0789558		255.5	4.8028	0.980348	0.228214
255	0.336929	0.0171677	0.00703734	0.0325065		255	4.39505	1.00094	0.194893
254.5	0.369981	-0.0160591	-0.0602936	-0.0518051		254.5	3.98978	1.03731	0.208971
254	0.444405	-0.0152847	-0.146407	-0.14482		254	3.5955	1.05605	0.173292
253.5	0.47171	-0.0678116	-0.220584	-0.189766		253.5	3.19316	1.01659	0.259305
253	0.487871	-0.0544159	-0.240753	-0.165707		253	2.84495	0.921703	0.368118
252.5	0.463194	-0.0970879	-0.189402	-0.124332		252.5	2.54697	0.825655	0.418903
252	0.442516	-0.069368	-0.136831	-0.106937		252	2.2768	0.783601	0.472496
251.5	0.42521	-0.0717376	-0.114213	-0.127058		251.5	2.01467	0.719109	0.509358
251	0.450506	-0.0321518	-0.114565	-0.161304		251	1.6972	0.613667	0.553678
250.5	0.436692	0.0487778	-0.047953	-0.171625		250.5	1.35157	0.561191	0.614947
250	0.439532	0.0497894	0.0126976	-0.167989		250	1.02478	0.500368	0.583186
249.5	0.434706	-0.0336105	0.0353874	-0.169497		249.5	0.655534	0.489864	0.598494
249	0.434805	-0.0768509	0.00685272	-0.14632		249	0.310584	0.459361	0.638553
248.5	0.430949	-0.0995476	-0.00447997	-0.134092		248.5	0.0639382	0.367811	0.623294
248	0.444887	-0.103284	-0.0206261	-0.103453		248	-0.191647	0.282009	0.598628
247.5	0.412185	-0.070533	-0.0124702	-0.00509414		247.5	-0.435095	0.184463	0.585064
247	0.40622	-0.0212143	-0.0239876	0.0403198		247	-0.637803	0.0769218	0.552524
246.5	0.430336	0.0490418	-0.048278	0.0116959		246.5	-0.740254	-0.00815122	0.478652
246	0.452283	0.123686	-0.0593056	-0.0149811		246	-0.866875	-0.15164	0.347656
245.5	0.459772	0.169584	-0.0579247	0.036528		245.5	-1.05596	-0.296865	0.213294
245	0.436295	0.162984	-0.0504433	0.121832		245	-1.31026	-0.400273	0.194472
244.5	0.391479	0.146227	0.0335175	0.132454		244.5	-1.43951	-0.486525	0.159864
244	0.356897	0.11688	0.124078	0.133294		244	-1.56536	-0.569943	0.0537918
243.5	0.332544	0.100288	0.16141	0.132515		243.5	-1.62834	-0.66362	-0.0299401
243	0.32613	0.0902489	0.184734	0.14934		243	-1.72192	-0.778955	-0.144506
242.5	0.356566	0.139031	0.163109	0.116087		242.5	-1.73905	-0.891332	-0.225117
242	0.410599	0.157856	0.158248	0.035112		242	-1.78016	-0.977017	-0.372126
241.5	0.459529	0.174091	0.160996	-0.0181763		241.5	-1.73858	-1.13204	-0.565931
241	0.518294	0.201135	0.166615	-0.0416816		241	-1.68178	-1.25619	-0.676894
240.5	0.588127	0.229205	0.123067	-0.0636452		240.5	-1.65562	-1.37894	-0.838849
240	0.612184	0.212082	0.13867	-0.0426483		240	-1.64086	-1.57209	-0.938929
239.5	0.649842	0.179714	0.142255	-0.100861		239.5	-1.69077	-1.65966	-1.02825
239	0.64106	0.113744	0.158971	-0.0699051		239	-1.63537	-1.71312	-1.11807
238.5	0.653505	0.0945511	0.159462	-0.049456		238.5	-1.56244	-1.7317	-1.2077
238	0.681458	0.1031	0.163105	-0.0389709		238	-1.51929	-1.77948	-1.35959
237.5	0.688255	0.0287072	0.138651	0.00447922		237.5	-1.4739	-1.82615	-1.41571
237	0.712581	-0.0388589	0.118086	-0.0118744		237	-1.3312	-1.72873	-1.49364
236.5	0.729711	-0.00185316	0.132179	0.00619886		236.5	-1.21251	-1.69162	-1.49507
236	0.70516	0.0121804	0.166636	0.0755394		236	-1.03754	-1.65435	-1.4479
235.5	0.728442	0.0545952	0.173184	0.0518287		235.5	-0.913171	-1.62311	-1.41376
235	0.67603	-0.0036934	0.207085	0.0846229		235	-0.700847	-1.46474	-1.24531
234.5	0.670428	0.0323998	0.237904	0.0897179		234.5	-0.563271	-1.35804	-1.1074
234	0.729044	0.0447441	0.229618	0.0269387		234	-0.445914	-1.27823	-1.11609
233.5	0.788496	0.053711	0.225818	0.0112862		233.5	-0.421571	-1.25305	-1.08788
233	0.832894	0.0307701	0.20889	-0.0152992		233	-0.321614	-1.20377	-1.0336
232.5	0.829974	-0.0192826	0.256286	-0.0363938		232.5	-0.107661	-1.14108	-0.915144
232	0.884243	0.00973964	0.245168	-0.0512772		232	-0.0432854	-1.13385	-0.852417
231.5	0.97968	0.00607762	0.18924	-0.111451		231.5	0.000743091	-1.11514	-0.826855
231	0.998211	-0.00215981	0.156141	-0.132192		231	0.152075	-1.05002	-0.728615
230.5	0.969254	-0.0141006	0.182642	-0.074784		230.5	0.34594	-0.985587	-0.548209
230	0.922426	-0.00978081	0.192525	-0.0030617		230	0.62454	-0.802564	-0.388707
229.5	0.933675	0.0166518	0.183461	0.0659119		229.5	0.853085	-0.621871	-0.306494
229	0.983794	0.0775162	0.138669	0.126701		229	1.00205	-0.470733	-0.237427
228.5	0.979861	0.101634	0.151904	0.171996		228.5	1.19049	-0.33672	-0.104975
228	0.956245	0.0569633	0.154955	0.23044		228	1.37038	-0.182228	0.0962212
227.5	0.965714	0.071936	0.11664	0.287868		227.5	1.5339	-0.00394747	0.223241
227	0.978824	0.157941	0.130364	0.308265		227	1.64362	0.149395	0.354379
226.5	1.00315	0.173446	0.207901	0.25828		226.5	1.74614	0.241395	0.505147
226	1.0197	0.210094	0.305694	0.161665		226	1.80189	0.41939	0.769305
225.5	1.04654	0.200196	0.365687	0.0833023		225.5	1.91475	0.587038	1.0136
225	1.07027	0.255488	0.42866	0.104829		225	2.12093	0.755825	1.22477
224.5	1.13764	0.261395	0.416322	0.082711		224.5	2.31903	0.853654	1.28297
224	1.14373	0.237576	0.4869	0.146975		224	2.54352	1.03307	1.4941
223.5	1.21989	0.1368	0.433465	0.115347		223.5	2.6123	1.198	1.61696
223	1.26326	0.141669	0.365785	0.138905		223	2.77646	1.38021	1.82429
222.5	1.29777	0.13035	0.29079	0.194695		222.5	2.93839	1.49976	1.92049
222	1.34289	0.0998794	0.248545	0.22493		222	3.14167	1.5814	2.05893
221.5	1.40094	0.100114	0.196278	0.183433		221.5	3.20018	1.68708	2.21575
221	1.45846	0.116003	0.203072	0.120447		221	3.22174	1.7921	2.39793
220.5	1.50629	0.238132	0.144164	0.0481011		220.5	3.39686	1.88276	2.61923
220	1.48482	0.304206	0.174548	0.0813942		220	3.57937	1.95186	2.85854
219.5	1.49499	0.299198	0.197489	0.130457		219.5	3.72009	1.99882	2.98535
219	1.51579	0.309148	0.267355	0.11162		219	3.92457	2.03388	3.03112
218.5	1.48958	0.344953	0.346405	0.12136		218.5	4.20274	2.13455	3.08269
218	1.45063	0.479267	0.359081	0.14125		218	4.55718	2.21327	3.2905
217.5	1.41001	0.518993	0.378326	0.216383		217.5	4.89722	2.23401	3.37396
217	1.40619	0.495243	0.416129	0.24448		217	5.167	2.27806	3.37715
216.5	1.44871	0.419164	0.37193	0.190488		216.5	5.48909	2.28985	3.33961
216	1.43873	0.291224	0.399245	0.207926		216	5.88089	2.38439	3.43103
215.5	1.44934	0.280041	0.366946	0.255055		215.5	6.22917	2.57205	3.59008
215	1.48609	0.14108	0.343031	0.282653		215	6.46913	2.58284	3.74745
214.5	1.54143	-0.102401	0.372091	0.182116		214.5	6.76487	2.69837	3.85878
214	1.6366	-0.277395	0.309827	0.0268868		214	6.97095	2.80778	3.95362
213.5	1.69775	-0.385245	0.295492	-0.057357		213.5	7.35351	2.89226	4.0846
213	1.67078	-0.433738	0.337772	-0.0512519		213	7.73444	3.03949	4.31635
212.5	1.68533	-0.423424	0.325981	-0.098188		212.5	8.07736	3.04444	4.53065
212	1.73266	-0.367156	0.253146	-0.163229		212	8.374	3.072	4.65054
211.5	1.7703	-0.25621	0.253617	-0.161362		211.5	8.79774	3.13113	4.6962
211	1.76195	-0.151035	0.242337	-0.137187		211	9.29219	3.00159	4.71335
210.5	1.69501	-0.00417102	0.294909	-0.0192215		210.5	9.78339	3.05883	4.76681
210	1.69918	0.0502267	0.289419	-0.00866769		210	10.2326	3.2437	4.86342
209.5	1.78511	0.114656	0.116988	-0.0914719		209.5	10.6726	3.29616	4.86904
209	1.75704	0.0817467	0.0545533	-0.0886382		209	11.2275	3.41543	4.81819
208.5	1.70632	0.0518013	0.106664	-0.134149		208.5	11.681	3.44118	4.86724
208	1.61056	0.0817017	0.221562	-0.0754196		208	12.1038	3.54072	5.03042
207.5	1.54792	0.0903893	0.24776	-0.0644996		207.5	12.5577	3.79423	5.0949
207	1.52021	0.17144	0.218383	-0.0429634		207	12.8874	3.77863	5.16389
206.5	1.52446	0.277036	0.24856	-0.0148545		206.5	13.104	3.5897	5.14227
206	1.48825	0.320973	0.32336	0.00126884		206	13.2412	3.50383	5.11252
205.5	1.43514	0.345957	0.399277	0.0443946		205.5	13.4216	3.42146	5.2582
205	1.33421	0.372974	0.402856	0.129865		205	13.6481	3.44485	5.30131
204.5	1.29883	0.405002	0.391602	0.185944		204.5	13.7473	3.40577	5.18708
204	1.28049	0.386929	0.426193	0.226129		204	13.7193	3.33537	5.1307
203.5	1.25067	0.4181	0.525929	0.283301		203.5	13.6005	3.28506	5.16368
203	1.14357	0.367522	0.640742	0.469847		203	13.5547	3.29124	5.21292
202.5	1.07272	0.420243	0.749126	0.573518		202.5	13.3783	3.41734	5.16396
202	1.09633	0.339993	0.692341	0.541914		202	12.9261	3.35075	4.8205
201.5	1.11219	0.151021	0.609872	0.511193		201.5	12.3929	3.14004	4.60967
201	1.16639	0.168064	0.630656	0.4588		201	12.1151	2.99015	4.40809
200.5	1.12225	0.189067	0.781506	0.411848		200.5	11.5433	2.80582	4.39232
200	1.08259	0.162079	0.888474	0.187812		200	11.308	2.56369	4.2463

## Sheet: 7G
7G	ACAGGGGTCTGAGGACAGGGGTCTGAGGACA
Wavelength (nm)	Baseline	KCl	LiCl	NaCl		Wavelength (nm)	KCl	LiCl	NaCl
320	0.229296	0.167718	0.278033	0.157597		320	0.26657	0.205479	0.173569
319.5	0.214522	0.206762	0.221712	0.115398		319.5	0.284988	0.241932	0.190701
319	0.220779	0.224973	0.168018	0.0682068		319	0.28002	0.240365	0.179803
318.5	0.243475	0.239663	0.149518	0.0734634		318.5	0.276896	0.19966	0.139178
318	0.284802	0.23262	0.119994	0.0499069		318	0.257917	0.147545	0.0679047
317.5	0.27569	0.166745	0.0936127	-0.0169426		317.5	0.259209	0.171176	0.0846878
317	0.245962	0.0876907	0.057885	0.00561371		317	0.280922	0.206147	0.111729
316.5	0.249126	0.0530388	0.0725754	0.0319687		316.5	0.250711	0.166509	0.122214
316	0.280801	0.0327187	0.0915207	0.0386612		316	0.218353	0.0927192	0.0892601
315.5	0.268201	0.0170273	0.105038	0.0463181		315.5	0.262502	0.123617	0.139549
315	0.232552	-0.00148697	0.0869377	0.0495941		315	0.287767	0.154013	0.217254
314.5	0.199858	0.0265236	0.0889626	0.0847931		314.5	0.317214	0.208788	0.238988
314	0.200336	0.0727882	0.104765	0.1004		314	0.297086	0.234824	0.215829
313.5	0.191156	0.0454124	0.120918	0.0556938		313.5	0.295114	0.235921	0.223208
313	0.158099	0.051017	0.103195	0.0386841		313	0.314548	0.301321	0.254717
312.5	0.152335	0.0299805	0.0731529	0.0483246		312.5	0.319275	0.311383	0.26609
312	0.165874	0.0480057	0.0982368	0.117112		312	0.283875	0.31769	0.258875
311.5	0.183617	0.0356575	0.105766	0.155006		311.5	0.305003	0.293941	0.273712
311	0.221341	0.00557709	0.132758	0.184266		311	0.297848	0.224854	0.281333
310.5	0.235971	0.049704	0.122221	0.228687		310.5	0.326122	0.207103	0.319091
310	0.267155	0.0835632	0.104251	0.271992		310	0.335149	0.19676	0.307688
309.5	0.27207	0.107475	0.141823	0.306338		309.5	0.392847	0.186727	0.303772
309	0.271714	0.172768	0.171686	0.300672		309	0.418562	0.243214	0.299404
308.5	0.280483	0.17229	0.153701	0.213297		308.5	0.409983	0.236542	0.282375
308	0.29449	0.176962	0.148041	0.154403		308	0.384501	0.18555	0.241684
307.5	0.315774	0.168509	0.108881	0.110096		307.5	0.344388	0.177626	0.215855
307	0.324956	0.136995	0.12224	0.0860336		307	0.339805	0.175452	0.19903
306.5	0.315797	0.139769	0.102641	0.0518845		306.5	0.33733	0.238139	0.240545
306	0.317537	0.127914	0.0899284	0.0679741		306	0.349212	0.234111	0.284586
305.5	0.321352	0.102345	0.0981194	0.0895058		305.5	0.400771	0.208858	0.326804
305	0.338995	0.131168	0.0948372	0.145907		305	0.425413	0.214963	0.349492
304.5	0.304958	0.138029	0.0612587	0.144247		304.5	0.478922	0.321881	0.43415
304	0.261456	0.165973	0.0122589	0.0992882		304	0.587012	0.390453	0.52523
303.5	0.263636	0.14379	-0.00363617	0.0973587		303.5	0.605153	0.39066	0.576394
303	0.265034	0.0853897	0.00653305	0.1011		303	0.647946	0.419924	0.598663
302.5	0.251701	0.0461128	-0.0145821	0.0308373		302.5	0.699603	0.500873	0.654105
302	0.223701	0.0160957	-0.0166718	0.0297127		302	0.768317	0.608994	0.727085
301.5	0.161817	-0.0152565	0.0291168	0.0637665		301.5	0.890268	0.75958	0.868108
301	0.136099	0.0371254	0.11187	0.13922		301	0.991168	0.846729	0.957166
300.5	0.126469	0.0460701	0.167825	0.173289		300.5	1.08846	0.929728	0.991219
300	0.140316	0.104523	0.167683	0.162209		300	1.18386	1.02661	1.02046
299.5	0.104716	0.146569	0.176406	0.16571		299.5	1.28866	1.14654	1.10681
299	0.0739067	0.161255	0.193612	0.217262		299	1.37655	1.28256	1.22327
298.5	0.0556	0.141741	0.165614	0.21041		298.5	1.50502	1.41128	1.37071
298	0.0749191	0.119048	0.123293	0.165992		298	1.6029	1.5254	1.44315
297.5	0.0983368	0.0701851	0.110233	0.139437		297.5	1.69207	1.65513	1.54946
297	0.102524	0.027269	0.117699	0.141812		297	1.78925	1.80272	1.68056
296.5	0.103233	-0.0163269	0.117294	0.168587		296.5	1.92941	1.91257	1.83061
296	0.145901	-0.0498291	0.128584	0.157804		296	2.06349	1.99161	1.95284
295.5	0.189806	-0.0569427	0.104131	0.12292		295.5	2.20193	2.08235	2.04464
295	0.218795	-0.0092804	0.142755	0.137504		295	2.30623	2.19495	2.13997
294.5	0.233819	-0.00233536	0.167153	0.157848		294.5	2.43677	2.33051	2.28939
294	0.243311	-0.0069603	0.152548	0.134698		294	2.59641	2.48609	2.46749
293.5	0.245843	-0.00263519	0.183831	0.117048		293.5	2.75296	2.63182	2.69433
293	0.230711	0.0122093	0.189231	0.0820396		293	2.88462	2.83995	2.88803
292.5	0.232771	0.0273102	0.187085	0.0820457		292.5	3.01136	3.04939	3.10907
292	0.226643	0.0401894	0.170701	0.0270844		292	3.15689	3.23489	3.31934
291.5	0.222459	0.0542862	0.17467	-0.0175278		291.5	3.31993	3.36766	3.50751
291	0.225521	0.0812714	0.147427	-0.033651		291	3.47115	3.48412	3.68935
290.5	0.211302	0.0940491	0.107159	-0.0289955		290.5	3.63511	3.63354	3.88738
290	0.207494	0.0767242	0.0720695	-0.0656868		290	3.80794	3.80911	4.01048
289.5	0.209808	0.0950905	0.0714378	-0.0521164		289.5	3.98144	3.95962	4.14018
289	0.187258	0.122354	0.0697052	-0.0972145		289	4.15882	4.0884	4.26937
288.5	0.218632	0.0997009	0.0695046	-0.0883781		288.5	4.30531	4.20918	4.34256
288	0.213758	0.0583534	0.0600929	-0.0711044		288	4.47217	4.39547	4.46024
287.5	0.22227	0.0448662	0.0660423	-0.051162		287.5	4.62838	4.55104	4.56575
287	0.206921	0.040123	0.0658073	-0.0211327		287	4.78967	4.71464	4.75139
286.5	0.196989	0.0684814	0.0742165	0.0483307		286.5	4.92424	4.84464	4.95754
286	0.191759	0.0554367	0.101489	0.0903503		286	5.03688	5.00016	5.12432
285.5	0.191338	0.0296501	0.166705	0.174113		285.5	5.13252	5.12953	5.28462
285	0.177902	0.0403885	0.216956	0.230901		285	5.27186	5.27418	5.49155
284.5	0.177266	0.0671143	0.302719	0.30154		284.5	5.36864	5.39455	5.64543
284	0.179005	0.125732	0.305785	0.298472		284	5.49978	5.5579	5.76756
283.5	0.196219	0.205193	0.324863	0.229166		283.5	5.63557	5.68948	5.86399
283	0.228181	0.236086	0.277017	0.143255		283	5.79003	5.79224	5.94974
282.5	0.247085	0.241696	0.198061	0.0767189		282.5	5.9676	5.93163	6.0987
282	0.224114	0.263834	0.128385	0.0298607		282	6.1597	6.1349	6.24064
281.5	0.210564	0.26283	0.0313889	-0.0713501		281.5	6.30869	6.29162	6.37203
281	0.159007	0.242081	-0.0321167	-0.167864		281	6.49685	6.47269	6.55606
280.5	0.13019	0.203764	-0.0030571	-0.13996		280.5	6.65665	6.59167	6.71373
280	0.0802185	0.125198	-0.0348648	-0.127622		280	6.81155	6.74247	6.89574
279.5	0.0286224	0.135404	-0.0134895	-0.0733253		279.5	6.95822	6.84625	7.09855
279	0.00352478	0.155464	0.0652496	0.00536346		279	7.08102	6.96361	7.22734
278.5	-0.000453186	0.174484	0.112494	0.0379814		278.5	7.16226	7.03993	7.34377
278	0.0277946	0.218474	0.171758	0.124894		278	7.24179	7.08153	7.40184
277.5	0.0491608	0.198274	0.224422	0.178242		277.5	7.35089	7.12215	7.43151
277	0.054258	0.164486	0.263992	0.157632		277	7.4039	7.17868	7.47384
276.5	0.0943375	0.151381	0.316016	0.160168		276.5	7.39649	7.19782	7.48092
276	0.121004	0.118295	0.302351	0.104601		276	7.39363	7.22662	7.47964
275.5	0.149478	0.0634026	0.253226	0.071415		275.5	7.38614	7.22045	7.43273
275	0.172004	0.00519104	0.198057	0.0148872		275	7.39065	7.22999	7.4142
274.5	0.184078	-0.0615143	0.159122	-0.0240646		274.5	7.35224	7.22468	7.39357
274	0.25513	-0.0390961	0.161736	-0.0142548		274	7.25261	7.13367	7.34655
273.5	0.279213	-0.0155891	0.111996	0.0208382		273.5	7.24788	7.08937	7.26745
273	0.28823	0.0403046	0.0940224	0.0429504		273	7.26931	7.04511	7.20091
272.5	0.291422	0.0687218	0.117201	0.0814575		272.5	7.3098	6.97375	7.1504
272	0.271087	0.10032	0.145376	0.133611		272	7.33674	6.88765	7.15118
271.5	0.23049	0.136308	0.156776	0.152583		271.5	7.3643	6.86589	7.14626
271	0.243905	0.166425	0.118256	0.143884		271	7.37107	6.84104	7.11137
270.5	0.206601	0.177652	0.051841	0.108411		270.5	7.38293	6.84152	7.10836
270	0.1938	0.133646	0.0264099	0.099749		270	7.42501	6.83869	7.16912
269.5	0.17769	0.0588348	0.0162102	0.0732002		269.5	7.45076	6.87196	7.21436
269	0.207706	0.0450188	-0.0313828	-0.0165154		269	7.39075	6.82983	7.14095
268.5	0.229283	0.0159355	-0.0784187	-0.0729721		268.5	7.33455	6.76794	7.10116
268	0.263753	0.0092247	-0.113271	-0.0704514		268	7.22701	6.67859	7.06097
267.5	0.273007	0.00619048	-0.129316	-0.0812088		267.5	7.11229	6.57617	7.02712
267	0.253526	-0.0200119	-0.189088	-0.116617		267	7.01042	6.50513	7.03527
266.5	0.290475	0.00399246	-0.196172	-0.129829		266.5	6.82196	6.39015	6.8843
266	0.315043	0.0271835	-0.164224	-0.0934364		266	6.70084	6.29932	6.80937
265.5	0.331481	0.0318031	-0.0595024	0.0285378		265.5	6.61936	6.22288	6.78841
265	0.344976	0.0316536	-0.0037964	0.0942459		265	6.53993	6.19156	6.74006
264.5	0.310402	0.0565422	-0.00726166	0.0890633		264.5	6.56701	6.1559	6.69082
264	0.283694	0.0321556	-0.00693893	0.119516		264	6.61046	6.11631	6.63448
263.5	0.316074	0.0341698	0.0249069	0.171717		263.5	6.59017	6.00319	6.52886
263	0.317039	-0.0179161	0.0307014	0.178694		263	6.58047	5.93976	6.47652
262.5	0.276461	-0.0191971	0.00381012	0.1689		262.5	6.54475	5.91989	6.4002
262	0.288507	0.0109337	-0.0591972	0.115405		262	6.48147	5.82687	6.32896
261.5	0.323646	0.0144737	-0.069593	0.0983734		261.5	6.39906	5.75119	6.2304
261	0.380765	0.028125	-0.00297241	0.103072		261	6.27184	5.66721	6.05827
260.5	0.39104	0.0979103	0.0559189	0.0685547		260.5	6.14466	5.58804	5.91639
260	0.394289	0.135956	0.0891983	0.0637512		260	6.05309	5.48378	5.79878
259.5	0.399609	0.186282	0.0732933	0.0521027		259.5	5.95163	5.35552	5.67835
259	0.407415	0.200623	0.0330101	0.00978012		259	5.82644	5.19177	5.53302
258.5	0.382369	0.231483	0.0352631	-0.0225998		258.5	5.69937	5.05478	5.36323
258	0.356947	0.212354	0.0670662	0.0108284		258	5.54688	4.88001	5.25761
257.5	0.369868	0.158562	0.094471	0.104575		257.5	5.30031	4.66051	5.12995
257	0.423211	0.082354	0.0619484	0.124987		257	5.05112	4.47344	4.95854
256.5	0.427964	0.0748879	0.0688637	0.13496		256.5	4.81877	4.26617	4.7902
256	0.455729	0.0767639	0.0685211	0.117802		256	4.52895	4.05951	4.48734
255.5	0.491931	0.0284439	0.0533356	0.0789558		255.5	4.25733	3.84198	4.17822
255	0.485705	0.0171677	0.00703734	0.0325065		255	3.98217	3.64208	3.94559
254.5	0.475844	-0.0160591	-0.0602936	-0.0518051		254.5	3.70207	3.37625	3.65977
254	0.428158	-0.0152847	-0.146407	-0.14482		254	3.42678	3.18455	3.3525
253.5	0.431398	-0.0678116	-0.220584	-0.189766		253.5	3.09539	2.86258	2.95142
253	0.446108	-0.0544159	-0.240753	-0.165707		253	2.69346	2.51348	2.53326
252.5	0.439063	-0.0970879	-0.189402	-0.124332		252.5	2.29509	2.16614	2.19905
252	0.399293	-0.069368	-0.136831	-0.106937		252	1.93553	1.81007	1.84885
251.5	0.412847	-0.0717376	-0.114213	-0.127058		251.5	1.46011	1.4758	1.45071
251	0.444814	-0.0321518	-0.114565	-0.161304		251	1.03421	1.02552	1.02274
250.5	0.460138	0.0487778	-0.047953	-0.171625		250.5	0.601019	0.533767	0.606918
250	0.454391	0.0497894	0.0126976	-0.167989		250	0.180389	0.0584183	0.178239
249.5	0.421772	-0.0336105	0.0353874	-0.169497		249.5	-0.219967	-0.393916	-0.19409
249	0.410825	-0.0768509	0.00685272	-0.14632		249	-0.610075	-0.895514	-0.618319
248.5	0.429818	-0.0995476	-0.00447997	-0.134092		248.5	-1.03388	-1.4085	-1.06211
248	0.405991	-0.103284	-0.0206261	-0.103453		248	-1.37446	-1.83708	-1.53014
247.5	0.388917	-0.070533	-0.0124702	-0.00509414		247.5	-1.75986	-2.20365	-1.95683
247	0.393451	-0.0212143	-0.0239876	0.0403198		247	-2.16404	-2.58079	-2.32458
246.5	0.419176	0.0490418	-0.048278	0.0116959		246.5	-2.58842	-2.95136	-2.71495
246	0.468703	0.123686	-0.0593056	-0.0149811		246	-3.00469	-3.30978	-3.05948
245.5	0.492398	0.169584	-0.0579247	0.036528		245.5	-3.27925	-3.59598	-3.36108
245	0.505125	0.162984	-0.0504433	0.121832		245	-3.53879	-3.9028	-3.58734
244.5	0.527905	0.146227	0.0335175	0.132454		244.5	-3.73233	-4.13274	-3.7702
244	0.525005	0.11688	0.124078	0.133294		244	-3.88234	-4.30909	-3.94365
243.5	0.504814	0.100288	0.16141	0.132515		243.5	-3.99311	-4.43133	-4.08247
243	0.49742	0.0902489	0.184734	0.14934		243	-4.08154	-4.58045	-4.18656
242.5	0.532835	0.139031	0.163109	0.116087		242.5	-4.20632	-4.71212	-4.3415
242	0.548112	0.157856	0.158248	0.035112		242	-4.33477	-4.73544	-4.4392
241.5	0.59815	0.174091	0.160996	-0.0181763		241.5	-4.45646	-4.78605	-4.58383
241	0.623305	0.201135	0.166615	-0.0416816		241	-4.53689	-4.80953	-4.67939
240.5	0.679765	0.229205	0.123067	-0.0636452		240.5	-4.57117	-4.82691	-4.74714
240	0.746372	0.212082	0.13867	-0.0426483		240	-4.60792	-4.79556	-4.78898
239.5	0.740803	0.179714	0.142255	-0.100861		239.5	-4.57696	-4.65751	-4.71542
239	0.744154	0.113744	0.158971	-0.0699051		239	-4.45173	-4.53651	-4.59648
238.5	0.73495	0.0945511	0.159462	-0.049456		238.5	-4.25471	-4.40847	-4.4289
238	0.730527	0.1031	0.163105	-0.0389709		238	-4.13749	-4.24485	-4.23952
237.5	0.761503	0.0287072	0.138651	0.00447922		237.5	-4.01742	-4.10505	-4.05991
237	0.767246	-0.0388589	0.118086	-0.0118744		237	-3.79878	-3.89156	-3.81892
236.5	0.783825	-0.00185316	0.132179	0.00619886		236.5	-3.48512	-3.64534	-3.56472
236	0.796738	0.0121804	0.166636	0.0755394		236	-3.16953	-3.43691	-3.38219
235.5	0.8087	0.0545952	0.173184	0.0518287		235.5	-2.9533	-3.22734	-3.20775
235	0.795459	-0.0036934	0.207085	0.0846229		235	-2.69022	-2.96224	-2.92253
234.5	0.829481	0.0323998	0.237904	0.0897179		234.5	-2.40321	-2.75941	-2.7177
234	0.849698	0.0447441	0.229618	0.0269387		234	-2.167	-2.51914	-2.42934
233.5	0.861909	0.053711	0.225818	0.0112862		233.5	-1.93277	-2.31843	-2.1598
233	0.923032	0.0307701	0.20889	-0.0152992		233	-1.78706	-2.13023	-1.89625
232.5	0.992828	-0.0192826	0.256286	-0.0363938		232.5	-1.61533	-1.88255	-1.60092
232	1.0758	0.00973964	0.245168	-0.0512772		232	-1.40918	-1.64681	-1.28875
231.5	1.16354	0.00607762	0.18924	-0.111451		231.5	-1.24508	-1.48422	-1.07432
231	1.19048	-0.00215981	0.156141	-0.132192		231	-1.00185	-1.16179	-0.755986
230.5	1.24912	-0.0141006	0.182642	-0.074784		230.5	-0.738676	-0.90224	-0.522594
230	1.2362	-0.00978081	0.192525	-0.0030617		230	-0.419728	-0.547533	-0.238374
229.5	1.19421	0.0166518	0.183461	0.0659119		229.5	-0.0921394	-0.14864	0.105716
229	1.20552	0.0775162	0.138669	0.126701		229	0.187859	0.159915	0.358621
228.5	1.23965	0.101634	0.151904	0.171996		228.5	0.431033	0.437944	0.556444
228	1.25839	0.0569633	0.154955	0.23044		228	0.746201	0.708405	0.84031
227.5	1.2284	0.071936	0.11664	0.287868		227.5	1.17931	0.905473	1.18437
227	1.18981	0.157941	0.130364	0.308265		227	1.4599	1.19382	1.53984
226.5	1.19947	0.173446	0.207901	0.25828		226.5	1.7368	1.40695	1.83959
226	1.25152	0.210094	0.305694	0.161665		226	1.97662	1.5615	2.07542
225.5	1.27749	0.200196	0.365687	0.0833023		225.5	2.25597	1.78166	2.2988
225	1.2442	0.255488	0.42866	0.104829		225	2.56281	2.04664	2.53259
224.5	1.28113	0.261395	0.416322	0.082711		224.5	2.75993	2.3333	2.69423
224	1.35321	0.237576	0.4869	0.146975		224	2.90855	2.55115	2.77023
223.5	1.42616	0.1368	0.433465	0.115347		223.5	3.07817	2.68146	2.87296
223	1.405	0.141669	0.365785	0.138905		223	3.34116	2.94093	3.01658
222.5	1.38549	0.13035	0.29079	0.194695		222.5	3.49833	3.13351	3.21477
222	1.37603	0.0998794	0.248545	0.22493		222	3.63425	3.28153	3.46504
221.5	1.37077	0.100114	0.196278	0.183433		221.5	3.77464	3.41221	3.66987
221	1.31579	0.116003	0.203072	0.120447		221	3.95154	3.51633	3.8842
220.5	1.2822	0.238132	0.144164	0.0481011		220.5	4.11571	3.62045	4.00556
220	1.32968	0.304206	0.174548	0.0813942		220	4.13339	3.57426	4.1035
219.5	1.36052	0.299198	0.197489	0.130457		219.5	4.14696	3.558	4.23814
219	1.39115	0.309148	0.267355	0.11162		219	4.19485	3.56478	4.33315
218.5	1.45733	0.344953	0.346405	0.12136		218.5	4.17882	3.47341	4.34391
218	1.52145	0.479267	0.359081	0.14125		218	4.11188	3.4441	4.29116
217.5	1.57863	0.518993	0.378326	0.216383		217.5	3.99913	3.43286	4.3172
217	1.56532	0.495243	0.416129	0.24448		217	3.96832	3.4534	4.44289
216.5	1.53516	0.419164	0.37193	0.190488		216.5	3.98665	3.49133	4.38734
216	1.56494	0.291224	0.399245	0.207926		216	3.98147	3.43641	4.29166
215.5	1.54208	0.280041	0.366946	0.255055		215.5	4.03132	3.42729	4.24377
215	1.51552	0.14108	0.343031	0.282653		215	4.09927	3.46133	4.26075
214.5	1.49028	-0.102401	0.372091	0.182116		214.5	4.16239	3.4777	4.30912
214	1.53485	-0.277395	0.309827	0.0268868		214	4.223	3.48103	4.16271
213.5	1.61012	-0.385245	0.295492	-0.057357		213.5	4.23484	3.47749	4.0746
213	1.63368	-0.433738	0.337772	-0.0512519		213	4.29566	3.51573	4.03828
212.5	1.67396	-0.423424	0.325981	-0.098188		212.5	4.33607	3.52828	4.00025
212	1.66683	-0.367156	0.253146	-0.163229		212	4.48608	3.63206	4.05954
211.5	1.70369	-0.25621	0.253617	-0.161362		211.5	4.67695	3.60319	4.13711
211	1.72283	-0.151035	0.242337	-0.137187		211	4.78665	3.62687	4.30611
210.5	1.69464	-0.00417102	0.294909	-0.0192215		210.5	4.99225	3.65721	4.4781
210	1.60485	0.0502267	0.289419	-0.00866769		210	5.31133	3.82095	4.68695
209.5	1.63462	0.114656	0.116988	-0.0914719		209.5	5.47166	3.91208	4.86154
209	1.55919	0.0817467	0.0545533	-0.0886382		209	5.69674	4.08776	5.1525
208.5	1.57033	0.0518013	0.106664	-0.134149		208.5	5.74604	4.18114	5.25662
208	1.5398	0.0817017	0.221562	-0.0754196		208	5.8862	4.44979	5.4051
207.5	1.46686	0.0903893	0.24776	-0.0644996		207.5	6.1743	4.75891	5.54848
207	1.45167	0.17144	0.218383	-0.0429634		207	6.37978	4.8522	5.68964
206.5	1.4787	0.277036	0.24856	-0.0148545		206.5	6.50184	4.92867	5.76197
206	1.40629	0.320973	0.32336	0.00126884		206	6.58669	5.0768	5.77305
205.5	1.36223	0.345957	0.399277	0.0443946		205.5	6.73876	5.02269	5.86496
205	1.23597	0.372974	0.402856	0.129865		205	6.92821	5.10323	5.88136
204.5	1.20506	0.405002	0.391602	0.185944		204.5	6.84062	5.0518	5.87744
204	1.24861	0.386929	0.426193	0.226129		204	6.68671	5.0277	5.77234
203.5	1.25532	0.4181	0.525929	0.283301		203.5	6.47564	5.02072	5.72085
203	1.20393	0.367522	0.640742	0.469847		203	6.42892	4.9245	5.80674
202.5	1.18145	0.420243	0.749126	0.573518		202.5	6.6082	4.95278	5.89976
202	1.24665	0.339993	0.692341	0.541914		202	6.39362	5.12073	5.81643
201.5	1.31022	0.151021	0.609872	0.511193		201.5	6.18282	5.18131	5.80329
201	1.27598	0.168064	0.630656	0.4588		201	6.22168	5.3792	5.95449
200.5	1.17762	0.189067	0.781506	0.411848		200.5	6.37025	5.60701	6.38908
200	1.15039	0.162079	0.888474	0.187812		200	6.40376	5.88101	6.39914

## Sheet: 8G
8G	ACAGGGGTCCGGGGACAGGGGTCCGGGGACA
Wavelength (nm)	Baseline	KCl	LiCl	NaCl		Wavelength (nm)	KCl	LiCl	NaCl
320	0.229296	0.167718	0.278033	0.157597		320	0.870659	0.144536	0.000199121
319.5	0.214522	0.206762	0.221712	0.115398		319.5	0.913062	0.191676	-0.0140427
319	0.220779	0.224973	0.168018	0.0682068		319	0.864855	0.221678	-0.025518
318.5	0.243475	0.239663	0.149518	0.0734634		318.5	0.838787	0.198576	-0.0615936
318	0.284802	0.23262	0.119994	0.0499069		318	0.832856	0.140292	-0.100118
317.5	0.27569	0.166745	0.0936127	-0.0169426		317.5	0.840933	0.125155	-0.0887741
317	0.245962	0.0876907	0.057885	0.00561371		317	0.853187	0.14743	-0.0352974
316.5	0.249126	0.0530388	0.0725754	0.0319687		316.5	0.848711	0.133667	-0.0742477
316	0.280801	0.0327187	0.0915207	0.0386612		316	0.835139	0.0745369	-0.107396
315.5	0.268201	0.0170273	0.105038	0.0463181		315.5	0.857262	0.0626572	-0.121119
315	0.232552	-0.00148697	0.0869377	0.0495941		315	0.895373	0.0771461	-0.126566
314.5	0.199858	0.0265236	0.0889626	0.0847931		314.5	0.943619	0.080468	-0.0953415
314	0.200336	0.0727882	0.104765	0.1004		314	0.956731	0.0461205	-0.125735
313.5	0.191156	0.0454124	0.120918	0.0556938		313.5	1.00002	0.0237839	-0.125807
313	0.158099	0.051017	0.103195	0.0386841		313	1.07064	0.0467995	-0.0732727
312.5	0.152335	0.0299805	0.0731529	0.0483246		312.5	1.11441	0.0357696	-0.0540634
312	0.165874	0.0480057	0.0982368	0.117112		312	1.12605	0.0138039	-0.0281792
311.5	0.183617	0.0356575	0.105766	0.155006		311.5	1.14737	0.0363533	-0.00786438
311	0.221341	0.00557709	0.132758	0.184266		311	1.18579	0.050135	-0.0448753
310.5	0.235971	0.049704	0.122221	0.228687		310.5	1.24623	0.0830856	-0.0622948
310	0.267155	0.0835632	0.104251	0.271992		310	1.2306	0.0746987	-0.0867683
309.5	0.27207	0.107475	0.141823	0.306338		309.5	1.24172	0.0991509	-0.0925949
309	0.271714	0.172768	0.171686	0.300672		309	1.28987	0.120803	-0.0918327
308.5	0.280483	0.17229	0.153701	0.213297		308.5	1.35932	0.111358	-0.0820633
308	0.29449	0.176962	0.148041	0.154403		308	1.37819	0.069606	-0.0901497
307.5	0.315774	0.168509	0.108881	0.110096		307.5	1.42255	0.0233879	-0.0627052
307	0.324956	0.136995	0.12224	0.0860336		307	1.49701	-0.012085	-0.0186386
306.5	0.315797	0.139769	0.102641	0.0518845		306.5	1.6211	0.0268074	0.0130867
306	0.317537	0.127914	0.0899284	0.0679741		306	1.72679	0.0411484	0.0212204
305.5	0.321352	0.102345	0.0981194	0.0895058		305.5	1.83414	0.0659019	0.0227279
305	0.338995	0.131168	0.0948372	0.145907		305	1.9186	0.0804184	0.039032
304.5	0.304958	0.138029	0.0612587	0.144247		304.5	2.07098	0.150173	0.120719
304	0.261456	0.165973	0.0122589	0.0992882		304	2.24541	0.225896	0.174064
303.5	0.263636	0.14379	-0.00363617	0.0973587		303.5	2.40899	0.25246	0.187547
303	0.265034	0.0853897	0.00653305	0.1011		303	2.61584	0.258158	0.219713
302.5	0.251701	0.0461128	-0.0145821	0.0308373		302.5	2.84172	0.321081	0.300491
302	0.223701	0.0160957	-0.0166718	0.0297127		302	3.09735	0.380102	0.395673
301.5	0.161817	-0.0152565	0.0291168	0.0637665		301.5	3.38399	0.490864	0.469447
301	0.136099	0.0371254	0.11187	0.13922		301	3.65439	0.537276	0.517127
300.5	0.126469	0.0460701	0.167825	0.173289		300.5	3.90443	0.581293	0.571854
300	0.140316	0.104523	0.167683	0.162209		300	4.11297	0.616814	0.613634
299.5	0.104716	0.146569	0.176406	0.16571		299.5	4.31486	0.71442	0.727519
299	0.0739067	0.161255	0.193612	0.217262		299	4.53065	0.804125	0.776984
298.5	0.0556	0.141741	0.165614	0.21041		298.5	4.71214	0.849835	0.841291
298	0.0749191	0.119048	0.123293	0.165992		298	4.87306	0.861949	0.90238
297.5	0.0983368	0.0701851	0.110233	0.139437		297.5	4.99803	0.918671	0.961556
297	0.102524	0.027269	0.117699	0.141812		297	5.1096	1.02429	1.008
296.5	0.103233	-0.0163269	0.117294	0.168587		296.5	5.22142	1.10113	1.04723
296	0.145901	-0.0498291	0.128584	0.157804		296	5.29426	1.13636	1.04171
295.5	0.189806	-0.0569427	0.104131	0.12292		295.5	5.35262	1.20546	1.01675
295	0.218795	-0.0092804	0.142755	0.137504		295	5.43956	1.30721	1.02232
294.5	0.233819	-0.00233536	0.167153	0.157848		294.5	5.51519	1.41775	1.02636
294	0.243311	-0.0069603	0.152548	0.134698		294	5.53994	1.52797	1.04264
293.5	0.245843	-0.00263519	0.183831	0.117048		293.5	5.52542	1.63761	1.10132
293	0.230711	0.0122093	0.189231	0.0820396		293	5.52358	1.73572	1.16598
292.5	0.232771	0.0273102	0.187085	0.0820457		292.5	5.5676	1.77812	1.2463
292	0.226643	0.0401894	0.170701	0.0270844		292	5.58398	1.83172	1.35577
291.5	0.222459	0.0542862	0.17467	-0.0175278		291.5	5.53965	1.88156	1.38591
291	0.225521	0.0812714	0.147427	-0.033651		291	5.48952	1.98543	1.42908
290.5	0.211302	0.0940491	0.107159	-0.0289955		290.5	5.50042	2.08108	1.46289
290	0.207494	0.0767242	0.0720695	-0.0656868		290	5.54001	2.19205	1.45984
289.5	0.209808	0.0950905	0.0714378	-0.0521164		289.5	5.54193	2.30526	1.44675
289	0.187258	0.122354	0.0697052	-0.0972145		289	5.51543	2.42496	1.48893
288.5	0.218632	0.0997009	0.0695046	-0.0883781		288.5	5.47972	2.51495	1.42453
288	0.213758	0.0583534	0.0600929	-0.0711044		288	5.48937	2.59938	1.43565
287.5	0.22227	0.0448662	0.0660423	-0.051162		287.5	5.49699	2.63233	1.4584
287	0.206921	0.040123	0.0658073	-0.0211327		287	5.51453	2.65863	1.49854
286.5	0.196989	0.0684814	0.0742165	0.0483307		286.5	5.52395	2.66814	1.49861
286	0.191759	0.0554367	0.101489	0.0903503		286	5.49232	2.71637	1.55283
285.5	0.191338	0.0296501	0.166705	0.174113		285.5	5.45756	2.76967	1.55182
285	0.177902	0.0403885	0.216956	0.230901		285	5.45493	2.80079	1.57141
284.5	0.177266	0.0671143	0.302719	0.30154		284.5	5.42016	2.82506	1.55714
284	0.179005	0.125732	0.305785	0.298472		284	5.37078	2.86795	1.52314
283.5	0.196219	0.205193	0.324863	0.229166		283.5	5.34003	2.93116	1.52519
283	0.228181	0.236086	0.277017	0.143255		283	5.2631	2.98568	1.46634
282.5	0.247085	0.241696	0.198061	0.0767189		282.5	5.27194	3.01109	1.40497
282	0.224114	0.263834	0.128385	0.0298607		282	5.31303	3.03475	1.3987
281.5	0.210564	0.26283	0.0313889	-0.0713501		281.5	5.34873	3.08949	1.39925
281	0.159007	0.242081	-0.0321167	-0.167864		281	5.42238	3.19374	1.4199
280.5	0.13019	0.203764	-0.0030571	-0.13996		280.5	5.45363	3.22953	1.40258
280	0.0802185	0.125198	-0.0348648	-0.127622		280	5.50863	3.23153	1.46343
279.5	0.0286224	0.135404	-0.0134895	-0.0733253		279.5	5.59653	3.27316	1.49495
279	0.00352478	0.155464	0.0652496	0.00536346		279	5.58496	3.28895	1.51498
278.5	-0.000453186	0.174484	0.112494	0.0379814		278.5	5.56529	3.28225	1.53892
278	0.0277946	0.218474	0.171758	0.124894		278	5.58635	3.22382	1.54177
277.5	0.0491608	0.198274	0.224422	0.178242		277.5	5.64732	3.15889	1.57036
277	0.054258	0.164486	0.263992	0.157632		277	5.68306	3.16099	1.62289
276.5	0.0943375	0.151381	0.316016	0.160168		276.5	5.68243	3.10249	1.62281
276	0.121004	0.118295	0.302351	0.104601		276	5.71156	3.03235	1.66454
275.5	0.149478	0.0634026	0.253226	0.071415		275.5	5.79317	3.01558	1.68635
275	0.172004	0.00519104	0.198057	0.0148872		275	5.83608	2.99622	1.71378
274.5	0.184078	-0.0615143	0.159122	-0.0240646		274.5	5.84275	2.96513	1.74388
274	0.25513	-0.0390961	0.161736	-0.0142548		274	5.79203	2.88206	1.67632
273.5	0.279213	-0.0155891	0.111996	0.0208382		273.5	5.81084	2.82421	1.66778
273	0.28823	0.0403046	0.0940224	0.0429504		273	5.84497	2.82478	1.66054
272.5	0.291422	0.0687218	0.117201	0.0814575		272.5	5.85755	2.82598	1.70084
272	0.271087	0.10032	0.145376	0.133611		272	5.879	2.81755	1.77053
271.5	0.23049	0.136308	0.156776	0.152583		271.5	5.93399	2.84651	1.89876
271	0.243905	0.166425	0.118256	0.143884		271	5.92987	2.83813	1.96891
270.5	0.206601	0.177652	0.051841	0.108411		270.5	5.97239	2.88666	2.09483
270	0.1938	0.133646	0.0264099	0.099749		270	5.98832	2.90151	2.19261
269.5	0.17769	0.0588348	0.0162102	0.0732002		269.5	6.00825	2.91008	2.29296
269	0.207706	0.0450188	-0.0313828	-0.0165154		269	5.96264	2.89676	2.32862
268.5	0.229283	0.0159355	-0.0784187	-0.0729721		268.5	5.9186	2.87991	2.43539
268	0.263753	0.0092247	-0.113271	-0.0704514		268	5.87806	2.82154	2.46186
267.5	0.273007	0.00619048	-0.129316	-0.0812088		267.5	5.82289	2.80471	2.5542
267	0.253526	-0.0200119	-0.189088	-0.116617		267	5.80978	2.82717	2.69431
266.5	0.290475	0.00399246	-0.196172	-0.129829		266.5	5.72322	2.81542	2.74365
266	0.315043	0.0271835	-0.164224	-0.0934364		266	5.64053	2.81141	2.8054
265.5	0.331481	0.0318031	-0.0595024	0.0285378		265.5	5.58454	2.76145	2.88199
265	0.344976	0.0316536	-0.0037964	0.0942459		265	5.47506	2.73306	2.91388
264.5	0.310402	0.0565422	-0.00726166	0.0890633		264.5	5.42037	2.76915	2.99339
264	0.283694	0.0321556	-0.00693893	0.119516		264	5.35729	2.78417	3.05017
263.5	0.316074	0.0341698	0.0249069	0.171717		263.5	5.20608	2.71903	3.12002
263	0.317039	-0.0179161	0.0307014	0.178694		263	5.08513	2.67301	3.23604
262.5	0.276461	-0.0191971	0.00381012	0.1689		262.5	4.99177	2.70147	3.3446
262	0.288507	0.0109337	-0.0591972	0.115405		262	4.88966	2.78554	3.39022
261.5	0.323646	0.0144737	-0.069593	0.0983734		261.5	4.75698	2.82268	3.40071
261	0.380765	0.028125	-0.00297241	0.103072		261	4.57789	2.8084	3.43217
260.5	0.39104	0.0979103	0.0559189	0.0685547		260.5	4.47711	2.78554	3.49008
260	0.394289	0.135956	0.0891983	0.0637512		260	4.38402	2.8485	3.48776
259.5	0.399609	0.186282	0.0732933	0.0521027		259.5	4.29293	2.90024	3.46206
259	0.407415	0.200623	0.0330101	0.00978012		259	4.11819	2.89361	3.43317
258.5	0.382369	0.231483	0.0352631	-0.0225998		258.5	3.96338	2.88202	3.39983
258	0.356947	0.212354	0.0670662	0.0108284		258	3.85674	2.84643	3.33512
257.5	0.369868	0.158562	0.094471	0.104575		257.5	3.67799	2.82388	3.23056
257	0.423211	0.082354	0.0619484	0.124987		257	3.41917	2.72275	3.10318
256.5	0.427964	0.0748879	0.0688637	0.13496		256.5	3.22777	2.55653	3.01899
256	0.455729	0.0767639	0.0685211	0.117802		256	3.00823	2.35836	2.86943
255.5	0.491931	0.0284439	0.0533356	0.0789558		255.5	2.87092	2.17579	2.76616
255	0.485705	0.0171677	0.00703734	0.0325065		255	2.68104	2.04364	2.69407
254.5	0.475844	-0.0160591	-0.0602936	-0.0518051		254.5	2.48066	1.91592	2.63656
254	0.428158	-0.0152847	-0.146407	-0.14482		254	2.29652	1.771	2.5188
253.5	0.431398	-0.0678116	-0.220584	-0.189766		253.5	2.12707	1.63862	2.26766
253	0.446108	-0.0544159	-0.240753	-0.165707		253	1.9724	1.51044	2.03788
252.5	0.439063	-0.0970879	-0.189402	-0.124332		252.5	1.7796	1.37064	1.83752
252	0.399293	-0.069368	-0.136831	-0.106937		252	1.62593	1.22142	1.64044
251.5	0.412847	-0.0717376	-0.114213	-0.127058		251.5	1.45918	0.971773	1.42007
251	0.444814	-0.0321518	-0.114565	-0.161304		251	1.26343	0.749957	1.19155
250.5	0.460138	0.0487778	-0.047953	-0.171625		250.5	1.13888	0.522855	1.0159
250	0.454391	0.0497894	0.0126976	-0.167989		250	1.0267	0.309335	0.819437
249.5	0.421772	-0.0336105	0.0353874	-0.169497		249.5	0.950642	0.138304	0.651652
249	0.410825	-0.0768509	0.00685272	-0.14632		249	0.857269	-0.09468	0.383897
248.5	0.429818	-0.0995476	-0.00447997	-0.134092		248.5	0.720111	-0.339711	0.0997063
248	0.405991	-0.103284	-0.0206261	-0.103453		248	0.680997	-0.564477	-0.11619
247.5	0.388917	-0.070533	-0.0124702	-0.00509414		247.5	0.644916	-0.812202	-0.413702
247	0.393451	-0.0212143	-0.0239876	0.0403198		247	0.564185	-1.05272	-0.675547
246.5	0.419176	0.0490418	-0.048278	0.0116959		246.5	0.498601	-1.29568	-0.929275
246	0.468703	0.123686	-0.0593056	-0.0149811		246	0.371732	-1.55458	-1.21632
245.5	0.492398	0.169584	-0.0579247	0.036528		245.5	0.304714	-1.79754	-1.44729
245	0.505125	0.162984	-0.0504433	0.121832		245	0.313506	-1.98616	-1.73764
244.5	0.527905	0.146227	0.0335175	0.132454		244.5	0.228547	-2.16853	-2.02669
244	0.525005	0.11688	0.124078	0.133294		244	0.259724	-2.37887	-2.21924
243.5	0.504814	0.100288	0.16141	0.132515		243.5	0.239592	-2.55866	-2.40625
243	0.49742	0.0902489	0.184734	0.14934		243	0.168484	-2.72273	-2.57716
242.5	0.532835	0.139031	0.163109	0.116087		242.5	0.113614	-2.86488	-2.7487
242	0.548112	0.157856	0.158248	0.035112		242	0.0794853	-3.01623	-2.8727
241.5	0.59815	0.174091	0.160996	-0.0181763		241.5	0.0179435	-3.13749	-2.9957
241	0.623305	0.201135	0.166615	-0.0416816		241	0.000789608	-3.18612	-3.08548
240.5	0.679765	0.229205	0.123067	-0.0636452		240.5	-0.0281479	-3.24131	-3.16911
240	0.746372	0.212082	0.13867	-0.0426483		240	-0.0499817	-3.39198	-3.30789
239.5	0.740803	0.179714	0.142255	-0.100861		239.5	-0.00526728	-3.464	-3.43658
239	0.744154	0.113744	0.158971	-0.0699051		239	0.0256469	-3.50856	-3.49369
238.5	0.73495	0.0945511	0.159462	-0.049456		238.5	0.0323502	-3.51939	-3.54057
238	0.730527	0.1031	0.163105	-0.0389709		238	-0.0212883	-3.56673	-3.56026
237.5	0.761503	0.0287072	0.138651	0.00447922		237.5	-0.115737	-3.60037	-3.59031
237	0.767246	-0.0388589	0.118086	-0.0118744		237	-0.162617	-3.51375	-3.58692
236.5	0.783825	-0.00185316	0.132179	0.00619886		236.5	-0.13088	-3.39963	-3.53416
236	0.796738	0.0121804	0.166636	0.0755394		236	-0.131708	-3.2777	-3.46644
235.5	0.8087	0.0545952	0.173184	0.0518287		235.5	-0.0849244	-3.1545	-3.39554
235	0.795459	-0.0036934	0.207085	0.0846229		235	0.0370971	-2.98752	-3.25974
234.5	0.829481	0.0323998	0.237904	0.0897179		234.5	0.129843	-2.90416	-3.19579
234	0.849698	0.0447441	0.229618	0.0269387		234	0.194398	-2.78215	-3.13621
233.5	0.861909	0.053711	0.225818	0.0112862		233.5	0.273995	-2.63274	-2.98452
233	0.923032	0.0307701	0.20889	-0.0152992		233	0.336932	-2.49136	-2.86892
232.5	0.992828	-0.0192826	0.256286	-0.0363938		232.5	0.379965	-2.39135	-2.79615
232	1.0758	0.00973964	0.245168	-0.0512772		232	0.345789	-2.30992	-2.76022
231.5	1.16354	0.00607762	0.18924	-0.111451		231.5	0.333572	-2.17067	-2.73004
231	1.19048	-0.00215981	0.156141	-0.132192		231	0.46971	-1.98343	-2.54238
230.5	1.24912	-0.0141006	0.182642	-0.074784		230.5	0.575269	-1.84079	-2.39331
230	1.2362	-0.00978081	0.192525	-0.0030617		230	0.732793	-1.70564	-2.20859
229.5	1.19421	0.0166518	0.183461	0.0659119		229.5	0.979639	-1.50223	-1.9447
229	1.20552	0.0775162	0.138669	0.126701		229	1.23356	-1.32373	-1.69098
228.5	1.23965	0.101634	0.151904	0.171996		228.5	1.40759	-1.13314	-1.45454
228	1.25839	0.0569633	0.154955	0.23044		228	1.59021	-0.927731	-1.23578
227.5	1.2284	0.071936	0.11664	0.287868		227.5	1.70419	-0.64805	-1.08249
227	1.18981	0.157941	0.130364	0.308265		227	1.86942	-0.387888	-0.882428
226.5	1.19947	0.173446	0.207901	0.25828		226.5	1.99329	-0.167687	-0.700767
226	1.25152	0.210094	0.305694	0.161665		226	2.06629	0.00138328	-0.614654
225.5	1.27749	0.200196	0.365687	0.0833023		225.5	2.15473	0.181832	-0.472379
225	1.2442	0.255488	0.42866	0.104829		225	2.29706	0.461992	-0.228417
224.5	1.28113	0.261395	0.416322	0.082711		224.5	2.36061	0.565647	-0.0138511
224	1.35321	0.237576	0.4869	0.146975		224	2.48984	0.576454	0.181686
223.5	1.42616	0.1368	0.433465	0.115347		223.5	2.5357	0.617616	0.223587
223	1.405	0.141669	0.365785	0.138905		223	2.7274	0.743489	0.347209
222.5	1.38549	0.13035	0.29079	0.194695		222.5	2.9005	0.872495	0.493373
222	1.37603	0.0998794	0.248545	0.22493		222	3.07185	0.901223	0.591333
221.5	1.37077	0.100114	0.196278	0.183433		221.5	3.32143	0.906794	0.59273
221	1.31579	0.116003	0.203072	0.120447		221	3.58189	1.07517	0.611569
220.5	1.2822	0.238132	0.144164	0.0481011		220.5	3.78299	1.22896	0.643878
220	1.32968	0.304206	0.174548	0.0813942		220	3.96895	1.24723	0.705658
219.5	1.36052	0.299198	0.197489	0.130457		219.5	4.12748	1.22262	0.757785
219	1.39115	0.309148	0.267355	0.11162		219	4.29539	1.15537	0.697983
218.5	1.45733	0.344953	0.346405	0.12136		218.5	4.45116	1.14603	0.652402
218	1.52145	0.479267	0.359081	0.14125		218	4.55971	0.99685	0.55725
217.5	1.57863	0.518993	0.378326	0.216383		217.5	4.66662	0.765718	0.533899
217	1.56532	0.495243	0.416129	0.24448		217	4.92539	0.704798	0.554549
216.5	1.53516	0.419164	0.37193	0.190488		216.5	5.25806	0.713184	0.540833
216	1.56494	0.291224	0.399245	0.207926		216	5.47451	0.674131	0.430159
215.5	1.54208	0.280041	0.366946	0.255055		215.5	5.69343	0.657175	0.383887
215	1.51552	0.14108	0.343031	0.282653		215	5.94645	0.724818	0.366587
214.5	1.49028	-0.102401	0.372091	0.182116		214.5	6.18836	0.834383	0.400871
214	1.53485	-0.277395	0.309827	0.0268868		214	6.48895	0.892207	0.359858
213.5	1.61012	-0.385245	0.295492	-0.057357		213.5	6.75103	0.847266	0.231457
213	1.63368	-0.433738	0.337772	-0.0512519		213	6.95476	0.790819	0.238334
212.5	1.67396	-0.423424	0.325981	-0.098188		212.5	7.27059	0.815068	0.331074
212	1.66683	-0.367156	0.253146	-0.163229		212	7.66664	0.888492	0.399208
211.5	1.70369	-0.25621	0.253617	-0.161362		211.5	8.01993	0.863294	0.439314
211	1.72283	-0.151035	0.242337	-0.137187		211	8.4683	0.969334	0.386474
210.5	1.69464	-0.00417102	0.294909	-0.0192215		210.5	8.92535	1.05711	0.482867
210	1.60485	0.0502267	0.289419	-0.00866769		210	9.36059	1.3119	0.681889
209.5	1.63462	0.114656	0.116988	-0.0914719		209.5	9.69716	1.46347	0.612936
209	1.55919	0.0817467	0.0545533	-0.0886382		209	10.0942	1.75261	0.73791
208.5	1.57033	0.0518013	0.106664	-0.134149		208.5	10.4455	1.89419	0.878576
208	1.5398	0.0817017	0.221562	-0.0754196		208	10.8707	1.97179	1.16794
207.5	1.46686	0.0903893	0.24776	-0.0644996		207.5	11.4252	2.13133	1.43062
207	1.45167	0.17144	0.218383	-0.0429634		207	11.9079	2.20517	1.52429
206.5	1.4787	0.277036	0.24856	-0.0148545		206.5	12.3067	2.32862	1.65881
206	1.40629	0.320973	0.32336	0.00126884		206	12.8002	2.54275	1.96377
205.5	1.36223	0.345957	0.399277	0.0443946		205.5	13.185	2.62302	2.1937
205	1.23597	0.372974	0.402856	0.129865		205	13.4614	3.00838	2.48646
204.5	1.20506	0.405002	0.391602	0.185944		204.5	13.6941	3.36602	2.75981
204	1.24861	0.386929	0.426193	0.226129		204	13.8261	3.51342	2.83178
203.5	1.25532	0.4181	0.525929	0.283301		203.5	13.8393	3.64648	2.88666
203	1.20393	0.367522	0.640742	0.469847		203	13.8677	3.67309	2.93378
202.5	1.18145	0.420243	0.749126	0.573518		202.5	13.8455	3.82388	2.80869
202	1.24665	0.339993	0.692341	0.541914		202	13.6891	3.86902	2.5924
201.5	1.31022	0.151021	0.609872	0.511193		201.5	13.6665	3.9423	2.24574
201	1.27598	0.168064	0.630656	0.4588		201	13.6137	4.10605	1.94933
200.5	1.17762	0.189067	0.781506	0.411848		200.5	13.2789	4.19675	1.879
200	1.15039	0.162079	0.888474	0.187812		200	12.8445	4.6886	1.61445

## Sheet: 9G
		9G	ACAGGGGTCCTGGGGACAGGGGTCCTGGGGACA
Wavelength (nm)	Baseline	KCl	LiCl	NaCl		Wavelength (nm)	KCl	LiCl	NaCl
320	-0.0177292	0.167718	0.278033	0.157597		320	0.719582	0.344306	0.521278
319.5	0.0341721	0.206762	0.221712	0.115398		319.5	0.680486	0.282919	0.443
319	0.0748596	0.224973	0.168018	0.0682068		319	0.649378	0.207935	0.405313
318.5	0.0717072	0.239663	0.149518	0.0734634		318.5	0.609918	0.228404	0.403185
318	0.0649162	0.23262	0.119994	0.0499069		318	0.601302	0.257253	0.383413
317.5	0.0740044	0.166745	0.0936127	-0.0169426		317.5	0.563386	0.266885	0.365472
317	0.0642052	0.0876907	0.057885	0.00561371		317	0.568189	0.29372	0.320565
316.5	0.0270546	0.0530388	0.0725754	0.0319687		316.5	0.634526	0.353476	0.34171
316	0.00130081	0.0327187	0.0915207	0.0386612		316	0.683002	0.392282	0.390458
315.5	-0.00803223	0.0170273	0.105038	0.0463181		315.5	0.719075	0.391921	0.373921
315	0.0094017	-0.00148697	0.0869377	0.0495941		315	0.731734	0.346568	0.391331
314.5	0.0161469	0.0265236	0.0889626	0.0847931		314.5	0.756485	0.34027	0.406617
314	0.0143837	0.0727882	0.104765	0.1004		314	0.746036	0.34185	0.409522
313.5	0.0351486	0.0454124	0.120918	0.0556938		313.5	0.746483	0.335375	0.419762
313	0.0655159	0.051017	0.103195	0.0386841		313	0.710605	0.298906	0.419581
312.5	0.0762413	0.0299805	0.0731529	0.0483246		312.5	0.651974	0.283768	0.423174
312	0.0358467	0.0480057	0.0982368	0.117112		312	0.698206	0.37197	0.467176
311.5	0.00463562	0.0356575	0.105766	0.155006		311.5	0.773186	0.418939	0.46768
311	-0.0192383	0.00557709	0.132758	0.184266		311	0.81626	0.457117	0.516904
310.5	-0.0175972	0.049704	0.122221	0.228687		310.5	0.821686	0.50228	0.557008
310	-0.0110519	0.0835632	0.104251	0.271992		310	0.799258	0.517609	0.550765
309.5	-0.0326813	0.107475	0.141823	0.306338		309.5	0.836813	0.571426	0.565834
309	-0.030172	0.172768	0.171686	0.300672		309	0.842654	0.575116	0.573521
308.5	0.00698013	0.17229	0.153701	0.213297		308.5	0.801693	0.523792	0.526139
308	0.0262611	0.176962	0.148041	0.154403		308	0.783303	0.483981	0.484274
307.5	0.0550064	0.168509	0.108881	0.110096		307.5	0.749806	0.461179	0.441454
307	0.0644196	0.136995	0.12224	0.0860336		307	0.758791	0.44671	0.439083
306.5	0.0832306	0.139769	0.102641	0.0518845		306.5	0.755018	0.420917	0.407475
306	0.0686134	0.127914	0.0899284	0.0679741		306	0.82065	0.401472	0.434931
305.5	0.0293854	0.102345	0.0981194	0.0895058		305.5	0.900787	0.406727	0.499119
305	0.0167755	0.131168	0.0948372	0.145907		305	0.893215	0.417458	0.556998
304.5	0.0317368	0.138029	0.0612587	0.144247		304.5	0.862028	0.38366	0.561163
304	0.0546822	0.165973	0.0122589	0.0992882		304	0.8394	0.317084	0.559879
303.5	0.0517967	0.14379	-0.00363617	0.0973587		303.5	0.863537	0.272369	0.552644
303	0.0416138	0.0853897	0.00653305	0.1011		303	0.887833	0.267386	0.534681
302.5	0.078759	0.0461128	-0.0145821	0.0308373		302.5	0.822258	0.235758	0.451431
302	0.0848572	0.0160957	-0.0166718	0.0297127		302	0.836722	0.26657	0.419411
301.5	0.057206	-0.0152565	0.0291168	0.0637665		301.5	0.907797	0.317516	0.427427
301	0.0143585	0.0371254	0.11187	0.13922		301	1.00474	0.378195	0.468341
300.5	-0.020475	0.0460701	0.167825	0.173289		300.5	1.07319	0.413602	0.453001
300	-0.0370445	0.104523	0.167683	0.162209		300	1.07051	0.429628	0.456109
299.5	-0.0522842	0.146569	0.176406	0.16571		299.5	1.09894	0.445166	0.465609
299	-0.0817818	0.161255	0.193612	0.217262		299	1.14048	0.513691	0.496024
298.5	-0.0493416	0.141741	0.165614	0.21041		298.5	1.11135	0.51318	0.44702
298	-0.0261383	0.119048	0.123293	0.165992		298	1.08698	0.5368	0.398153
297.5	-0.0379913	0.0701851	0.110233	0.139437		297.5	1.08257	0.591745	0.393753
297	-0.0520065	0.027269	0.117699	0.141812		297	1.09189	0.651894	0.401114
296.5	-0.0531013	-0.0163269	0.117294	0.168587		296.5	1.0909	0.681181	0.381426
296	-0.0468491	-0.0498291	0.128584	0.157804		296	1.08913	0.681894	0.366524
295.5	-0.0198807	-0.0569427	0.104131	0.12292		295.5	1.051	0.638641	0.307185
295	-0.042067	-0.0092804	0.142755	0.137504		295	1.07527	0.6396	0.272449
294.5	-0.0537735	-0.00233536	0.167153	0.157848		294.5	1.09588	0.623869	0.208244
294	-0.0354729	-0.0069603	0.152548	0.134698		294	1.03728	0.553961	0.125603
293.5	-0.0387077	-0.00263519	0.183831	0.117048		293.5	1.04763	0.55274	0.0503098
293	-0.028479	0.0122093	0.189231	0.0820396		293	1.03951	0.550365	-0.0337143
292.5	-0.0331345	0.0273102	0.187085	0.0820457		292.5	1.0763	0.587234	-0.0979538
292	-0.0167542	0.0401894	0.170701	0.0270844		292	1.09694	0.594261	-0.160499
291.5	-0.0141953	0.0542862	0.17467	-0.0175278		291.5	1.09259	0.622492	-0.228722
291	-0.0244041	0.0812714	0.147427	-0.033651		291	1.156	0.663096	-0.238071
290.5	-0.00473633	0.0940491	0.107159	-0.0289955		290.5	1.22413	0.688653	-0.241764
290	0.0205246	0.0767242	0.0720695	-0.0656868		290	1.26815	0.693971	-0.244748
289.5	0.0199059	0.0950905	0.0714378	-0.0521164		289.5	1.34115	0.705299	-0.254434
289	0.0470726	0.122354	0.0697052	-0.0972145		289	1.36733	0.695243	-0.318963
288.5	0.0639656	0.0997009	0.0695046	-0.0883781		288.5	1.40153	0.704335	-0.3581
288	0.0841568	0.0583534	0.0600929	-0.0711044		288	1.45297	0.699013	-0.401908
287.5	0.101097	0.0448662	0.0660423	-0.051162		287.5	1.44352	0.688779	-0.467386
287	0.103197	0.040123	0.0658073	-0.0211327		287	1.45706	0.730805	-0.543937
286.5	0.0958054	0.0684814	0.0742165	0.0483307		286.5	1.42525	0.789156	-0.600401
286	0.07966	0.0554367	0.101489	0.0903503		286	1.50067	0.840979	-0.57635
285.5	0.0123604	0.0296501	0.166705	0.174113		285.5	1.63727	0.895892	-0.481303
285	-0.0444687	0.0403885	0.216956	0.230901		285	1.78943	0.968674	-0.415996
284.5	-0.107956	0.0671143	0.302719	0.30154		284.5	1.93556	1.05731	-0.345625
284	-0.114095	0.125732	0.305785	0.298472		284	2.03752	1.10249	-0.37599
283.5	-0.100935	0.205193	0.324863	0.229166		283.5	2.14604	1.08559	-0.339883
283	-0.0782021	0.236086	0.277017	0.143255		283	2.25495	1.0414	-0.349268
282.5	-0.0404884	0.241696	0.198061	0.0767189		282.5	2.27887	1.04548	-0.361919
282	0.00580292	0.263834	0.128385	0.0298607		282	2.32111	1.0369	-0.399921
281.5	0.082386	0.26283	0.0313889	-0.0713501		281.5	2.32802	0.983426	-0.484271
281	0.134215	0.242081	-0.0321167	-0.167864		281	2.34654	0.963516	-0.502852
280.5	0.115133	0.203764	-0.0030571	-0.13996		280.5	2.49919	1.01073	-0.453158
280	0.128767	0.125198	-0.0348648	-0.127622		280	2.61992	0.996445	-0.454408
279.5	0.129117	0.135404	-0.0134895	-0.0733253		279.5	2.76852	1.00383	-0.389577
279	0.071579	0.155464	0.0652496	0.00536346		279	2.99366	1.03918	-0.274891
278.5	0.0524681	0.174484	0.112494	0.0379814		278.5	3.15256	1.04955	-0.169008
278	0.0298851	0.218474	0.171758	0.124894		278	3.36372	1.08358	-0.0320557
277.5	0.00419083	0.198274	0.224422	0.178242		277.5	3.5983	1.12902	0.135648
277	-0.00606918	0.164486	0.263992	0.157632		277	3.79863	1.18538	0.290874
276.5	-0.029068	0.151381	0.316016	0.160168		276.5	4.04051	1.2632	0.455395
276	-0.0181496	0.118295	0.302351	0.104601		276	4.23191	1.28444	0.545338
275.5	0.00861435	0.0634026	0.253226	0.071415		275.5	4.39099	1.33634	0.650779
275	0.0203903	0.00519104	0.198057	0.0148872		275	4.61124	1.39488	0.747628
274.5	0.0223396	-0.0615143	0.159122	-0.0240646		274.5	4.75829	1.45542	0.848771
274	0.0235405	-0.0390961	0.161736	-0.0142548		274	4.9219	1.51456	0.932083
273.5	0.0346039	-0.0155891	0.111996	0.0208382		273.5	5.09237	1.51282	1.04225
273	0.0397682	0.0403046	0.0940224	0.0429504		273	5.2692	1.59722	1.15883
272.5	0.024041	0.0687218	0.117201	0.0814575		272.5	5.43579	1.68874	1.34149
272	-0.000269317	0.10032	0.145376	0.133611		272	5.62758	1.76859	1.53714
271.5	0.00406112	0.136308	0.156776	0.152583		271.5	5.82297	1.87236	1.69667
271	0.0505257	0.166425	0.118256	0.143884		271	5.98363	1.91173	1.87958
270.5	0.10198	0.177652	0.051841	0.108411		270.5	6.13308	1.97281	2.02607
270	0.119807	0.133646	0.0264099	0.099749		270	6.3236	2.06674	2.19821
269.5	0.140153	0.0588348	0.0162102	0.0732002		269.5	6.50255	2.13643	2.31761
269	0.204353	0.0450188	-0.0313828	-0.0165154		269	6.6827	2.15991	2.45236
268.5	0.267354	0.0159355	-0.0784187	-0.0729721		268.5	6.78587	2.22137	2.56734
268	0.295222	0.0092247	-0.113271	-0.0704514		268	6.91315	2.31247	2.70987
267.5	0.280815	0.00619048	-0.129316	-0.0812088		267.5	7.13424	2.46856	2.84112
267	0.300855	-0.0200119	-0.189088	-0.116617		267	7.27108	2.5958	2.96153
266.5	0.304275	0.00399246	-0.196172	-0.129829		266.5	7.36978	2.72952	3.17206
266	0.284762	0.0271835	-0.164224	-0.0934364		266	7.5102	2.87158	3.39876
265.5	0.229206	0.0318031	-0.0595024	0.0285378		265.5	7.71552	3.07761	3.60938
265	0.186723	0.0316536	-0.0037964	0.0942459		265	7.88205	3.22828	3.77198
264.5	0.194446	0.0565422	-0.00726166	0.0890633		264.5	7.96254	3.38315	3.93438
264	0.199643	0.0321556	-0.00693893	0.119516		264	8.03268	3.48009	4.09288
263.5	0.186864	0.0341698	0.0249069	0.171717		263.5	8.09647	3.64582	4.21617
263	0.198728	-0.0179161	0.0307014	0.178694		263	8.14638	3.79791	4.22822
262.5	0.213611	-0.0191971	0.00381012	0.1689		262.5	8.12926	3.91532	4.26264
262	0.244225	0.0109337	-0.0591972	0.115405		262	8.05402	4.02984	4.33424
261.5	0.252846	0.0144737	-0.069593	0.0983734		261.5	8.03562	4.11226	4.42273
261	0.241224	0.028125	-0.00297241	0.103072		261	7.96621	4.17544	4.47095
260.5	0.265199	0.0979103	0.0559189	0.0685547		260.5	7.86406	4.23332	4.46011
260	0.265378	0.135956	0.0891983	0.0637512		260	7.76523	4.2391	4.52175
259.5	0.281063	0.186282	0.0732933	0.0521027		259.5	7.62838	4.275	4.55025
259	0.31369	0.200623	0.0330101	0.00978012		259	7.41065	4.29908	4.51784
258.5	0.328619	0.231483	0.0352631	-0.0225998		258.5	7.2383	4.30385	4.48318
258	0.329069	0.212354	0.0670662	0.0108284		258	7.09453	4.32821	4.45624
257.5	0.285646	0.158562	0.094471	0.104575		257.5	6.93323	4.39569	4.46303
257	0.283186	0.082354	0.0619484	0.124987		257	6.76277	4.44753	4.40194
256.5	0.271761	0.0748879	0.0688637	0.13496		256.5	6.57777	4.51607	4.37569
256	0.263381	0.0767639	0.0685211	0.117802		256	6.3457	4.57124	4.34776
255.5	0.295954	0.0284439	0.0533356	0.0789558		255.5	6.05021	4.4989	4.21112
255	0.336929	0.0171677	0.00703734	0.0325065		255	5.68521	4.32838	4.02347
254.5	0.369981	-0.0160591	-0.0602936	-0.0518051		254.5	5.34689	4.17144	3.87807
254	0.444405	-0.0152847	-0.146407	-0.14482		254	4.9704	3.95218	3.74439
253.5	0.47171	-0.0678116	-0.220584	-0.189766		253.5	4.55899	3.69725	3.54856
253	0.487871	-0.0544159	-0.240753	-0.165707		253	4.14847	3.46936	3.37155
252.5	0.463194	-0.0970879	-0.189402	-0.124332		252.5	3.82724	3.22171	3.24782
252	0.442516	-0.069368	-0.136831	-0.106937		252	3.5167	3.0881	3.13891
251.5	0.42521	-0.0717376	-0.114213	-0.127058		251.5	3.21489	2.9463	2.99598
251	0.450506	-0.0321518	-0.114565	-0.161304		251	2.84884	2.66725	2.75382
250.5	0.436692	0.0487778	-0.047953	-0.171625		250.5	2.50129	2.45732	2.58749
250	0.439532	0.0497894	0.0126976	-0.167989		250	2.13858	2.20065	2.35579
249.5	0.434706	-0.0336105	0.0353874	-0.169497		249.5	1.75467	1.92582	2.06707
249	0.434805	-0.0768509	0.00685272	-0.14632		249	1.40478	1.71357	1.73424
248.5	0.430949	-0.0995476	-0.00447997	-0.134092		248.5	1.09704	1.45649	1.44724
248	0.444887	-0.103284	-0.0206261	-0.103453		248	0.710857	1.13777	1.22059
247.5	0.412185	-0.070533	-0.0124702	-0.00509414		247.5	0.389233	0.968421	0.944336
247	0.40622	-0.0212143	-0.0239876	0.0403198		247	0.115261	0.707068	0.603391
246.5	0.430336	0.0490418	-0.048278	0.0116959		246.5	-0.192819	0.407323	0.332655
246	0.452283	0.123686	-0.0593056	-0.0149811		246	-0.443507	0.154701	0.0703117
245.5	0.459772	0.169584	-0.0579247	0.036528		245.5	-0.671691	-0.139758	-0.144846
245	0.436295	0.162984	-0.0504433	0.121832		245	-0.7841	-0.413181	-0.439352
244.5	0.391479	0.146227	0.0335175	0.132454		244.5	-0.911054	-0.587346	-0.666734
244	0.356897	0.11688	0.124078	0.133294		244	-1.04367	-0.81361	-0.810827
243.5	0.332544	0.100288	0.16141	0.132515		243.5	-1.1914	-0.951182	-0.974907
243	0.32613	0.0902489	0.184734	0.14934		243	-1.26898	-1.13929	-1.19015
242.5	0.356566	0.139031	0.163109	0.116087		242.5	-1.40975	-1.45301	-1.40743
242	0.410599	0.157856	0.158248	0.035112		242	-1.61243	-1.74163	-1.59691
241.5	0.459529	0.174091	0.160996	-0.0181763		241.5	-1.80181	-1.89219	-1.77182
241	0.518294	0.201135	0.166615	-0.0416816		241	-1.96269	-2.1267	-1.91608
240.5	0.588127	0.229205	0.123067	-0.0636452		240.5	-2.09228	-2.3413	-2.12146
240	0.612184	0.212082	0.13867	-0.0426483		240	-2.09318	-2.48976	-2.24566
239.5	0.649842	0.179714	0.142255	-0.100861		239.5	-2.13223	-2.58966	-2.32041
239	0.64106	0.113744	0.158971	-0.0699051		239	-2.08344	-2.52974	-2.38024
238.5	0.653505	0.0945511	0.159462	-0.049456		238.5	-2.12651	-2.55611	-2.4532
238	0.681458	0.1031	0.163105	-0.0389709		238	-2.16318	-2.5826	-2.56572
237.5	0.688255	0.0287072	0.138651	0.00447922		237.5	-2.09002	-2.57792	-2.64572
237	0.712581	-0.0388589	0.118086	-0.0118744		237	-2.08824	-2.52606	-2.6413
236.5	0.729711	-0.00185316	0.132179	0.00619886		236.5	-2.0907	-2.49393	-2.64941
236	0.70516	0.0121804	0.166636	0.0755394		236	-2.00413	-2.41924	-2.65627
235.5	0.728442	0.0545952	0.173184	0.0518287		235.5	-1.91527	-2.37753	-2.64675
235	0.67603	-0.0036934	0.207085	0.0846229		235	-1.63906	-2.25256	-2.54891
234.5	0.670428	0.0323998	0.237904	0.0897179		234.5	-1.46405	-2.13954	-2.44347
234	0.729044	0.0447441	0.229618	0.0269387		234	-1.35141	-2.07023	-2.47705
233.5	0.788496	0.053711	0.225818	0.0112862		233.5	-1.16279	-2.11004	-2.46046
233	0.832894	0.0307701	0.20889	-0.0152992		233	-1.02748	-2.07997	-2.34344
232.5	0.829974	-0.0192826	0.256286	-0.0363938		232.5	-0.869767	-1.97326	-2.14781
232	0.884243	0.00973964	0.245168	-0.0512772		232	-0.797629	-1.903	-2.07729
231.5	0.97968	0.00607762	0.18924	-0.111451		231.5	-0.734638	-1.82848	-2.04792
231	0.998211	-0.00215981	0.156141	-0.132192		231	-0.511172	-1.63913	-1.89865
230.5	0.969254	-0.0141006	0.182642	-0.074784		230.5	-0.366153	-1.36604	-1.57048
230	0.922426	-0.00978081	0.192525	-0.0030617		230	-0.216554	-1.06725	-1.38814
229.5	0.933675	0.0166518	0.183461	0.0659119		229.5	-0.103643	-0.840227	-1.30838
229	0.983794	0.0775162	0.138669	0.126701		229	-0.0206863	-0.64102	-1.23958
228.5	0.979861	0.101634	0.151904	0.171996		228.5	0.0954727	-0.393071	-0.987347
228	0.956245	0.0569633	0.154955	0.23044		228	0.233207	-0.138064	-0.752873
227.5	0.965714	0.071936	0.11664	0.287868		227.5	0.336867	0.0251968	-0.624071
227	0.978824	0.157941	0.130364	0.308265		227	0.552995	0.155548	-0.510516
226.5	1.00315	0.173446	0.207901	0.25828		226.5	0.789793	0.326116	-0.334029
226	1.0197	0.210094	0.305694	0.161665		226	0.982087	0.453987	-0.124689
225.5	1.04654	0.200196	0.365687	0.0833023		225.5	1.1556	0.580467	0.0929237
225	1.07027	0.255488	0.42866	0.104829		225	1.39175	0.746507	0.278192
224.5	1.13764	0.261395	0.416322	0.082711		224.5	1.45087	0.822809	0.40948
224	1.14373	0.237576	0.4869	0.146975		224	1.58242	0.963781	0.613285
223.5	1.21989	0.1368	0.433465	0.115347		223.5	1.61157	1.03621	0.691476
223	1.26326	0.141669	0.365785	0.138905		223	1.72451	1.15252	0.866969
222.5	1.29777	0.13035	0.29079	0.194695		222.5	1.87346	1.27333	0.947207
222	1.34289	0.0998794	0.248545	0.22493		222	1.95046	1.28855	0.947747
221.5	1.40094	0.100114	0.196278	0.183433		221.5	2.01174	1.35438	0.921175
221	1.45846	0.116003	0.203072	0.120447		221	2.17151	1.35762	0.987833
220.5	1.50629	0.238132	0.144164	0.0481011		220.5	2.33632	1.43316	1.14936
220	1.48482	0.304206	0.174548	0.0813942		220	2.55551	1.60412	1.39931
219.5	1.49499	0.299198	0.197489	0.130457		219.5	2.7551	1.6412	1.5071
219	1.51579	0.309148	0.267355	0.11162		219	2.98245	1.75585	1.65447
218.5	1.48958	0.344953	0.346405	0.12136		218.5	3.25743	1.85371	1.80887
218	1.45063	0.479267	0.359081	0.14125		218	3.54329	1.921	1.98482
217.5	1.41001	0.518993	0.378326	0.216383		217.5	3.78832	2.00304	2.08912
217	1.40619	0.495243	0.416129	0.24448		217	3.90618	2.05368	2.07081
216.5	1.44871	0.419164	0.37193	0.190488		216.5	4.05537	2.03208	2.03968
216	1.43873	0.291224	0.399245	0.207926		216	4.18432	2.1065	2.05155
215.5	1.44934	0.280041	0.366946	0.255055		215.5	4.27011	2.09056	2.11858
215	1.48609	0.14108	0.343031	0.282653		215	4.4747	2.10473	2.28228
214.5	1.54143	-0.102401	0.372091	0.182116		214.5	4.61162	2.14828	2.33729
214	1.6366	-0.277395	0.309827	0.0268868		214	4.76588	2.09386	2.36068
213.5	1.69775	-0.385245	0.295492	-0.057357		213.5	4.96087	2.03755	2.41303
213	1.67078	-0.433738	0.337772	-0.0512519		213	5.26093	2.12639	2.5624
212.5	1.68533	-0.423424	0.325981	-0.098188		212.5	5.55371	2.15588	2.74386
212	1.73266	-0.367156	0.253146	-0.163229		212	5.76376	2.24042	2.7114
211.5	1.7703	-0.25621	0.253617	-0.161362		211.5	5.96502	2.31301	2.79249
211	1.76195	-0.151035	0.242337	-0.137187		211	6.27773	2.45705	2.89027
210.5	1.69501	-0.00417102	0.294909	-0.0192215		210.5	6.68895	2.61163	2.93439
210	1.69918	0.0502267	0.289419	-0.00866769		210	6.97753	2.83954	3.01823
209.5	1.78511	0.114656	0.116988	-0.0914719		209.5	7.22176	2.99078	2.89278
209	1.75704	0.0817467	0.0545533	-0.0886382		209	7.48875	3.25735	2.91054
208.5	1.70632	0.0518013	0.106664	-0.134149		208.5	7.70994	3.45825	2.92743
208	1.61056	0.0817017	0.221562	-0.0754196		208	7.80371	3.70623	2.77382
207.5	1.54792	0.0903893	0.24776	-0.0644996		207.5	7.8297	3.87054	2.72699
207	1.52021	0.17144	0.218383	-0.0429634		207	7.89612	4.0234	2.64499
206.5	1.52446	0.277036	0.24856	-0.0148545		206.5	7.82678	4.1102	2.48087
206	1.48825	0.320973	0.32336	0.00126884		206	7.78495	4.18107	2.38119
205.5	1.43514	0.345957	0.399277	0.0443946		205.5	7.82396	4.24676	2.33759
205	1.33421	0.372974	0.402856	0.129865		205	7.90319	4.44572	2.28817
204.5	1.29883	0.405002	0.391602	0.185944		204.5	8.0231	4.59991	2.2739
204	1.28049	0.386929	0.426193	0.226129		204	8.22499	4.5962	2.24468
203.5	1.25067	0.4181	0.525929	0.283301		203.5	8.30443	4.54883	2.16545
203	1.14357	0.367522	0.640742	0.469847		203	8.33472	4.47522	2.17283
202.5	1.07272	0.420243	0.749126	0.573518		202.5	8.32211	4.42897	2.06318
202	1.09633	0.339993	0.692341	0.541914		202	7.95895	4.28664	1.75416
201.5	1.11219	0.151021	0.609872	0.511193		201.5	7.61981	4.16115	1.37621
201	1.16639	0.168064	0.630656	0.4588		201	7.06732	4.09444	0.920007
200.5	1.12225	0.189067	0.781506	0.411848		200.5	6.49109	4.09026	0.576929
200	1.08259	0.162079	0.888474	0.187812		200	5.98927	4.13087	0.130219

[truncated: 2 more sheets: 10G, 11G]
