# Supplementary material for: Structural insights into i-motif DNA structures in sequences from the insulin-linked polymorphic region
Source: Nat Commun. 2024 Aug 20;15:7119. doi: 10.1038/s41467-024-50553-0 (PMC11336075; doi:10.1038/s41467-024-50553-0)
Supplement: Supplementary file 4 — Source Data [file 41467_2024_50553_MOESM4_ESM.zip › Source Data G-rich ILPR - TDS (Table 2_Supp S9).xlsx]

## Sheet: Sequences
TDS conditions	2.5 uM DNA in 10 mM NaCaco 20 mM KCl pH 7.0
LABEL	Sequence
1G	ACAGGGGTGTGGGGACAGGGGTGTGGGGACA
2G	ACAGGGGTGTGGGCACAGGGGTGTGGGCACA
3G	ACAGGGGTGTGAGGACAGGGGTGTGAGGACA
4G	ATAGGGGTGTGGGGATAGGGGTGTGGGGATA
5G	ATAGGGGTGTGTGGATAGGGGTGTGTGGATA
6G	ACAGGGGTCTGGGGACAGGGGTCTGGGGACA
7G	ACAGGGGTCTGAGGACAGGGGTCTGAGGACA
8G	ACAGGGGTCCGGGGACAGGGGTCCGGGGACA
9G	ACAGGGGTCCTGGGGACAGGGGTCCTGGGGACA
10G	ACAGGGTCCTGGGGACAGGGTCCTGGGGACA
11G	ACAGGGGTCCCGGGGACAGGGGTCCCGGGGACA

## Sheet: 1G
1G	ACAGGGGTGTGGGGACAGGGGTGTGGGGACA
	4 oC	95 oC
Wavelength (nm)	Abs	Abs
320	0.25419	0.231734
319.5	0.254274	0.231783
319	0.254436	0.231927
318.5	0.254611	0.232018
318	0.254698	0.232138
317.5	0.254866	0.23227
317	0.255022	0.232462
316.5	0.255254	0.232701
316	0.255503	0.233013
315.5	0.25571	0.233308
315	0.255926	0.233632
314.5	0.256173	0.233941
314	0.256414	0.234264
313.5	0.256667	0.234594
313	0.256922	0.23489
312.5	0.257238	0.235264
312	0.25761	0.235674
311.5	0.258101	0.236262
311	0.258591	0.23682
310.5	0.259212	0.237441
310	0.259954	0.238143
309.5	0.260815	0.238926
309	0.2618	0.239825
308.5	0.262898	0.240851
308	0.264256	0.242079
307.5	0.265739	0.243412
307	0.267447	0.24489
306.5	0.269406	0.246557
306	0.271596	0.248413
305.5	0.274073	0.250406
305	0.276842	0.252554
304.5	0.279849	0.254904
304	0.283138	0.25757
303.5	0.286726	0.260489
303	0.290611	0.263661
302.5	0.294902	0.267175
302	0.299427	0.270999
301.5	0.304345	0.2752
301	0.309608	0.2797
300.5	0.315282	0.284585
300	0.321233	0.289828
299.5	0.327481	0.295484
299	0.334046	0.301597
298.5	0.340904	0.308079
298	0.348005	0.314968
297.5	0.355377	0.322344
297	0.362986	0.330208
296.5	0.370917	0.338481
296	0.379133	0.347224
295.5	0.387541	0.356445
295	0.396279	0.366114
294.5	0.405216	0.376265
294	0.414334	0.386783
293.5	0.423681	0.397669
293	0.433209	0.408972
292.5	0.442895	0.420632
292	0.452672	0.432641
291.5	0.462617	0.444893
291	0.472614	0.457518
290.5	0.48276	0.470413
290	0.493013	0.483628
289.5	0.503386	0.496936
289	0.513894	0.510402
288.5	0.524535	0.524012
288	0.535198	0.537741
287.5	0.546023	0.551631
287	0.556863	0.56552
286.5	0.567838	0.579475
286	0.578864	0.593477
285.5	0.590032	0.60757
285	0.601251	0.621628
284.5	0.612562	0.635706
284	0.623963	0.649684
283.5	0.635332	0.663789
283	0.646738	0.677874
282.5	0.658056	0.691937
282	0.66928	0.705982
281.5	0.680522	0.719996
281	0.69161	0.734081
280.5	0.702718	0.748045
280	0.713782	0.761945
279.5	0.724773	0.775742
279	0.735796	0.789493
278.5	0.746795	0.803152
278	0.757755	0.816632
277.5	0.768658	0.830092
277	0.779631	0.843455
276.5	0.790483	0.856756
276	0.801441	0.869919
275.5	0.812344	0.883139
275	0.823292	0.896203
274.5	0.834341	0.909223
274	0.845373	0.922246
273.5	0.856395	0.935119
273	0.867403	0.947958
272.5	0.878516	0.960682
272	0.889639	0.973349
271.5	0.900808	0.986063
271	0.911982	0.998576
270.5	0.923271	1.01111
270	0.934724	1.02354
269.5	0.946235	1.03596
269	0.957921	1.0482
268.5	0.969796	1.06035
268	0.981858	1.07247
267.5	0.994212	1.0846
267	1.00676	1.09664
266.5	1.0195	1.10871
266	1.03239	1.12068
265.5	1.04532	1.13265
265	1.05844	1.14452
264.5	1.07139	1.15636
264	1.08423	1.16804
263.5	1.09682	1.17947
263	1.109	1.19065
262.5	1.12081	1.20147
262	1.13195	1.21197
261.5	1.1425	1.2218
261	1.15239	1.23117
260.5	1.16147	1.23986
260	1.16986	1.24797
259.5	1.17758	1.25527
259	1.18439	1.26182
258.5	1.19057	1.26749
258	1.19608	1.27229
257.5	1.20085	1.27614
257	1.20493	1.27898
256.5	1.20834	1.28092
256	1.21108	1.28187
255.5	1.21302	1.28193
255	1.2142	1.28102
254.5	1.21449	1.27907
254	1.2139	1.27617
253.5	1.21221	1.27244
253	1.20936	1.2677
252.5	1.20545	1.262
252	1.20027	1.25529
251.5	1.19394	1.24762
251	1.18625	1.23899
250.5	1.17746	1.22932
250	1.16751	1.21865
249.5	1.15645	1.20694
249	1.14436	1.19428
248.5	1.13119	1.18074
248	1.1172	1.16642
247.5	1.1025	1.15127
247	1.08704	1.13538
246.5	1.07107	1.11889
246	1.05452	1.10188
245.5	1.0376	1.08438
245	1.02024	1.06656
244.5	1.00258	1.04843
244	0.984693	1.03005
243.5	0.966605	1.01148
243	0.948298	0.992916
242.5	0.92993	0.974253
242	0.911682	0.955531
241.5	0.893425	0.936926
241	0.875417	0.918547
240.5	0.857591	0.900331
240	0.840018	0.882394
239.5	0.822884	0.864779
239	0.806208	0.847545
238.5	0.789876	0.830806
238	0.774053	0.814524
237.5	0.758865	0.79883
237	0.74423	0.78383
236.5	0.730288	0.769478
236	0.717019	0.755931
235.5	0.704528	0.7432
235	0.692856	0.7313
234.5	0.681979	0.720263
234	0.671941	0.710078
233.5	0.662711	0.700706
233	0.654314	0.69213
232.5	0.646648	0.684304
232	0.63987	0.67723
231.5	0.633779	0.670987
231	0.628471	0.665448
230.5	0.623867	0.660657
230	0.620032	0.656788

## Sheet: 2G
2G	ACAGGGGTGTGGGCACAGGGGTGTGGGCACA
	4 oC	95 oC
Wavelength (nm)	Abs	Abs
320	0.292002	0.258455
319.5	0.292189	0.258922
319	0.292482	0.258885
318.5	0.292559	0.259107
318	0.292771	0.259398
317.5	0.293106	0.259424
317	0.293482	0.259555
316.5	0.293625	0.259673
316	0.293784	0.259848
315.5	0.294305	0.260261
315	0.294592	0.260563
314.5	0.294685	0.260835
314	0.294847	0.260738
313.5	0.295207	0.261194
313	0.295429	0.261232
312.5	0.295608	0.261348
312	0.296021	0.261831
311.5	0.29647	0.262016
311	0.296805	0.262269
310.5	0.297329	0.262731
310	0.297996	0.263126
309.5	0.298418	0.263578
309	0.299226	0.264169
308.5	0.29977	0.264745
308	0.300417	0.26548
307.5	0.301308	0.266102
307	0.302091	0.267059
306.5	0.30311	0.267884
306	0.30449	0.268799
305.5	0.305782	0.269726
305	0.307157	0.271184
304.5	0.308974	0.272651
304	0.310917	0.274099
303.5	0.312942	0.27604
303	0.315036	0.278064
302.5	0.317734	0.280142
302	0.320514	0.282455
301.5	0.323553	0.28525
301	0.326674	0.288359
300.5	0.330378	0.291871
300	0.334251	0.295583
299.5	0.338373	0.299809
299	0.342919	0.304381
298.5	0.348087	0.309342
298	0.353527	0.3148
297.5	0.359053	0.320804
297	0.365164	0.32728
296.5	0.371932	0.334274
296	0.378649	0.341849
295.5	0.38599	0.34981
295	0.393742	0.358404
294.5	0.402029	0.367822
294	0.410656	0.377483
293.5	0.419681	0.388002
293	0.429107	0.398871
292.5	0.438578	0.410262
292	0.448332	0.422044
291.5	0.458621	0.434369
291	0.468757	0.447115
290.5	0.478948	0.459785
290	0.489071	0.473182
289.5	0.499274	0.486835
289	0.509748	0.500571
288.5	0.520143	0.514577
288	0.530567	0.528795
287.5	0.541127	0.542746
287	0.551513	0.556928
286.5	0.561858	0.571121
286	0.57238	0.585229
285.5	0.582897	0.599214
285	0.593417	0.613276
284.5	0.604287	0.627113
284	0.615234	0.64107
283.5	0.625974	0.655021
283	0.636504	0.669025
282.5	0.647339	0.683024
282	0.658046	0.696717
281.5	0.668757	0.710427
281	0.678965	0.724281
280.5	0.689378	0.737996
280	0.699677	0.751439
279.5	0.709875	0.764964
279	0.719703	0.778366
278.5	0.729555	0.791516
278	0.739508	0.804642
277.5	0.749339	0.817815
277	0.759112	0.831044
276.5	0.769032	0.843783
276	0.779103	0.856261
275.5	0.789015	0.868746
275	0.799294	0.881312
274.5	0.80911	0.893235
274	0.819005	0.905437
273.5	0.828989	0.91743
273	0.83915	0.929009
272.5	0.849091	0.940489
272	0.858867	0.952013
271.5	0.868438	0.962817
271	0.877855	0.97325
270.5	0.887375	0.983928
270	0.896542	0.994277
269.5	0.905754	1.00456
269	0.914962	1.01452
268.5	0.924154	1.02409
268	0.933451	1.03351
267.5	0.94254	1.04277
267	0.951983	1.0518
266.5	0.961112	1.06072
266	0.970174	1.0695
265.5	0.9797	1.07825
265	0.98914	1.08687
264.5	0.998887	1.09573
264	1.00876	1.1041
263.5	1.01835	1.11291
263	1.02829	1.12166
262.5	1.03827	1.13025
262	1.04799	1.13939
261.5	1.05721	1.14799
261	1.06689	1.15637
260.5	1.07559	1.16461
260	1.08367	1.17235
259.5	1.09121	1.17985
259	1.09816	1.18648
258.5	1.10451	1.1922
258	1.11028	1.19773
257.5	1.11505	1.20217
257	1.11954	1.20523
256.5	1.12365	1.20764
256	1.12717	1.20923
255.5	1.13038	1.21044
255	1.13307	1.2106
254.5	1.13554	1.2104
254	1.13763	1.20947
253.5	1.1392	1.2083
253	1.14052	1.20602
252.5	1.14152	1.20349
252	1.14213	1.20057
251.5	1.14193	1.19792
251	1.1415	1.19411
250.5	1.14031	1.18976
250	1.13801	1.18499
249.5	1.13563	1.17969
249	1.13238	1.17396
248.5	1.1286	1.1677
248	1.12402	1.16051
247.5	1.11864	1.15273
247	1.11305	1.14515
246.5	1.1072	1.13636
246	1.10078	1.12772
245.5	1.09359	1.11871
245	1.08618	1.10908
244.5	1.078	1.0993
244	1.06994	1.08913
243.5	1.06117	1.07891
243	1.05196	1.06847
242.5	1.0426	1.05749
242	1.03304	1.04653
241.5	1.0229	1.03566
241	1.01259	1.02455
240.5	1.00206	1.01324
240	0.991607	1.00229
239.5	0.981556	0.991544
239	0.970967	0.980857
238.5	0.960695	0.969968
238	0.950566	0.959782
237.5	0.94078	0.949747
237	0.930683	0.939901
236.5	0.921374	0.930645
236	0.912123	0.921409
235.5	0.903051	0.912936
235	0.894722	0.904957
234.5	0.88675	0.897656
234	0.879349	0.890743
233.5	0.872552	0.884478
233	0.866242	0.878873
232.5	0.860721	0.873723
232	0.855706	0.869264
231.5	0.851224	0.865434
231	0.847517	0.86242
230.5	0.844483	0.859899
230	0.841862	0.858394

## Sheet: 3G
3G	ACAGGGGTGTGAGGACAGGGGTGTGAGGACA
	4 oC	95 oC
Wavelength (nm)	Abs	Abs
320	0.238531	0.223586
319.5	0.238794	0.223837
319	0.239124	0.224259
318.5	0.239208	0.224481
318	0.239301	0.224548
317.5	0.239512	0.224892
317	0.239784	0.225097
316.5	0.239869	0.225053
316	0.240041	0.225277
315.5	0.240307	0.225403
315	0.240442	0.225554
314.5	0.240631	0.225824
314	0.240996	0.226132
313.5	0.241234	0.226328
313	0.241378	0.226461
312.5	0.241497	0.22671
312	0.241805	0.226842
311.5	0.242262	0.227079
311	0.242501	0.227519
310.5	0.242702	0.22809
310	0.2431	0.228476
309.5	0.243546	0.228861
309	0.243922	0.229301
308.5	0.244377	0.22987
308	0.244995	0.230555
307.5	0.245582	0.23105
307	0.246307	0.231894
306.5	0.247124	0.232743
306	0.248086	0.233615
305.5	0.249267	0.234651
305	0.250257	0.2358
304.5	0.251615	0.237297
304	0.253163	0.238831
303.5	0.254641	0.240287
303	0.256415	0.242058
302.5	0.258448	0.244126
302	0.260793	0.24654
301.5	0.263289	0.249256
301	0.265995	0.251971
300.5	0.26908	0.255043
300	0.272279	0.258315
299.5	0.275822	0.261997
299	0.279962	0.266247
298.5	0.284325	0.270968
298	0.28899	0.275867
297.5	0.294045	0.28116
297	0.299536	0.28717
296.5	0.305139	0.293554
296	0.311125	0.300294
295.5	0.317704	0.307644
295	0.324522	0.315491
294.5	0.3317	0.323628
294	0.338969	0.332606
293.5	0.346546	0.341993
293	0.354576	0.351707
292.5	0.362988	0.361809
292	0.371271	0.37238
291.5	0.379513	0.383481
291	0.388002	0.394727
290.5	0.396683	0.406443
290	0.405432	0.418366
289.5	0.414217	0.430234
289	0.422654	0.442802
288.5	0.431421	0.4553
288	0.440395	0.467834
287.5	0.44916	0.480538
287	0.457839	0.49332
286.5	0.466788	0.506264
286	0.475849	0.519069
285.5	0.484983	0.532005
285	0.49408	0.545108
284.5	0.503408	0.558
284	0.512914	0.570867
283.5	0.522366	0.583785
283	0.531975	0.596658
282.5	0.541559	0.609821
282	0.551225	0.622987
281.5	0.561014	0.63603
281	0.57046	0.64902
280.5	0.580337	0.662026
280	0.589919	0.675191
279.5	0.599524	0.688006
279	0.60913	0.701022
278.5	0.618351	0.713938
278	0.627589	0.72685
277.5	0.636521	0.739869
277	0.645626	0.752388
276.5	0.65482	0.765065
276	0.663802	0.777737
275.5	0.672727	0.790385
275	0.681906	0.803156
274.5	0.691145	0.815882
274	0.700242	0.828295
273.5	0.709345	0.840528
273	0.718536	0.852917
272.5	0.727479	0.865198
272	0.736356	0.877025
271.5	0.745338	0.888687
271	0.754281	0.900271
270.5	0.763113	0.911813
270	0.771952	0.923404
269.5	0.780511	0.934802
269	0.789265	0.945739
268.5	0.797924	0.956293
268	0.80643	0.967027
267.5	0.814656	0.977713
267	0.823047	0.987779
266.5	0.831599	0.997601
266	0.840006	1.00753
265.5	0.848392	1.01716
265	0.856926	1.02694
264.5	0.865665	1.03654
264	0.874391	1.04603
263.5	0.88304	1.05535
263	0.891942	1.06494
262.5	0.901038	1.07432
262	0.910166	1.0837
261.5	0.919189	1.09285
261	0.928235	1.10176
260.5	0.93696	1.11031
260	0.945467	1.11824
259.5	0.953368	1.12588
259	0.961023	1.13284
258.5	0.96781	1.13894
258	0.97406	1.14433
257.5	0.979981	1.14843
257	0.985484	1.15208
256.5	0.990235	1.15484
256	0.994561	1.15649
255.5	0.998808	1.15753
255	1.0025	1.15823
254.5	1.00609	1.15784
254	1.00921	1.15701
253.5	1.01207	1.15532
253	1.01482	1.15335
252.5	1.01725	1.15069
252	1.01877	1.14764
251.5	1.02009	1.14409
251	1.02118	1.13984
250.5	1.02153	1.13508
250	1.0214	1.12953
249.5	1.02036	1.12369
249	1.01833	1.11732
248.5	1.01569	1.11006
248	1.01272	1.10223
247.5	1.00921	1.09426
247	1.00506	1.0854
246.5	1.00001	1.07602
246	0.994298	1.0666
245.5	0.988232	1.05631
245	0.981602	1.04619
244.5	0.974536	1.03535
244	0.966839	1.02419
243.5	0.958851	1.01323
243	0.949983	1.00197
242.5	0.941063	0.990364
242	0.931587	0.978593
241.5	0.921679	0.96678
241	0.911696	0.95474
240.5	0.901308	0.942528
240	0.890873	0.930643
239.5	0.880554	0.918901
239	0.86995	0.907257
238.5	0.859402	0.895701
238	0.848933	0.883952
237.5	0.838571	0.87288
237	0.828176	0.861989
236.5	0.818021	0.851397
236	0.808108	0.841282
235.5	0.798605	0.831131
235	0.789338	0.821739
234.5	0.780707	0.812465
234	0.772239	0.803876
233.5	0.764121	0.79564
233	0.756411	0.787895
232.5	0.749409	0.780632
232	0.74259	0.773857
231.5	0.736509	0.767655
231	0.730804	0.761765
230.5	0.725921	0.7566
230	0.720908	0.751921

## Sheet: 4G
4G	ATAGGGGTGTGGGGATAGGGGTGTGGGGATA
	4 oC	95 oC
Wavelength (nm)	Abs	Abs
320	0.255613	0.250531
319.5	0.255774	0.250634
319	0.255903	0.250736
318.5	0.256009	0.250798
318	0.256125	0.250908
317.5	0.25615	0.251101
317	0.256259	0.251286
316.5	0.25633	0.251497
316	0.256486	0.251673
315.5	0.256649	0.251825
315	0.25693	0.252029
314.5	0.257273	0.252242
314	0.257618	0.252472
313.5	0.257979	0.252669
313	0.258405	0.252934
312.5	0.258842	0.253298
312	0.259341	0.2537
311.5	0.259879	0.254004
311	0.26051	0.254424
310.5	0.261347	0.254843
310	0.262246	0.255356
309.5	0.263326	0.255927
309	0.264485	0.256578
308.5	0.265952	0.257259
308	0.267571	0.258069
307.5	0.269406	0.258985
307	0.271485	0.259971
306.5	0.273888	0.261121
306	0.276595	0.262411
305.5	0.279655	0.263967
305	0.282993	0.265662
304.5	0.286718	0.267562
304	0.290822	0.269699
303.5	0.29524	0.272082
303	0.300054	0.274627
302.5	0.305181	0.277435
302	0.310625	0.280547
301.5	0.316351	0.283881
301	0.32233	0.287574
300.5	0.328518	0.291606
300	0.33494	0.296043
299.5	0.341635	0.300884
299	0.348442	0.306131
298.5	0.355508	0.31187
298	0.362707	0.317998
297.5	0.370133	0.324658
297	0.377626	0.33185
296.5	0.385325	0.339495
296	0.393101	0.347649
295.5	0.401032	0.356369
295	0.409039	0.365568
294.5	0.417147	0.375297
294	0.42535	0.385518
293.5	0.43366	0.396193
293	0.442034	0.407352
292.5	0.450529	0.418907
292	0.459126	0.430952
291.5	0.467826	0.443343
291	0.476715	0.456049
290.5	0.485661	0.469009
290	0.494801	0.482314
289.5	0.50407	0.495841
289	0.513508	0.509564
288.5	0.523066	0.52351
288	0.532744	0.537529
287.5	0.542533	0.55173
287	0.552483	0.565978
286.5	0.56251	0.580275
286	0.572512	0.594621
285.5	0.58265	0.609028
285	0.592887	0.623398
284.5	0.603196	0.637815
284	0.613512	0.652106
283.5	0.623851	0.666419
283	0.634274	0.68074
282.5	0.644765	0.694986
282	0.655133	0.709225
281.5	0.66557	0.723362
281	0.675987	0.737549
280.5	0.686366	0.751721
280	0.696803	0.765868
279.5	0.707204	0.779976
279	0.717663	0.794082
278.5	0.728079	0.807994
278	0.738536	0.821888
277.5	0.749115	0.835748
277	0.759773	0.849466
276.5	0.770424	0.863093
276	0.781307	0.876578
275.5	0.792249	0.890059
275	0.803331	0.903355
274.5	0.814492	0.916648
274	0.825816	0.929768
273.5	0.837226	0.942756
273	0.848708	0.955753
272.5	0.860327	0.968543
272	0.872069	0.981217
271.5	0.883822	0.993689
271	0.895688	1.00598
270.5	0.907706	1.01824
270	0.919726	1.03031
269.5	0.931952	1.04224
269	0.944298	1.05405
268.5	0.956907	1.0657
268	0.96956	1.07735
267.5	0.982448	1.08883
267	0.99552	1.10014
266.5	1.00879	1.11132
266	1.02214	1.12245
265.5	1.03552	1.13363
265	1.04902	1.14468
264.5	1.06233	1.15576
264	1.07551	1.16678
263.5	1.08838	1.17786
263	1.10088	1.1888
262.5	1.11278	1.19947
262	1.12403	1.20993
261.5	1.1346	1.22002
261	1.14446	1.22974
260.5	1.15341	1.2389
260	1.16146	1.24745
259.5	1.16869	1.25512
259	1.17509	1.26205
258.5	1.18063	1.26806
258	1.1853	1.27295
257.5	1.18921	1.27677
257	1.19236	1.27936
256.5	1.19475	1.2809
256	1.19639	1.28135
255.5	1.19716	1.28077
255	1.19728	1.27909
254.5	1.19641	1.27651
254	1.19464	1.27308
253.5	1.19189	1.26867
253	1.18819	1.26335
252.5	1.18327	1.25707
252	1.17719	1.25
251.5	1.16986	1.24191
251	1.16133	1.23282
250.5	1.15158	1.22282
250	1.14055	1.21194
249.5	1.12856	1.20006
249	1.11555	1.18734
248.5	1.10163	1.17355
248	1.08684	1.15897
247.5	1.07136	1.14357
247	1.05531	1.12742
246.5	1.03868	1.11051
246	1.02148	1.09307
245.5	1.00385	1.07506
245	0.985852	1.0567
244.5	0.967672	1.03793
244	0.949244	1.01887
243.5	0.930696	0.99968
243	0.912161	0.980426
242.5	0.893552	0.96113
242	0.875063	0.941762
241.5	0.856656	0.92247
241	0.838417	0.903334
240.5	0.820434	0.884361
240	0.802794	0.865619
239.5	0.785467	0.847166
239	0.768611	0.829092
238.5	0.752188	0.811406
238	0.73638	0.79423
237.5	0.721202	0.777528
237	0.706661	0.761413
236.5	0.692814	0.745982
236	0.679611	0.731199
235.5	0.667279	0.71723
235	0.655733	0.703982
234.5	0.645023	0.691597
234	0.635099	0.680016
233.5	0.626041	0.669253
233	0.617826	0.659338
232.5	0.610471	0.650281
232	0.604	0.642068
231.5	0.59826	0.634759
231	0.593383	0.628234
230.5	0.589262	0.622615
230	0.586074	0.617884

## Sheet: 5G
5G	ATAGGGGTGTGTGGATAGGGGTGTGTGGATA
	4 oC	95 oC
Wavelength (nm)	Abs	Abs
320	0.233018	0.210544
319.5	0.233117	0.210716
319	0.233248	0.210867
318.5	0.233367	0.211016
318	0.233455	0.211087
317.5	0.233589	0.211253
317	0.23376	0.21136
316.5	0.23387	0.211502
316	0.23406	0.211623
315.5	0.234219	0.211728
315	0.234361	0.211938
314.5	0.234549	0.21206
314	0.234724	0.212243
313.5	0.23484	0.212384
313	0.235015	0.212565
312.5	0.235187	0.212771
312	0.23539	0.212921
311.5	0.235634	0.21316
311	0.235871	0.213389
310.5	0.236226	0.21367
310	0.236558	0.213899
309.5	0.237003	0.214224
309	0.237454	0.214622
308.5	0.237993	0.215047
308	0.238537	0.215545
307.5	0.239255	0.216092
307	0.240067	0.216749
306.5	0.240952	0.217409
306	0.241895	0.21819
305.5	0.242938	0.219021
305	0.244217	0.220017
304.5	0.245518	0.221078
304	0.24705	0.222331
303.5	0.248782	0.223728
303	0.250644	0.225225
302.5	0.252779	0.227008
302	0.255136	0.228853
301.5	0.257634	0.231007
301	0.260327	0.23327
300.5	0.263289	0.235811
300	0.266461	0.238641
299.5	0.269915	0.24169
299	0.273518	0.245059
298.5	0.277472	0.248737
298	0.281698	0.25279
297.5	0.286161	0.25716
297	0.290856	0.261885
296.5	0.295882	0.267047
296	0.301167	0.27256
295.5	0.306685	0.278527
295	0.312466	0.284793
294.5	0.31856	0.291505
294	0.324852	0.298602
293.5	0.331377	0.306051
293	0.338111	0.31382
292.5	0.344975	0.321925
292	0.352142	0.330317
291.5	0.35937	0.339007
291	0.36687	0.348057
290.5	0.374476	0.357302
290	0.382179	0.366822
289.5	0.390096	0.37651
289	0.398028	0.386396
288.5	0.406129	0.396436
288	0.414287	0.406549
287.5	0.422551	0.416839
287	0.430861	0.427125
286.5	0.439246	0.437584
286	0.447661	0.448029
285.5	0.456146	0.458444
285	0.464672	0.468879
284.5	0.473141	0.479257
284	0.48172	0.489718
283.5	0.490237	0.500027
283	0.498826	0.510432
282.5	0.507329	0.520796
282	0.515892	0.53123
281.5	0.524353	0.541595
281	0.532907	0.55194
280.5	0.54139	0.562343
280	0.549793	0.572573
279.5	0.558197	0.582853
279	0.566473	0.59294
278.5	0.5748	0.603112
278	0.583046	0.613184
277.5	0.591286	0.623198
277	0.59944	0.633162
276.5	0.607693	0.642995
276	0.615942	0.652857
275.5	0.624223	0.662633
275	0.632522	0.672279
274.5	0.640634	0.68187
274	0.648947	0.691367
273.5	0.657124	0.700759
273	0.665296	0.710018
272.5	0.673344	0.719243
272	0.681417	0.728164
271.5	0.689333	0.737077
271	0.697206	0.745734
270.5	0.705037	0.754225
270	0.712768	0.762596
269.5	0.720492	0.770754
269	0.728123	0.778758
268.5	0.735691	0.786515
268	0.74322	0.794201
267.5	0.750742	0.80174
267	0.758149	0.809115
266.5	0.765543	0.816364
266	0.77291	0.823484
265.5	0.780215	0.830555
265	0.787557	0.837483
264.5	0.794759	0.844481
264	0.802054	0.851324
263.5	0.809307	0.858227
263	0.816382	0.864997
262.5	0.823338	0.87164
262	0.830132	0.878235
261.5	0.836629	0.884476
261	0.842781	0.890627
260.5	0.848542	0.896323
260	0.853796	0.901623
259.5	0.858645	0.906376
259	0.862881	0.910525
258.5	0.866671	0.914168
258	0.869797	0.917074
257.5	0.872367	0.919278
257	0.874445	0.920643
256.5	0.875948	0.921347
256	0.876927	0.921309
255.5	0.877368	0.920507
255	0.877266	0.919122
254.5	0.876652	0.916987
254	0.875537	0.914317
253.5	0.873864	0.910979
253	0.871674	0.907216
252.5	0.868945	0.902837
252	0.8656	0.898008
251.5	0.86171	0.892596
251	0.857171	0.8867
250.5	0.851967	0.880266
250	0.846165	0.873164
249.5	0.839678	0.865563
249	0.832572	0.857317
248.5	0.824915	0.848543
248	0.816626	0.839249
247.5	0.807874	0.829407
247	0.798632	0.819244
246.5	0.788957	0.808578
246	0.778924	0.797575
245.5	0.768541	0.786247
245	0.757909	0.774723
244.5	0.74703	0.763007
244	0.735947	0.751082
243.5	0.72466	0.739077
243	0.713372	0.727028
242.5	0.701943	0.715039
242	0.690559	0.703053
241.5	0.679168	0.691191
241	0.667901	0.679439
240.5	0.656798	0.667889
240	0.645861	0.656707
239.5	0.635221	0.645733
239	0.624807	0.635165
238.5	0.614821	0.624937
238	0.605233	0.615231
237.5	0.596138	0.606011
237	0.587535	0.597385
236.5	0.57965	0.589408
236	0.572362	0.582111
235.5	0.565803	0.575641
235	0.560027	0.569904
234.5	0.555054	0.564971
234	0.550923	0.5608
233.5	0.547454	0.557442
233	0.544755	0.554792
232.5	0.54269	0.552838
232	0.541233	0.551625
231.5	0.540245	0.551014
231	0.539902	0.551203
230.5	0.540125	0.551954
230	0.541026	0.553498

## Sheet: 6G
6G	ACAGGGGTCTGGGGACAGGGGTCTGGGGACA
	4 oC	95 oC
Wavelength (nm)	Abs	Abs
320	0.270229	0.275473
319.5	0.270239	0.275771
319	0.270726	0.275953
318.5	0.270946	0.276054
318	0.27112	0.276115
317.5	0.271378	0.27648
317	0.271543	0.276608
316.5	0.271908	0.276726
316	0.272469	0.277064
315.5	0.272642	0.277304
315	0.273036	0.277575
314.5	0.273271	0.27776
314	0.273548	0.277991
313.5	0.273984	0.278351
313	0.274543	0.278651
312.5	0.274929	0.278916
312	0.275229	0.279189
311.5	0.275869	0.27972
311	0.276668	0.280043
310.5	0.277324	0.280339
310	0.277907	0.28078
309.5	0.278892	0.281267
309	0.279904	0.282039
308.5	0.281019	0.282615
308	0.282454	0.283377
307.5	0.283862	0.28422
307	0.28549	0.285147
306.5	0.287343	0.286172
306	0.289536	0.287231
305.5	0.292059	0.288479
305	0.294862	0.289933
304.5	0.297692	0.291598
304	0.30095	0.293394
303.5	0.304384	0.295152
303	0.308251	0.297315
302.5	0.312239	0.299676
302	0.316704	0.302261
301.5	0.321244	0.305224
301	0.326011	0.308426
300.5	0.331115	0.311735
300	0.336639	0.315445
299.5	0.342053	0.319353
299	0.347729	0.32376
298.5	0.35367	0.328521
298	0.359672	0.333529
297.5	0.365756	0.339086
297	0.371855	0.34511
296.5	0.378576	0.3514
296	0.385134	0.35801
295.5	0.391829	0.365138
295	0.398645	0.373019
294.5	0.405666	0.381041
294	0.413087	0.389522
293.5	0.420445	0.398287
293	0.427717	0.407665
292.5	0.435449	0.417306
292	0.443316	0.42714
291.5	0.451159	0.43747
291	0.459052	0.448099
290.5	0.467012	0.459136
290	0.474936	0.470432
289.5	0.483554	0.481719
289	0.491989	0.493318
288.5	0.500149	0.505057
288	0.50875	0.516707
287.5	0.517578	0.528522
287	0.526275	0.540469
286.5	0.535024	0.552417
286	0.543765	0.564487
285.5	0.552717	0.576408
285	0.561758	0.588522
284.5	0.570631	0.600467
284	0.579795	0.612411
283.5	0.589021	0.624379
283	0.598167	0.636287
282.5	0.607142	0.648535
282	0.616285	0.660455
281.5	0.625895	0.672402
281	0.635212	0.684287
280.5	0.64459	0.696031
280	0.653965	0.707914
279.5	0.663465	0.719396
279	0.672553	0.730919
278.5	0.681564	0.742556
278	0.690638	0.754009
277.5	0.699606	0.765303
277	0.708567	0.776618
276.5	0.717616	0.787624
276	0.72695	0.798448
275.5	0.736065	0.809441
275	0.745369	0.820342
274.5	0.754664	0.830735
274	0.764043	0.841521
273.5	0.773702	0.852133
273	0.783064	0.862173
272.5	0.792546	0.87222
272	0.801984	0.882586
271.5	0.811244	0.892729
271	0.820348	0.9021
270.5	0.82975	0.911576
270	0.838917	0.920934
269.5	0.848515	0.930355
269	0.85809	0.939697
268.5	0.867593	0.948673
268	0.877354	0.957616
267.5	0.887196	0.966387
267	0.89725	0.975419
266.5	0.907526	0.984076
266	0.917462	0.992489
265.5	0.927774	1.00088
265	0.937725	1.00905
264.5	0.947921	1.01728
264	0.95816	1.02534
263.5	0.967821	1.03353
263	0.977172	1.04171
262.5	0.986433	1.04975
262	0.995188	1.05714
261.5	1.00344	1.0648
261	1.01096	1.07234
260.5	1.01799	1.07946
260	1.02451	1.08621
259.5	1.03043	1.09218
259	1.03563	1.09807
258.5	1.04027	1.10267
258	1.04467	1.10682
257.5	1.04855	1.11028
257	1.05187	1.1134
256.5	1.05482	1.11598
256	1.05733	1.11727
255.5	1.05962	1.11834
255	1.06137	1.11905
254.5	1.06268	1.11877
254	1.06379	1.11795
253.5	1.06468	1.117
253	1.0645	1.11573
252.5	1.06409	1.1136
252	1.06341	1.11099
251.5	1.06147	1.10818
251	1.05893	1.105
250.5	1.05571	1.10155
250	1.05179	1.09713
249.5	1.04716	1.09236
249	1.04248	1.0867
248.5	1.03706	1.08103
248	1.0313	1.07452
247.5	1.02545	1.06821
247	1.01897	1.06125
246.5	1.01226	1.05389
246	1.00488	1.04646
245.5	0.997512	1.03834
245	0.989384	1.0301
244.5	0.981589	1.02215
244	0.973461	1.01332
243.5	0.964818	1.00444
243	0.955932	0.995436
242.5	0.947031	0.986072
242	0.93799	0.976394
241.5	0.928654	0.966945
241	0.919252	0.957527
240.5	0.909778	0.948002
240	0.900436	0.938521
239.5	0.891309	0.929147
239	0.882345	0.919623
238.5	0.873489	0.910648
238	0.864813	0.902047
237.5	0.856455	0.893317
237	0.848223	0.884661
236.5	0.839845	0.876416
236	0.832331	0.868576
235.5	0.824971	0.86084
235	0.817728	0.853346
234.5	0.811096	0.846481
234	0.805002	0.839806
233.5	0.7991	0.833664
233	0.793778	0.828023
232.5	0.788676	0.822706
232	0.784631	0.818044
231.5	0.780709	0.813846
231	0.777374	0.80993
230.5	0.774626	0.80688
230	0.772222	0.803876

## Sheet: 7G
7G	ACAGGGGTCTGAGGACAGGGGTCTGAGGACA
	4 oC	95 oC
Wavelength (nm)	Abs	Abs
320	0.242197	0.255991
319.5	0.242293	0.256458
319	0.242458	0.256495
318.5	0.242656	0.256774
318	0.24282	0.256799
317.5	0.242834	0.257018
317	0.243045	0.257344
316.5	0.243216	0.257596
316	0.243327	0.257498
315.5	0.243681	0.257638
315	0.243788	0.257904
314.5	0.243806	0.258055
314	0.244067	0.258167
313.5	0.24418	0.258433
313	0.244499	0.2588
312.5	0.244798	0.259127
312	0.244756	0.259254
311.5	0.245196	0.259487
311	0.245317	0.25981
310.5	0.245567	0.260103
310	0.245907	0.260607
309.5	0.246285	0.261165
309	0.246646	0.26162
308.5	0.247132	0.26181
308	0.247543	0.26239
307.5	0.248166	0.263165
307	0.248715	0.263898
306.5	0.249183	0.264778
306	0.250061	0.265864
305.5	0.250645	0.26693
305	0.251739	0.268041
304.5	0.252962	0.269353
304	0.254115	0.270699
303.5	0.255266	0.272416
303	0.256987	0.274436
302.5	0.258713	0.276512
302	0.260689	0.278739
301.5	0.263098	0.281337
301	0.265569	0.28437
300.5	0.268429	0.2876
300	0.271665	0.291347
299.5	0.274998	0.295257
299	0.278801	0.299593
298.5	0.282967	0.304347
298	0.287404	0.309553
297.5	0.29246	0.315121
297	0.297878	0.321434
296.5	0.30376	0.32811
296	0.309937	0.335367
295.5	0.316778	0.342856
295	0.323837	0.351243
294.5	0.331283	0.360267
294	0.339376	0.369737
293.5	0.347824	0.379473
293	0.356525	0.389847
292.5	0.365727	0.400816
292	0.374974	0.412464
291.5	0.384291	0.424094
291	0.393825	0.436229
290.5	0.403366	0.448948
290	0.413028	0.461818
289.5	0.422575	0.475012
289	0.432342	0.488307
288.5	0.442005	0.501954
288	0.451572	0.515761
287.5	0.461006	0.529542
287	0.470656	0.543416
286.5	0.480435	0.557436
286	0.49021	0.571574
285.5	0.500191	0.585418
285	0.51019	0.599316
284.5	0.520214	0.613539
284	0.530385	0.627902
283.5	0.540751	0.641975
283	0.551272	0.65624
282.5	0.561668	0.670571
282	0.572356	0.684616
281.5	0.582868	0.69893
281	0.593441	0.713337
280.5	0.604175	0.72766
280	0.6149	0.741709
279.5	0.625451	0.756158
279	0.636149	0.770137
278.5	0.646727	0.784337
278	0.65722	0.798285
277.5	0.667624	0.812142
277	0.677738	0.826153
276.5	0.687937	0.839775
276	0.698018	0.85338
275.5	0.708498	0.86706
275	0.718812	0.880544
274.5	0.729079	0.894307
274	0.73938	0.907704
273.5	0.749878	0.920864
273	0.760185	0.933765
272.5	0.770804	0.946429
272	0.780831	0.959065
271.5	0.790992	0.97179
271	0.801223	0.984238
270.5	0.811245	0.995963
270	0.821077	1.00771
269.5	0.830903	1.01935
269	0.84044	1.03069
268.5	0.849899	1.04194
268	0.859281	1.05235
267.5	0.868501	1.06278
267	0.877852	1.07311
266.5	0.886689	1.08324
266	0.895277	1.09279
265.5	0.904089	1.10229
265	0.912677	1.11145
264.5	0.92119	1.12047
264	0.92991	1.12945
263.5	0.93868	1.13824
263	0.947752	1.14696
262.5	0.956136	1.15568
262	0.96515	1.16417
261.5	0.974108	1.17305
261	0.982379	1.18121
260.5	0.990728	1.18864
260	0.998708	1.19544
259.5	1.00596	1.20202
259	1.01265	1.20811
258.5	1.01898	1.21323
258	1.02478	1.21746
257.5	1.03016	1.22082
257	1.03456	1.22327
256.5	1.03842	1.22529
256	1.04221	1.2265
255.5	1.04564	1.22646
255	1.04892	1.22602
254.5	1.05155	1.22492
254	1.05384	1.2232
253.5	1.05636	1.22103
253	1.05807	1.21883
252.5	1.05997	1.21552
252	1.06105	1.21185
251.5	1.06233	1.20797
251	1.06252	1.20329
250.5	1.06235	1.19794
250	1.0614	1.19216
249.5	1.06004	1.18618
249	1.0578	1.17936
248.5	1.05509	1.17192
248	1.05193	1.16381
247.5	1.04758	1.15521
247	1.04305	1.14635
246.5	1.03822	1.13725
246	1.03261	1.12754
245.5	1.02597	1.11773
245	1.01918	1.1073
244.5	1.01191	1.0973
244	1.00421	1.08662
243.5	0.996168	1.07557
243	0.987272	1.06468
242.5	0.978287	1.05339
242	0.968959	1.04216
241.5	0.958986	1.03052
241	0.949054	1.01921
240.5	0.938887	1.00747
240	0.928337	0.996076
239.5	0.917812	0.984774
239	0.907031	0.97381
238.5	0.896792	0.962869
238	0.88635	0.952206
237.5	0.876355	0.941904
237	0.866204	0.931724
236.5	0.856403	0.921957
236	0.846624	0.91236
235.5	0.837236	0.903444
235	0.828271	0.895103
234.5	0.819583	0.887056
234	0.811422	0.879729
233.5	0.803689	0.872977
233	0.796734	0.866334
232.5	0.790279	0.860585
232	0.784304	0.855676
231.5	0.778706	0.851037
231	0.77359	0.847264
230.5	0.769405	0.843742
230	0.765848	0.84138

## Sheet: 8G
TCC	ACAGGGGTCCGGGGACAGGGGTCCGGGGACA
	4 oC	95 oC
Wavelength (nm)	Abs	Abs
320	0.26789	0.261024
319.5	0.26811	0.261293
319	0.268306	0.261475
318.5	0.268503	0.261744
318	0.268662	0.262047
317.5	0.268835	0.262312
317	0.269035	0.262632
316.5	0.269302	0.262931
316	0.269461	0.26325
315.5	0.269633	0.263596
315	0.269877	0.263864
314.5	0.270126	0.264188
314	0.270317	0.264544
313.5	0.270566	0.26485
313	0.270949	0.26519
312.5	0.271284	0.265637
312	0.271757	0.266081
311.5	0.272253	0.266551
311	0.272906	0.267061
310.5	0.273558	0.267604
310	0.274325	0.268192
309.5	0.275216	0.26884
309	0.276295	0.269567
308.5	0.277441	0.270345
308	0.278802	0.27115
307.5	0.280354	0.272108
307	0.282091	0.273151
306.5	0.28411	0.274297
306	0.286369	0.275564
305.5	0.288877	0.277021
305	0.291624	0.278562
304.5	0.294715	0.280329
304	0.298044	0.282224
303.5	0.301689	0.284385
303	0.305527	0.286768
302.5	0.309699	0.289381
302	0.314156	0.292242
301.5	0.318842	0.295442
301	0.323775	0.298954
300.5	0.328918	0.302847
300	0.334345	0.307061
299.5	0.340027	0.311656
299	0.345887	0.316724
298.5	0.352008	0.322187
298	0.35829	0.328189
297.5	0.364786	0.334595
297	0.371479	0.341509
296.5	0.378457	0.348975
296	0.385653	0.356891
295.5	0.393047	0.365352
295	0.400643	0.374358
294.5	0.408476	0.383876
294	0.416541	0.393947
293.5	0.42476	0.404438
293	0.433098	0.415425
292.5	0.441585	0.426915
292	0.450166	0.438828
291.5	0.458791	0.451096
291	0.467551	0.463678
290.5	0.47636	0.476634
290	0.485191	0.489927
289.5	0.494024	0.503379
289	0.502934	0.516972
288.5	0.511916	0.530688
288	0.520822	0.544497
287.5	0.529804	0.558324
287	0.538732	0.572172
286.5	0.547692	0.585973
286	0.556672	0.599752
285.5	0.565613	0.613441
285	0.574596	0.627136
284.5	0.583608	0.640765
284	0.592691	0.654318
283.5	0.601804	0.667877
283	0.610897	0.68136
282.5	0.620058	0.694807
282	0.629209	0.708225
281.5	0.638308	0.721503
281	0.647457	0.734743
280.5	0.656563	0.747865
280	0.665756	0.760871
279.5	0.674938	0.77379
279	0.684195	0.786472
278.5	0.693477	0.7992
278	0.702784	0.811666
277.5	0.712095	0.824053
277	0.721418	0.836208
276.5	0.730932	0.84825
276	0.740414	0.860235
275.5	0.749901	0.871907
275	0.759496	0.883439
274.5	0.769134	0.894711
274	0.77874	0.905863
273.5	0.788352	0.916766
273	0.797936	0.927468
272.5	0.80751	0.937994
272	0.817157	0.948362
271.5	0.826704	0.958523
271	0.836355	0.968544
270.5	0.845969	0.978381
270	0.855711	0.988001
269.5	0.865441	0.997426
269	0.87531	1.00667
268.5	0.885207	1.01571
268	0.895141	1.02455
267.5	0.905176	1.03323
267	0.915348	1.04184
266.5	0.925468	1.05032
266	0.935695	1.05861
265.5	0.945964	1.06681
265	0.956156	1.07504
264.5	0.966364	1.08323
264	0.976239	1.09128
263.5	0.985899	1.09939
263	0.995183	1.10753
262.5	1.00414	1.11554
262	1.01259	1.12345
261.5	1.02054	1.13104
261	1.0278	1.13835
260.5	1.03447	1.14532
260	1.04052	1.15176
259.5	1.04588	1.15762
259	1.05059	1.16281
258.5	1.0547	1.1674
258	1.05825	1.17125
257.5	1.06107	1.17422
257	1.06347	1.17641
256.5	1.0653	1.17781
256	1.06667	1.17847
255.5	1.06746	1.17838
255	1.06775	1.17745
254.5	1.06752	1.17592
254	1.06669	1.17377
253.5	1.06516	1.17099
253	1.06305	1.16762
252.5	1.06008	1.16365
252	1.05632	1.15923
251.5	1.05184	1.15415
251	1.04651	1.14842
250.5	1.04033	1.14203
250	1.03332	1.13496
249.5	1.02551	1.12724
249	1.01692	1.11877
248.5	1.00758	1.10977
248	0.997625	1.10001
247.5	0.987096	1.08971
247	0.976093	1.07886
246.5	0.964665	1.06761
246	0.952937	1.0558
245.5	0.940911	1.04363
245	0.928565	1.03112
244.5	0.915953	1.01845
244	0.903118	1.00558
243.5	0.890056	0.992543
243	0.876934	0.979452
242.5	0.863716	0.96625
242	0.850488	0.953064
241.5	0.837238	0.939793
241	0.824035	0.926575
240.5	0.811062	0.913502
240	0.798222	0.900565
239.5	0.785485	0.88786
239	0.772976	0.875354
238.5	0.760828	0.86323
238	0.749032	0.851468
237.5	0.737568	0.840118
237	0.726483	0.829299
236.5	0.715995	0.818976
236	0.705985	0.809254
235.5	0.696509	0.800045
235	0.687569	0.791515
234.5	0.679288	0.783657
234	0.671617	0.776345
233.5	0.664472	0.769655
233	0.657966	0.763566
232.5	0.652078	0.758106
232	0.646802	0.753214
231.5	0.642095	0.748833
231	0.637973	0.744965
230.5	0.634522	0.741752
230	0.631641	0.739175
229.5	0.629402	0.737327
229	0.627804	0.736262
228.5	0.626911	0.735883
228	0.62669	0.736476
227.5	0.627185	0.737942
227	0.628345	0.74027
226.5	0.630245	0.743533
226	0.632904	0.747781
225.5	0.636332	0.753297
225	0.64058	0.759901
224.5	0.64565	0.76788
224	0.651675	0.777302
223.5	0.658695	0.788451
223	0.666777	0.80147
222.5	0.67598	0.816486
222	0.686323	0.833601
221.5	0.697803	0.85303
221	0.710401	0.874807
220.5	0.724215	0.899231
220	0.739011	0.926278

## Sheet: 9G
9G	ACAGGGGTCCTGGGGACAGGGGTCCTGGGGACA
	4 oC	95 oC
Wavelength (nm)	Abs	Abs
320	0.250709	0.224812
319.5	0.250868	0.224877
319	0.251006	0.224987
318.5	0.251136	0.225072
318	0.251275	0.225232
317.5	0.251465	0.225367
317	0.251561	0.225499
316.5	0.251641	0.225609
316	0.251728	0.225776
315.5	0.251854	0.225909
315	0.251978	0.226058
314.5	0.252057	0.22617
314	0.252147	0.226293
313.5	0.252284	0.226468
313	0.252406	0.226669
312.5	0.252608	0.226904
312	0.252737	0.227122
311.5	0.252977	0.227379
311	0.253218	0.227687
310.5	0.253471	0.228033
310	0.253766	0.228393
309.5	0.25409	0.228827
309	0.254533	0.22932
308.5	0.25493	0.229874
308	0.255449	0.230488
307.5	0.256024	0.231163
307	0.256666	0.232023
306.5	0.257361	0.232862
306	0.258187	0.233909
305.5	0.259117	0.235041
305	0.260159	0.23636
304.5	0.261344	0.237816
304	0.262703	0.239398
303.5	0.264207	0.241176
303	0.265944	0.243187
302.5	0.267838	0.245393
302	0.269982	0.247802
301.5	0.272353	0.250493
301	0.274962	0.253431
300.5	0.277892	0.256726
300	0.281056	0.260334
299.5	0.284612	0.264242
299	0.288473	0.268565
298.5	0.292618	0.273322
298	0.297089	0.278512
297.5	0.301879	0.284099
297	0.306986	0.290183
296.5	0.312379	0.296728
296	0.318124	0.30376
295.5	0.324207	0.311237
295	0.330687	0.319232
294.5	0.337513	0.327726
294	0.34464	0.3367
293.5	0.351987	0.346091
293	0.359691	0.356006
292.5	0.367563	0.366365
292	0.375671	0.37704
291.5	0.383868	0.388076
291	0.392223	0.399442
290.5	0.400659	0.411082
290	0.409175	0.42292
289.5	0.417692	0.434942
289	0.426219	0.447121
288.5	0.434808	0.459454
288	0.443338	0.47189
287.5	0.451945	0.484343
287	0.460497	0.496936
286.5	0.469145	0.509486
286	0.477763	0.521961
285.5	0.486389	0.534474
285	0.495052	0.546878
284.5	0.503773	0.559268
284	0.512574	0.57154
283.5	0.521352	0.583736
283	0.530199	0.595926
282.5	0.53906	0.608038
282	0.547844	0.620077
281.5	0.556575	0.6321
281	0.56525	0.643956
280.5	0.573896	0.655809
280	0.582418	0.667491
279.5	0.590912	0.679174
279	0.599432	0.690663
278.5	0.607873	0.702033
278	0.616342	0.713227
277.5	0.624782	0.72437
277	0.633253	0.735338
276.5	0.641683	0.746126
276	0.65004	0.756707
275.5	0.658494	0.767138
275	0.666909	0.777471
274.5	0.675336	0.787537
274	0.683688	0.797482
273.5	0.692046	0.807132
273	0.700419	0.81673
272.5	0.708782	0.826079
272	0.71703	0.835272
271.5	0.725244	0.844265
271	0.733399	0.853031
270.5	0.741517	0.861649
270	0.749548	0.869989
269.5	0.757444	0.87818
269	0.765393	0.886169
268.5	0.773235	0.893974
268	0.781107	0.901606
267.5	0.788986	0.909105
267	0.796844	0.916392
266.5	0.804868	0.923542
266	0.812936	0.930677
265.5	0.821124	0.937673
265	0.829361	0.944577
264.5	0.837635	0.951459
264	0.845917	0.958307
263.5	0.854153	0.965131
263	0.862379	0.971885
262.5	0.870412	0.978427
262	0.878188	0.984905
261.5	0.885789	0.991076
261	0.892986	0.997047
260.5	0.89981	1.00262
260	0.906152	1.00779
259.5	0.912023	1.01241
259	0.917324	1.01641
258.5	0.922108	1.01984
258	0.92633	1.02261
257.5	0.92999	1.02468
257	0.93315	1.02606
256.5	0.935769	1.02672
256	0.937883	1.02681
255.5	0.939502	1.02621
255	0.940671	1.025
254.5	0.941366	1.02316
254	0.941654	1.02074
253.5	0.941475	1.01785
253	0.94074	1.01439
252.5	0.93941	1.01045
252	0.937511	1.00596
251.5	0.934975	1.00096
251	0.931662	0.995346
250.5	0.927654	0.989134
250	0.922886	0.982349
249.5	0.917363	0.974959
249	0.911084	0.967003
248.5	0.904159	0.958497
248	0.896529	0.949352
247.5	0.888347	0.939685
247	0.879596	0.929535
246.5	0.870371	0.918975
246	0.860724	0.908019
245.5	0.850669	0.896716
245	0.840297	0.885165
244.5	0.829549	0.873408
244	0.818578	0.861479
243.5	0.807296	0.849347
243	0.795863	0.837211
242.5	0.784274	0.824998
242	0.772515	0.812751
241.5	0.760691	0.800598
241	0.74887	0.78846
240.5	0.736983	0.776361
240	0.725208	0.76444
239.5	0.713513	0.752699
239	0.702083	0.741165
238.5	0.690778	0.729825
238	0.679799	0.718857
237.5	0.669135	0.708291
237	0.658807	0.698133
236.5	0.648907	0.688409
236	0.639294	0.679129
235.5	0.630198	0.670385
235	0.621577	0.662218
234.5	0.61342	0.654635
234	0.605783	0.647561
233.5	0.598688	0.641064
233	0.592148	0.635135
232.5	0.586193	0.629683
232	0.580787	0.624766
231.5	0.575911	0.620365
231	0.571538	0.616487
230.5	0.567751	0.613209
230	0.564495	0.610507
229.5	0.561756	0.608461
229	0.559619	0.607081
228.5	0.557994	0.606446
228	0.557028	0.606502
227.5	0.556695	0.607278
227	0.557019	0.608904
226.5	0.558008	0.611321
226	0.559556	0.614683
225.5	0.561829	0.618911
225	0.564832	0.624217
224.5	0.568587	0.630586
224	0.57304	0.638285
223.5	0.578372	0.647433
223	0.584596	0.658047
222.5	0.591798	0.670431
222	0.599969	0.684675
221.5	0.609162	0.700982
221	0.619347	0.719303
220.5	0.630579	0.739876
220	0.642752	0.762846

[truncated: 2 more sheets: 10G, 11Gr]
