# Supplementary material for: Structural insights into i-motif DNA structures in sequences from the insulin-linked polymorphic region
Source: Nat Commun. 2024 Aug 20;15:7119. doi: 10.1038/s41467-024-50553-0 (PMC11336075; doi:10.1038/s41467-024-50553-0)
Supplement: Supplementary file 4 — Source Data [file 41467_2024_50553_MOESM4_ESM.zip › Source Data G-rich ILPR - UV Melt (Table 2_Supp S7).xlsx]

## Sheet: Sequences
LABEL	Sequence
1G	ACAGGGGTGTGGGGACAGGGGTGTGGGGACA
2G	ACAGGGGTGTGGGCACAGGGGTGTGGGCACA
3G	ACAGGGGTGTGAGGACAGGGGTGTGAGGACA
4G	ATAGGGGTGTGGGGATAGGGGTGTGGGGATA
5G	ATAGGGGTGTGTGGATAGGGGTGTGTGGATA
6G	ACAGGGGTCTGGGGACAGGGGTCTGGGGACA
7G	ACAGGGGTCTGAGGACAGGGGTCTGAGGACA
8G	ACAGGGGTCCGGGGACAGGGGTCCGGGGACA
9G	ACAGGGGTCCTGGGGACAGGGGTCCTGGGGACA
10G	ACAGGGTCCTGGGGACAGGGTCCTGGGGACA
11G	ACAGGGGTCCCGGGGACAGGGGTCCCGGGGACA

## Sheet: 1G
1G	ACAGGGGTGTGGGGACAGGGGTGTGGGGACA
295 nm										260 nm
Melting					Annealing					Melting					Annealing
T oC	M1 - Abs295	M2 - Abs295	M3 - Abs295		T oC	A1 - Abs295	A2 - Abs295	A3 - Abs295		T oC	M1 - Abs260	M2 - Abs260	M3 - Abs260		T oC	A1 - Abs260	A2 - Abs260	A3 - Abs260
4.01	0.33089	0.452975	0.403538		94.99	0.387324	0.42223	0.510226		4	1.21023	1.20189	1.35765		94.99	0.789047	1.5085	1.51432
5.07	0.330889	0.452966	0.403452		93.95	0.387327	0.422252	0.510212		5.08	1.21049	1.2026	1.35777		93.92	0.789046	1.51029	1.51433
6.06	0.330887	0.452938	0.403346		92.93	0.38733	0.422277	0.510192		6.08	1.21076	1.20341	1.35791		92.92	0.789045	1.51255	1.51435
7.07	0.330884	0.452915	0.403221		91.94	0.387339	0.422301	0.510162		7.08	1.21103	1.20436	1.35808		91.92	0.789044	1.51505	1.51438
8.05	0.330882	0.452899	0.403084		90.93	0.387359	0.422321	0.510212		8.08	1.21131	1.2054	1.35826		90.92	0.789043	1.51747	1.5144
9.08	0.330879	0.452886	0.402937		89.92	0.387446	0.42233	0.510192		9.08	1.2116	1.20652	1.35847		89.92	0.789043	1.51936	1.51442
10.07	0.330876	0.452878	0.402789		88.91	0.387491	0.422323	0.510162		10.07	1.21189	1.2078	1.35871		88.91	0.789042	1.5211	1.51444
11.06	0.330874	0.452874	0.402645		87.91	0.387537	0.422294	0.510124		11.08	1.21218	1.20908	1.35897		87.92	0.78904	1.52265	1.51446
12.05	0.330871	0.452874	0.402513		86.92	0.387625	0.422238	0.510082		12.08	1.21241	1.21039	1.35926		86.92	0.789031	1.52402	1.51448
13.06	0.330869	0.452877	0.4024		85.92	0.387701	0.422151	0.510044		13.08	1.21248	1.21171	1.35955		85.92	0.789009	1.52533	1.5145
14.06	0.330867	0.452883	0.402314		84.92	0.387719	0.422033	0.510017		14.06	1.21254	1.21302	1.35987		84.92	0.788983	1.52657	1.51452
15.07	0.330865	0.45289	0.402251		83.92	0.387677	0.42189	0.510015		15.07	1.21261	1.21426	1.36021		83.92	0.788962	1.52775	1.51453
16.06	0.330863	0.452897	0.40221		82.94	0.387566	0.421736	0.51005		16.07	1.21269	1.21539	1.36057		82.92	0.788948	1.52897	1.51454
17.07	0.330861	0.452903	0.402189		81.92	0.387398	0.421589	0.51014		17.07	1.21275	1.21636	1.36094		81.92	0.788936	1.53012	1.51455
18.06	0.33086	0.452906	0.402185		80.92	0.387198	0.421476	0.510304		18.07	1.21281	1.21723	1.36132		80.91	0.788936	1.53123	1.51492
19.04	0.330858	0.452905	0.402195		79.93	0.386993	0.421427	0.510563		19.07	1.21288	1.21801	1.36172		79.91	0.788947	1.53227	1.51464
20.08	0.330856	0.452884	0.402213		78.98	0.38685	0.421476	0.514251		20.14	1.21296	1.21868	1.36213		78.94	0.788958	1.53322	1.51393
21.15	0.330854	0.452865	0.402237		77.99	0.386811	0.421661	0.51564		21.12	1.21306	1.21934	1.36255		77.91	0.788962	1.53413	1.51309
22.08	0.330853	0.452836	0.402264		76.98	0.386959	0.422043	0.517284		22.08	1.21315	1.22007	1.36298		76.94	0.78896	1.53506	1.51242
23.07	0.330851	0.452809	0.402291		76	0.387361	0.422696	0.5192		23.07	1.21324	1.22069	1.36342		75.93	0.788945	1.53585	1.51204
24.06	0.330849	0.452782	0.402319		74.99	0.387991	0.423528	0.521396		24.07	1.21334	1.22135	1.36386		74.93	0.788909	1.53662	1.51203
25.06	0.330848	0.452779	0.402348		74	0.388852	0.424505	0.523982		25.07	1.21344	1.22207	1.36431		73.93	0.788844	1.53738	1.51256
26.07	0.330846	0.452783	0.402379		72.99	0.389995	0.425629	0.526811		26.08	1.21353	1.22286	1.36476		72.95	0.788761	1.5379	1.51367
27.07	0.330845	0.452794	0.402413		71.99	0.391454	0.426929	0.529799		27.07	1.21362	1.22366	1.3652		71.93	0.788656	1.53835	1.51414
28.07	0.330843	0.45281	0.402452		70.99	0.39327	0.428453	0.532904		28.08	1.21371	1.22451	1.36563		70.93	0.788524	1.53893	1.51457
29.06	0.330842	0.452829	0.402495		70	0.395467	0.430253	0.536118		29.09	1.2138	1.22545	1.36605		69.92	0.788365	1.53936	1.51495
30.06	0.33084	0.452852	0.402545		68.98	0.39807	0.432383	0.539451		30.07	1.2139	1.2265	1.36646		68.94	0.78817	1.53948	1.51542
31.06	0.330839	0.452875	0.402599		68	0.400936	0.434894	0.542929		31.08	1.21401	1.22763	1.36688		67.94	0.787938	1.53921	1.51601
32.07	0.330837	0.452896	0.402657		66.98	0.404056	0.43783	0.546582		32.09	1.21412	1.22881	1.36728		66.94	0.787668	1.53871	1.51648
33.07	0.330835	0.452913	0.402715		65.98	0.407431	0.441226	0.550438		33.08	1.21423	1.23007	1.36767		65.93	0.787364	1.53803	1.51753
34.07	0.330833	0.452923	0.402771		65	0.411042	0.445104	0.554522		34.07	1.21433	1.23131	1.36806		64.95	0.787022	1.53761	1.51818
35.06	0.330831	0.452925	0.40282		64.01	0.414878	0.449472	0.558851		35.07	1.21443	1.23254	1.36844		63.94	0.786649	1.53695	1.51821
36.07	0.330829	0.452902	0.40286		62.98	0.418916	0.454319	0.563368		36.08	1.21453	1.23382	1.36882		62.93	0.786248	1.5427	1.51359
37.07	0.330827	0.452865	0.402887		61.98	0.423133	0.459615	0.568279		37.07	1.21462	1.23511	1.3692		61.94	0.785827	1.53362	1.50586
38.06	0.330824	0.452827	0.402901		61.01	0.427508	0.465307	0.573474		38.08	1.21472	1.23625	1.36958		60.93	0.785389	1.51534	1.49706
39.07	0.330821	0.452807	0.402899		60	0.431993	0.471318	0.578803		39.06	1.21484	1.23732	1.36997		59.93	0.784946	1.48165	1.48781
40.07	0.330818	0.452789	0.402877		58.97	0.43654	0.477545	0.584104		40.07	1.21496	1.23827	1.37036		58.94	0.784506	1.4404	1.47978
41.06	0.330816	0.452788	0.402848		57.96	0.440971	0.48377	0.589254		41.08	1.21509	1.23918	1.37076		57.94	0.784079	1.39935	1.47494
42.06	0.330814	0.452794	0.402811		57	0.445096	0.489607	0.594127		42.08	1.21522	1.24001	1.37117		56.93	0.783669	1.36622	1.47299
43.07	0.330812	0.452806	0.402769		55.99	0.44888	0.494978	0.598623		43.08	1.21534	1.24073	1.37158		55.94	0.783276	1.34666	1.47349
44.07	0.330811	0.452818	0.402722		54.97	0.452312	0.499828	0.602468		44.08	1.21547	1.24144	1.37201		54.93	0.782933	1.34585	1.47266
45.05	0.330809	0.452834	0.402675		53.97	0.455378	0.504128	0.605657		45.08	1.21559	1.2421	1.37244		53.94	0.782642	1.34426	1.4725
46.08	0.330809	0.452855	0.40263		53	0.45808	0.507869	0.608224		46.08	1.2157	1.24276	1.37288		52.94	0.782404	1.34902	1.4732
47.07	0.330808	0.452873	0.40259		51.99	0.460424	0.511059	0.610194		47.08	1.21583	1.2434	1.37332		51.93	0.782216	1.34946	1.47363
48.07	0.330806	0.452893	0.402557		50.99	0.462414	0.513726	0.611618		48.07	1.21596	1.24397	1.37376		50.94	0.782067	1.35	1.47422
49.06	0.330803	0.452912	0.402534		49.96	0.464042	0.515912	0.612567		49.07	1.21611	1.24448	1.37419		49.94	0.781944	1.35063	1.47493
50.08	0.330796	0.452928	0.402522		49	0.46559	0.517671	0.613124		50.08	1.21626	1.24503	1.37463		48.94	0.781837	1.35129	1.47562
51.06	0.330784	0.452939	0.402523		47.99	0.466938	0.519066	0.613387		51.08	1.21643	1.24564	1.37506		47.93	0.781733	1.352	1.4763
52.07	0.33077	0.452894	0.402538		46.99	0.467963	0.520164	0.613459		52.07	1.21659	1.24623	1.37549		46.94	0.781632	1.35274	1.47705
53.07	0.330754	0.452885	0.402567		45.97	0.468751	0.521035	0.613441		53.06	1.21672	1.24683	1.37592		45.94	0.781535	1.35342	1.47766
54.07	0.330743	0.452877	0.402607		44.99	0.469382	0.52174	0.613431		54.08	1.21687	1.24745	1.37635		44.94	0.781451	1.35476	1.47826
55.06	0.330732	0.452905	0.402658		43.99	0.470117	0.522331	0.613618		55.07	1.21698	1.24806	1.37678		43.93	0.781386	1.35505	1.47879
56.08	0.330713	0.45294	0.402714		42.99	0.470825	0.522843	0.613812		56.07	1.21709	1.24867	1.37722		42.93	0.781339	1.35446	1.47928
57.06	0.330686	0.453	0.402762		41.98	0.471344	0.523283	0.613975		57.07	1.21722	1.24921	1.37766		41.92	0.781314	1.35344	1.47983
58.05	0.330653	0.453092	0.402762		40.97	0.471695	0.523631	0.614077		58.08	1.21737	1.24974	1.37812		40.93	0.781308	1.35223	1.48046
59.07	0.330622	0.453169	0.402737		39.98	0.471859	0.523828	0.614135		59.07	1.21754	1.2502	1.37859		39.92	0.781315	1.35094	1.48092
60.08	0.330614	0.453215	0.402486		38.97	0.47213	0.523846	0.614143		60.07	1.21778	1.25062	1.3791		38.92	0.781311	1.34988	1.48143
61.08	0.330651	0.453027	0.402307		37.97	0.472183	0.523793	0.614119		61.07	1.21803	1.25103	1.37964		37.92	0.781307	1.34929	1.48189
62.06	0.330748	0.452845	0.402041		36.98	0.472084	0.523694	0.614065		62.08	1.21828	1.25142	1.38015		36.94	0.781304	1.34982	1.4822
63.06	0.330902	0.452587	0.401653		35.96	0.472085	0.523571	0.614023		63.06	1.21853	1.25179	1.38064		35.92	0.781301	1.34969	1.48253
64.08	0.331083	0.451719	0.401106		34.96	0.471942	0.523442	0.614022		64.08	1.21875	1.25214	1.38111		34.93	0.781298	1.34942	1.48283
65.07	0.331233	0.450385	0.400364		33.97	0.471734	0.52332	0.614044		65.06	1.21901	1.25254	1.38156		33.93	0.781295	1.34931	1.48312
66.07	0.331275	0.448627	0.399387		32.99	0.471724	0.523214	0.614089		66.08	1.21928	1.25303	1.38201		32.93	0.781292	1.34949	1.48351
67.07	0.331121	0.447044	0.398127		31.98	0.471687	0.523131	0.614152		67.07	1.21959	1.25348	1.38254		31.93	0.781289	1.34972	1.48383
68.06	0.330683	0.444794	0.396542		30.98	0.471716	0.523067	0.614225		68.09	1.22002	1.25478	1.38321		30.94	0.781287	1.3501	1.48424
69.07	0.329879	0.441967	0.394601		29.99	0.47158	0.523025	0.6143		69.07	1.22102	1.25683	1.38401		29.93	0.781284	1.3508	1.48461
70.06	0.32864	0.438964	0.392281		28.96	0.471525	0.523002	0.614369		70.08	1.22209	1.25902	1.38493		28.91	0.781281	1.35127	1.48491
71.06	0.326828	0.43631	0.389581		27.95	0.471437	0.522994	0.614421		71.07	1.22318	1.26122	1.3862		27.92	0.781278	1.3516	1.4853
72.05	0.324651	0.432665	0.386507		26.92	0.471587	0.522996	0.614449		72.07	1.22439	1.26416	1.38751		26.93	0.781276	1.35156	1.48559
73.08	0.321854	0.428149	0.383084		25.81	0.471754	0.523004	0.614464		73.07	1.22564	1.26755	1.38883		25.85	0.781274	1.35171	1.4858
74.06	0.318641	0.423005	0.379369		24.9	0.471715	0.523016	0.614461		74.07	1.22725	1.27099	1.39008		24.89	0.781272	1.35201	1.48605
75.07	0.314913	0.417567	0.375536		23.95	0.471526	0.523029	0.614437		75.08	1.22886	1.2745	1.39132		23.91	0.78127	1.3522	1.48627
76.07	0.310874	0.41197	0.371691		22.96	0.471577	0.523046	0.614386		76.07	1.23048	1.27803	1.39259		22.93	0.781268	1.35201	1.48648
77.06	0.306731	0.406384	0.367941		21.95	0.471634	0.523067	0.614307		77.07	1.23213	1.28153	1.39391		21.92	0.781266	1.3522	1.48668
78.06	0.302681	0.400985	0.364387		20.96	0.471975	0.52309	0.614204		78.08	1.23375	1.28495	1.39523		20.93	0.781264	1.35208	1.48684
79.08	0.298895	0.395876	0.361119		19.96	0.471954	0.52311	0.614081		79.08	1.23536	1.28829	1.39653		19.92	0.781262	1.35166	1.487
80.07	0.295504	0.391379	0.358216		18.97	0.471906	0.523126	0.613942		80.1	1.23693	1.29162	1.39773		18.93	0.78126	1.35178	1.4872
81.06	0.292598	0.387294	0.355735		17.97	0.471912	0.523141	0.613834		81.06	1.2384	1.29409	1.39877		17.93	0.781258	1.3524	1.48729
82.06	0.290223	0.383495	0.353709		16.97	0.471925	0.523157	0.613783		82.08	1.23928	1.29579	1.39964		16.92	0.781257	1.35295	1.48736
83.07	0.288373	0.380531	0.352151		15.97	0.471898	0.523177	0.613787		83.07	1.24008	1.29732	1.40035		15.93	0.781255	1.35304	1.48734
84.07	0.287026	0.378443	0.351026		14.97	0.47191	0.523201	0.613858		84.08	1.24083	1.29884	1.40068		14.92	0.781253	1.35322	1.48733
85.06	0.286138	0.377346	0.350281		13.96	0.471791	0.523233	0.613984		85.06	1.24143	1.29959	1.40093		13.93	0.781251	1.35409	1.48745
86.07	0.285637	0.376403	0.349852		12.96	0.471758	0.523276	0.614151		86.08	1.24189	1.29988	1.40111		12.92	0.781249	1.35519	1.48739
87.07	0.285441	0.376205	0.349667		11.95	0.471845	0.523345	0.614345		87.07	1.24198	1.3001	1.40131		11.92	0.781247	1.3555	1.48747
88.06	0.285457	0.376795	0.349654		10.94	0.472093	0.523436	0.614553		88.05	1.24205	1.30021	1.40153		10.93	0.781245	1.35579	1.48764
89.06	0.285593	0.377691	0.349743		9.93	0.472224	0.523542	0.614765		89.09	1.24209	1.30025	1.40171		9.92	0.781243	1.35616	1.48763
90.06	0.285904	0.376205	0.349873		8.93	0.472462	0.523659	0.614975		90.08	1.24211	1.3003	1.40184		8.92	0.781241	1.35603	1.48761
91.07	0.286064	0.376795	0.350004		7.92	0.472526	0.523782	0.615182		91.06	1.24212	1.30034	1.40196		7.91	0.78124	1.35586	1.48748
92.07	0.28624	0.377691	0.350122		6.91	0.472634	0.523907	0.615366		92.08	1.24213	1.30038	1.40206		6.92	0.781238	1.35612	1.48751
93.06	0.286238	0.377661	0.350004		5.92	0.472821	0.524029	0.615182		93.06	1.24214	1.30042	1.40215		5.92	0.781236	1.35665	1.4877
94.06	0.286235	0.377561	0.350122		4.91	0.472634	0.524143	0.615366		94.08	1.24215	1.30046	1.40223		4.93	0.781235	1.35725	1.48787
95.06	0.286235	0.377503	0.35024		3.92	0.472821	0.524242	0.614765		95.07	1.24215	1.3005	1.40229		3.92	0.781234	1.35723	1.48817

## Sheet: 2G
2G	ACAGGGGTGTGGGCACAGGGGTGTGGGCACA
295 nm										260 nm
Melting					Annealing					Melting					Annealing
T oC	M1 - Abs295	M2 - Abs295	M3 - Abs295		T oC	A1 - Abs295	A2 - Abs295	A3 - Abs295		T oC	M1 - Abs260	M2 - Abs260	M3 - Abs260		T oC	A1 - Abs260	A2 - Abs260	A3 - Abs260
3.99	0.427839	0.463286	0.545743		94.99	0.398836	0.489454	0.514983		4	0.975543	1.16352	1.41742		94.99	1.20166	1.44731	1.09747
4.65	0.44614	0.463308	0.545744		94.36	0.398836	0.489455	0.515933		4.56	0.975543	1.16352	1.41742		94.44	1.20166	1.4473	1.09747
5.63	0.455302	0.463296	0.545745		93.37	0.398838	0.489457	0.517929		5.59	0.975544	1.16352	1.41742		93.42	1.20166	1.4473	1.09746
6.64	0.427839	0.463286	0.545745		92.37	0.39884	0.48946	0.519921		6.59	0.975544	1.16352	1.41742		92.42	1.20166	1.4473	1.09746
7.63	0.44614	0.463262	0.545746		91.35	0.398845	0.489464	0.521785		7.57	0.975546	1.16352	1.41742		91.41	1.20166	1.4473	1.09745
8.64	0.455302	0.463225	0.545746		90.33	0.398851	0.489469	0.523807		8.57	0.975548	1.16352	1.41742		90.41	1.20165	1.4473	1.09744
9.62	0.46114	0.463183	0.545746		89.33	0.398859	0.489476	0.525244		9.57	0.975553	1.16351	1.41742		89.42	1.20165	1.4473	1.09744
10.62	0.463273	0.463123	0.545746		88.33	0.398867	0.489483	0.527068		10.59	0.97556	1.16351	1.41742		88.42	1.20165	1.4473	1.09744
11.61	0.463122	0.463049	0.545744		87.34	0.398875	0.489491	0.528893		11.57	0.97557	1.16349	1.41742		87.42	1.20165	1.44729	1.09744
12.63	0.459304	0.462965	0.545742		86.35	0.398881	0.489501	0.530401		12.58	0.975585	1.16348	1.41742		86.42	1.20164	1.44729	1.09744
13.63	0.455225	0.462872	0.545737		85.34	0.398882	0.489511	0.531984		13.58	0.975606	1.16346	1.41742		85.43	1.20163	1.44729	1.09745
14.63	0.447242	0.462777	0.545731		84.35	0.398877	0.489521	0.53344		14.57	0.975635	1.16343	1.41742		84.42	1.20163	1.44729	1.09747
15.63	0.434928	0.462679	0.545724		83.36	0.398864	0.48953	0.535107		15.58	0.975674	1.1634	1.41742		83.44	1.20161	1.44728	1.0975
16.64	0.422501	0.462584	0.545714		82.33	0.398841	0.489539	0.536706		16.57	0.975726	1.16337	1.41742		82.41	1.2016	1.44728	1.09754
17.63	0.415716	0.462492	0.545704		81.36	0.398806	0.489547	0.538216		17.58	0.975792	1.16333	1.41743		81.42	1.20159	1.44727	1.09758
18.63	0.408508	0.462407	0.545695		80.35	0.398757	0.489552	0.539583		18.59	0.975877	1.1633	1.41744		80.42	1.20158	1.44727	1.09764
19.7	0.404077	0.462328	0.545687		79.32	0.398695	0.489553	0.541481		19.58	0.975984	1.16326	1.41746		79.44	1.20156	1.44727	1.0977
20.71	0.399502	0.462261	0.545682		78.34	0.398622	0.489551	0.542786		20.56	0.976117	1.16324	1.41748		78.43	1.20155	1.44727	1.09776
21.77	0.394761	0.462209	0.545683		77.35	0.398542	0.489543	0.544405		21.59	0.976281	1.16322	1.41752		77.43	1.20158	1.44726	1.09782
22.68	0.396442	0.462174	0.545692		76.35	0.398463	0.489531	0.546028		22.58	0.976481	1.16322	1.41757		76.4	1.20163	1.44726	1.09788
23.64	0.391941	0.462142	0.54571		75.32	0.398394	0.489513	0.547575		23.61	0.976722	1.16324	1.41763		75.43	1.20168	1.44725	1.09793
24.65	0.361725	0.462121	0.545738		74.34	0.398345	0.489491	0.549236		24.58	0.97701	1.16329	1.4177		74.41	1.20172	1.44724	1.09796
25.65	0.351455	0.462137	0.545778		73.34	0.39833	0.489465	0.550725		25.58	0.977353	1.16338	1.4178		73.43	1.20176	1.44723	1.09796
26.63	0.353243	0.462157	0.54583		72.33	0.398364	0.489439	0.552161		26.59	0.977757	1.16352	1.41793		72.43	1.20175	1.44723	1.09794
27.65	0.355519	0.462161	0.545892		71.31	0.398459	0.489417	0.553689		27.58	0.978229	1.16372	1.41808		71.42	1.20173	1.44722	1.09787
28.67	0.357035	0.462165	0.545961		70.34	0.398633	0.489404	0.555223		28.59	0.978777	1.16398	1.41826		70.42	1.20163	1.44718	1.09775
29.63	0.358613	0.462148	0.546034		69.35	0.398898	0.489408	0.557162		29.59	0.979409	1.16433	1.41848		69.41	1.20145	1.44706	1.09757
30.64	0.359953	0.46209	0.546106		68.34	0.39927	0.489436	0.558476		30.58	0.980131	1.16477	1.41874		68.4	1.20117	1.44685	1.09733
31.66	0.361509	0.46202	0.546167		67.34	0.399758	0.4895	0.560038		31.58	0.980952	1.16532	1.41905		67.41	1.20078	1.44653	1.097
32.65	0.363362	0.461934	0.546208		66.33	0.400374	0.489611	0.561306		32.58	0.981885	1.16599	1.4194		66.41	1.20023	1.44608	1.09659
33.64	0.365027	0.461828	0.54622		65.34	0.401125	0.489781	0.562652		33.59	0.982939	1.1668	1.41982		65.41	1.1995	1.44545	1.09609
34.66	0.36712	0.461695	0.546191		64.37	0.402014	0.490025	0.563988		34.56	0.984127	1.16777	1.42029		64.42	1.19859	1.44466	1.09548
35.67	0.36869	0.461532	0.54611		63.33	0.403043	0.490353	0.565299		35.6	0.985456	1.1689	1.42083		63.41	1.19752	1.44368	1.09476
36.63	0.370336	0.461338	0.545965		62.36	0.40421	0.49078	0.566744		36.59	0.986937	1.17022	1.42145		62.41	1.19626	1.44253	1.09393
37.64	0.371979	0.461114	0.545748		61.35	0.405512	0.491313	0.568024		37.59	0.988575	1.17175	1.42213		61.42	1.19482	1.44119	1.09297
38.68	0.373571	0.460857	0.545447		60.36	0.406941	0.491961	0.569594		38.59	0.990378	1.17351	1.4229		60.43	1.19322	1.43966	1.09189
39.66	0.375116	0.460569	0.545055		59.33	0.408492	0.492728	0.571111		39.57	0.99235	1.17552	1.42374		59.41	1.19146	1.43801	1.09067
40.64	0.376392	0.460247	0.544555		58.36	0.410156	0.493614	0.572673		40.57	0.994496	1.1778	1.42467		58.42	1.18957	1.43623	1.08933
41.66	0.377102	0.459892	0.543957		57.34	0.411924	0.494615	0.573842		41.57	0.996818	1.18037	1.42569		57.42	1.18754	1.43439	1.08787
42.66	0.378352	0.459497	0.543265		56.33	0.413788	0.495722	0.575808		42.6	0.999317	1.18325	1.42685		56.43	1.18537	1.43245	1.08628
43.64	0.37909	0.459053	0.542483		55.31	0.415737	0.49692	0.577386		43.57	1.00199	1.18644	1.42812		55.41	1.18308	1.43044	1.08458
44.65	0.380791	0.458558	0.541614		54.35	0.417757	0.498193	0.579129		44.58	1.00484	1.18997	1.42952		54.42	1.18074	1.4284	1.08279
45.67	0.382423	0.458013	0.540658		53.34	0.419835	0.499519	0.580712		45.57	1.00786	1.19384	1.43104		53.43	1.17835	1.42632	1.08091
46.68	0.384096	0.457374	0.539617		52.31	0.421955	0.500874	0.582387		46.59	1.01105	1.19805	1.43266		52.42	1.17595	1.42421	1.07897
47.66	0.385892	0.456658	0.538491		51.34	0.424099	0.502233	0.584295		47.58	1.0144	1.21272	1.43439		51.43	1.17356	1.42211	1.07696
48.66	0.387573	0.455858	0.537283		50.36	0.426247	0.503569	0.585999		48.58	1.01789	1.21822	1.43621		50.41	1.17118	1.41999	1.07492
49.68	0.388927	0.454959	0.535995		49.35	0.428378	0.504856	0.58767		49.6	1.02153	1.22398	1.43812		49.41	1.16885	1.4179	1.0729
50.66	0.384796	0.453976	0.534629		48.32	0.430468	0.50607	0.589499		50.58	1.0253	1.22996	1.4401		48.41	1.16661	1.4159	1.07093
51.65	0.385962	0.452932	0.533191		47.36	0.432494	0.507191	0.591393		51.56	1.02918	1.23613	1.44216		47.43	1.16449	1.41399	1.06906
52.65	0.386996	0.451821	0.531685		46.34	0.434431	0.508201	0.592942		52.6	1.03318	1.24248	1.44427		46.42	1.16248	1.41221	1.0673
53.68	0.3882	0.450656	0.530121		45.35	0.436255	0.509089	0.594682		53.58	1.03724	1.24895	1.44643		45.42	1.16061	1.41055	1.06568
54.65	0.389171	0.449448	0.528509		44.35	0.437945	0.509847	0.596454		54.59	1.04137	1.25551	1.44863		44.43	1.15896	1.40907	1.06422
55.66	0.389978	0.448215	0.52686		43.31	0.43948	0.510473	0.59784		55.56	1.04551	1.26211	1.45086		43.43	1.15747	1.40777	1.06291
56.68	0.391254	0.44698	0.525189		42.35	0.440844	0.51097	0.599692		56.57	1.04966	1.26871	1.4531		42.43	1.15619	1.40665	1.06178
57.67	0.3928	0.44576	0.523511		41.35	0.442025	0.511345	0.600856		57.58	1.05379	1.27519	1.45535		41.44	1.15515	1.40575	1.06082
58.64	0.394379	0.44457	0.521844		40.33	0.443021	0.51161	0.602241		58.58	1.05788	1.28154	1.45759		40.42	1.15432	1.40505	1.06003
59.66	0.396509	0.443432	0.520208		39.31	0.443832	0.511779	0.604035		59.55	1.0619	1.28776	1.45982		39.42	1.15367	1.40459	1.05939
60.66	0.396459	0.44236	0.518624		38.36	0.444466	0.511866	0.605386		60.59	1.06584	1.29385	1.46203		38.43	1.15319	1.40421	1.0589
61.67	0.396261	0.441367	0.517151		37.36	0.444934	0.511889	0.606922		61.59	1.06968	1.29971	1.46421		37.41	1.15284	1.404	1.05853
62.65	0.400044	0.440458	0.515804		36.32	0.445255	0.511863	0.608351		62.57	1.0734	1.30527	1.46632		36.44	1.15264	1.40387	1.05827
63.65	0.404009	0.43965	0.514594		35.37	0.445448	0.511803	0.609816		63.59	1.07698	1.31045	1.4683		35.42	1.15254	1.40387	1.05811
64.66	0.399321	0.438949	0.51353		34.35	0.445535	0.511724	0.611435		64.57	1.08042	1.3152	1.47014		34.41	1.15253	1.40393	1.05801
65.67	0.400763	0.438353	0.512612		33.32	0.445539	0.511638	0.61276		65.57	1.08369	1.31948	1.47184		33.41	1.1526	1.40405	1.05796
66.65	0.404088	0.437852	0.511841		32.37	0.445482	0.511554	0.614235		66.58	1.08679	1.32329	1.47341		32.44	1.15273	1.4042	1.05793
67.64	0.406619	0.437435	0.511211		31.35	0.445386	0.511478	0.615469		67.58	1.0897	1.3266	1.47485		31.4	1.15288	1.40442	1.05791
68.66	0.409362	0.437091	0.510713		30.36	0.445269	0.511415	0.617067		68.57	1.09243	1.32943	1.47617		30.42	1.15305	1.40462	1.05788
69.67	0.410833	0.436809	0.510337		29.37	0.445147	0.511366	0.61822		69.58	1.09495	1.33175	1.47736		29.44	1.15325	1.40482	1.05782
70.65	0.414025	0.436571	0.510067		28.34	0.445032	0.511332	0.619609		70.58	1.09728	1.33362	1.47844		28.41	1.15345	1.40511	1.05778
71.66	0.420356	0.436388	0.50989		27.32	0.444932	0.51131	0.620989		71.56	1.0994	1.33506	1.4794		27.43	1.15367	1.40535	1.05775
72.65	0.424202	0.436247	0.509788		26.27	0.444853	0.5113	0.62217		72.57	1.10132	1.33613	1.48026		26.43	1.15385	1.40563	1.05772
73.64	0.423222	0.436137	0.509744		25.27	0.444795	0.511298	0.623223		73.58	1.10303	1.33687	1.481		25.42	1.15403	1.40593	1.05772
74.65	0.395972	0.436051	0.509744		24.34	0.444757	0.511303	0.624265		74.59	1.10455	1.33735	1.48166		24.41	1.15421	1.40624	1.0577
75.65	0.371644	0.435983	0.509772		23.36	0.444737	0.511312	0.6254		75.57	1.10589	1.33761	1.48221		23.43	1.15438	1.40657	1.05769
76.65	0.357645	0.435923	0.509816		22.37	0.44473	0.511322	0.626353		76.59	1.10706	1.3377	1.48268		22.41	1.15456	1.40694	1.05768
77.64	0.356772	0.435866	0.509866		21.35	0.444734	0.511333	0.627525		77.58	1.10808	1.33767	1.48307		21.42	1.1547	1.40733	1.05766
78.64	0.355974	0.435805	0.509917		20.34	0.444744	0.511343	0.628604		78.58	1.10897	1.33754	1.48337		20.41	1.1548	1.40771	1.05766
79.63	0.355532	0.435743	0.509966		19.37	0.444757	0.511351	0.63		79.59	1.10973	1.33736	1.48361		19.41	1.15485	1.40807	1.05765
80.67	0.355065	0.435678	0.510017		18.38	0.44477	0.511357	0.630925		80.57	1.11037	1.33723	1.48378		18.43	1.15487	1.40841	1.05765
81.67	0.354576	0.435612	0.510078		17.38	0.444781	0.511361	0.631038		81.58	1.1109	1.3372	1.48389		17.43	1.15487	1.4088	1.05764
82.66	0.354029	0.435551	0.510134		16.37	0.444789	0.511363	0.631599		82.59	1.11135	1.33724	1.48394		16.43	1.15489	1.40915	1.05763
83.66	0.353728	0.4355	0.510184		15.39	0.444794	0.511364	0.631821		83.6	1.11171	1.3373	1.48395		15.42	1.15488	1.40957	1.05762
84.68	0.353443	0.435451	0.510225		14.39	0.444794	0.511364	0.631868		84.6	1.112	1.33736	1.48396		14.43	1.15486	1.40994	1.05762
85.65	0.353294	0.4355	0.510258		13.38	0.444791	0.511365	0.631872		85.58	1.11223	1.33743	1.48396		13.42	1.15485	1.41033	1.05762
86.64	0.353143	0.435451	0.510284		12.38	0.444784	0.511366	0.63192		86.58	1.1124	1.33748	1.48397		12.42	1.15482	1.41068	1.05761
87.65	0.352601	0.435405	0.510301		11.38	0.444776	0.511367	0.631994		87.57	1.11253	1.33755	1.48398		11.42	1.15477	1.41105	1.0576
88.62	0.352762	0.435357	0.510313		10.37	0.444767	0.511368	0.631995		88.56	1.11262	1.33761	1.48399		10.42	1.15473	1.41137	1.0576
89.63	0.353141	0.435309	0.510319		9.36	0.444758	0.51137	0.632001		89.59	1.11268	1.33768	1.48399		9.42	1.15469	1.41172	1.05759
90.65	0.353452	0.43526	0.510321		8.35	0.444749	0.511371	0.632015		90.58	1.11271	1.33774	1.484		8.43	1.15464	1.41207	1.05759
91.62	0.355573	0.435119	0.510321		7.36	0.444742	0.511372	0.632018		91.59	1.11274	1.3378	1.484		7.43	1.15461	1.41235	1.05758
92.63	0.356134	0.435106	0.510319		6.35	0.444735	0.511373	0.63202		92.55	1.11268	1.33785	1.48399		6.43	1.15456	1.41265	1.05758
93.63	0.355712	0.435104	0.510316		5.35	0.44473	0.511374	0.632027		93.57	1.11271	1.3378	1.484		5.41	1.15452	1.41293	1.05758
94.65	0.352351	0.435107	0.510312		4.35	0.444725	0.511375	0.632028		94.59	1.11274	1.33785	1.484		4.41	1.15449	1.41316	1.05758

## Sheet: 3G
3G	ACAGGGGTGTGAGGACAGGGGTGTGAGGACA
295 nm										260 nm
Melting					Annealing					Melting					Annealing
T oC	M1 - Abs295	M2 - Abs295	M3 - Abs295		T oC	A1 - Abs295	A2 - Abs295	A3 - Abs295		T oC	M1 - Abs260	M2 - Abs260	M3 - Abs260		T oC	A1 - Abs260	A2 - Abs260	A3 - Abs260
4	0.34342	0.393758	0.448174		94.99	0.363149	0.432029	0.470912		4	0.994348	1.07837	1.00401		94.99	1.1653	1.20658	1.23747
4.73	0.343429	0.393755	0.448169		94.14	0.363149	0.432047	0.470922		4.75	0.994874	1.07841	1.00401		94.21	1.16529	1.20654	1.23748
5.76	0.343442	0.393748	0.44816		93.15	0.36315	0.432067	0.470932		5.79	0.995537	1.07844	1.004		93.21	1.16526	1.20649	1.23748
6.79	0.343455	0.393741	0.448147		92.15	0.36315	0.432084	0.470942		6.82	0.99634	1.07847	1.00399		92.2	1.16523	1.20643	1.23749
7.78	0.343465	0.393732	0.448131		91.16	0.36315	0.432092	0.470952		7.8	0.997279	1.07847	1.00401		91.19	1.16518	1.20638	1.23749
8.78	0.343471	0.39372	0.448113		90.14	0.363151	0.432086	0.470962		8.81	0.998345	1.07844	1.00408		90.21	1.16513	1.20633	1.2375
9.76	0.343465	0.393705	0.448097		89.16	0.363151	0.432063	0.47097		9.79	0.999528	1.07835	1.00423		89.21	1.16505	1.20628	1.23749
10.77	0.343441	0.393686	0.448085		88.13	0.363152	0.43202	0.470975		10.8	1.00081	1.07819	1.0045		88.17	1.16496	1.20625	1.23749
11.78	0.343396	0.393665	0.44808		87.16	0.363153	0.43196	0.470975		11.81	1.00217	1.07795	1.00494		87.19	1.16492	1.20623	1.2375
12.77	0.343322	0.393644	0.448085		86.16	0.363154	0.431888	0.470976		12.79	1.00365	1.07765	1.00561		86.19	1.16482	1.20624	1.2375
13.78	0.343217	0.393617	0.448096		85.14	0.363154	0.431813	0.470975		13.8	1.00527	1.0773	1.00655		85.23	1.16466	1.20626	1.23751
14.77	0.343076	0.393586	0.448108		84.15	0.363155	0.431742	0.470973		14.8	1.00704	1.07696	1.00784		84.2	1.16445	1.20629	1.23751
15.79	0.342898	0.39354	0.44811		83.14	0.363155	0.431678	0.470964		15.81	1.009	1.07668	1.00955		83.21	1.16419	1.20633	1.23751
16.77	0.342684	0.393464	0.448088		82.14	0.363155	0.431626	0.470956		16.8	1.01117	1.07658	1.01175		82.2	1.16389	1.20637	1.23751
17.78	0.342434	0.393344	0.448023		81.17	0.363155	0.431584	0.470949		17.8	1.01359	1.07674	1.01455		81.19	1.16354	1.20641	1.23751
18.79	0.34215	0.393169	0.447894		80.16	0.363154	0.431552	0.470943		18.81	1.01629	1.07731	1.01798		80.22	1.16315	1.20645	1.2375
19.78	0.341833	0.392922	0.44768		79.1	0.363153	0.431525	0.470938		19.8	1.0193	1.07838	1.02209		79.23	1.16274	1.20648	1.2375
20.72	0.341483	0.392586	0.447364		78.12	0.363152	0.4315	0.470933		20.75	1.02265	1.0801	1.02687		78.2	1.16229	1.20649	1.2375
21.82	0.341097	0.39215	0.446931		77.14	0.363151	0.431474	0.470925		21.85	1.02634	1.08254	1.03236		77.21	1.16183	1.2065	1.2375
22.77	0.340671	0.391615	0.446375		76.14	0.36315	0.431444	0.470919		22.79	1.03039	1.08578	1.03856		76.19	1.16135	1.2065	1.2375
23.78	0.340201	0.390986	0.445696		75.11	0.363149	0.431409	0.470917		23.81	1.03478	1.08985	1.04542		75.21	1.16086	1.20648	1.2375
24.77	0.339682	0.390269	0.444903		74.1	0.363149	0.431368	0.470918		24.79	1.03949	1.09476	1.05292		74.18	1.16037	1.20646	1.2375
25.78	0.33911	0.389473	0.444011		73.12	0.363148	0.431324	0.470919		25.81	1.04449	1.10043	1.06097		73.2	1.15988	1.20643	1.23749
26.79	0.338484	0.388607	0.44304		72.12	0.363148	0.431275	0.470919		26.81	1.04975	1.10679	1.0695		72.2	1.15941	1.2064	1.23749
27.76	0.337811	0.387681	0.442013		71.12	0.363148	0.431221	0.470918		27.79	1.0552	1.11369	1.0784		71.21	1.15895	1.20636	1.23749
28.8	0.337099	0.386705	0.440956		70.12	0.363148	0.431161	0.470921		28.82	1.06077	1.121	1.08756		70.19	1.15843	1.20632	1.23749
29.79	0.336364	0.385691	0.43989		69.12	0.363148	0.431098	0.470924		29.81	1.06642	1.12855	1.09684		69.2	1.1579	1.20629	1.23749
30.79	0.335626	0.384654	0.438835		68.12	0.363148	0.430996	0.470925		30.81	1.07205	1.13616	1.10614		68.2	1.15733	1.20625	1.23749
31.78	0.334908	0.383601	0.437808		67.11	0.363148	0.430937	0.470928		31.8	1.07761	1.14369	1.11534		67.19	1.15672	1.20622	1.23748
32.8	0.334231	0.382543	0.436819		66.12	0.363148	0.430924	0.470934		32.82	1.08304	1.15099	1.12435		66.18	1.15608	1.20619	1.23748
33.78	0.333617	0.381493	0.435879		65.14	0.363148	0.430957	0.470937		33.81	1.08827	1.15792	1.13309		65.2	1.15538	1.20617	1.23747
34.78	0.333083	0.380463	0.434992		64.14	0.363147	0.43103	0.470943		34.81	1.09326	1.1644	1.14145		64.21	1.15464	1.20615	1.23747
35.78	0.332639	0.379464	0.434166		63.11	0.363147	0.431134	0.470945		35.81	1.09799	1.17036	1.14937		63.22	1.15384	1.20614	1.23747
36.79	0.332291	0.378505	0.433405		62.12	0.363147	0.431256	0.470947		36.82	1.10241	1.17574	1.15679		62.19	1.15299	1.20614	1.23747
37.77	0.332034	0.37759	0.432717		61.12	0.363147	0.431381	0.47095		37.8	1.10652	1.18054	1.16367		61.21	1.15209	1.20615	1.23748
38.78	0.331859	0.376723	0.432107		60.13	0.363148	0.43149	0.470955		38.8	1.11032	1.18477	1.17		60.21	1.15113	1.20616	1.23749
39.77	0.331755	0.375907	0.431581		59.12	0.363149	0.431566	0.470955		39.79	1.11381	1.18843	1.17576		59.2	1.15012	1.20618	1.23751
40.78	0.331706	0.375142	0.431144		58.11	0.363151	0.431595	0.470955		40.81	1.11701	1.19157	1.18104		58.19	1.14906	1.2062	1.23754
41.78	0.331695	0.374428	0.430797		57.14	0.363152	0.431566	0.470955		41.8	1.11994	1.19422	1.18585		57.18	1.14794	1.20623	1.23758
42.79	0.331708	0.373762	0.430537		56.11	0.363152	0.431473	0.470955		42.81	1.12263	1.19643	1.19012		56.21	1.14678	1.20626	1.23763
43.78	0.331734	0.37314	0.430358		55.1	0.363151	0.431399	0.470957		43.79	1.12509	1.19825	1.19379		55.2	1.14559	1.20629	1.23769
44.78	0.331762	0.37256	0.43025		54.11	0.363149	0.431317	0.470961		44.8	1.12736	1.19973	1.19685		54.19	1.14438	1.20633	1.23775
45.79	0.331787	0.372018	0.430199		53.14	0.363146	0.431234	0.470972		45.81	1.12946	1.20094	1.19917		53.19	1.14314	1.20638	1.23782
46.79	0.331806	0.371509	0.43019		52.1	0.363143	0.431154	0.470997		46.81	1.13142	1.2019	1.20099		52.2	1.14187	1.20644	1.23787
47.75	0.331818	0.371032	0.430209		51.11	0.363142	0.431081	0.471041		47.77	1.13324	1.20267	1.20245		51.22	1.14056	1.2065	1.23791
48.81	0.331824	0.370582	0.430243		50.11	0.363037	0.431013	0.471107		48.82	1.13496	1.20327	1.20332		50.2	1.13922	1.20658	1.23791
49.78	0.331824	0.370158	0.43028		49.1	0.363027	0.43095	0.4712		49.8	1.13658	1.20375	1.20395		49.19	1.13784	1.20665	1.23788
50.79	0.331821	0.369756	0.430314		48.1	0.363123	0.430887	0.471323		50.82	1.13811	1.2041	1.20426		48.18	1.1364	1.20673	1.23778
51.78	0.331817	0.369376	0.43034		47.13	0.363336	0.430819	0.471483		51.81	1.13957	1.20436	1.20419		47.21	1.1349	1.2068	1.2376
52.77	0.331811	0.369014	0.43036		46.11	0.363674	0.430744	0.471691		52.8	1.14095	1.20458	1.20408		46.21	1.13333	1.20684	1.23734
53.79	0.331806	0.368669	0.430373		45.12	0.364144	0.430661	0.47195		53.82	1.14227	1.20477	1.2039		45.21	1.13166	1.20685	1.23698
54.79	0.331802	0.368337	0.430383		44.13	0.364748	0.430574	0.472263		54.81	1.14352	1.20493	1.20371		44.21	1.1299	1.20681	1.2365
55.77	0.331798	0.368017	0.430391		43.1	0.365477	0.430491	0.472637		55.79	1.14471	1.20507	1.20344		43.19	1.12802	1.2067	1.23591
56.75	0.331794	0.367709	0.430399		42.11	0.366319	0.430427	0.473078		56.79	1.14585	1.2052	1.2034		42.2	1.126	1.2065	1.23518
57.8	0.331791	0.367412	0.430405		41.15	0.367247	0.430403	0.473588		57.82	1.14693	1.2053	1.20347		41.22	1.12383	1.20621	1.23431
58.77	0.331788	0.367127	0.430407		40.12	0.368223	0.430442	0.474165		58.79	1.14796	1.2054	1.20355		40.19	1.12152	1.20579	1.2333
59.76	0.331786	0.366852	0.430401		39.12	0.369199	0.43057	0.474809		59.79	1.14895	1.20548	1.20359		39.18	1.11906	1.20525	1.23212
60.78	0.331783	0.366587	0.430385		38.14	0.370116	0.430813	0.47552		60.8	1.14988	1.20556	1.20356		38.22	1.11645	1.20458	1.23075
61.78	0.331781	0.366329	0.430353		37.15	0.371152	0.431192	0.476297		61.81	1.15078	1.20566	1.20343		37.19	1.11368	1.20376	1.22917
62.77	0.331779	0.366076	0.430306		36.13	0.372203	0.431724	0.477139		62.8	1.15163	1.20571	1.20342		36.2	1.11078	1.2028	1.22735
63.8	0.331777	0.365825	0.430246		35.14	0.373262	0.432416	0.478039		63.82	1.15244	1.20574	1.20342		35.2	1.10773	1.20169	1.22526
64.79	0.331775	0.365572	0.430175		34.14	0.374324	0.433267	0.478995		64.81	1.15321	1.20575	1.20326		34.21	1.10454	1.20045	1.22287
65.79	0.331774	0.365316	0.430101		33.11	0.375394	0.434268	0.480002		65.81	1.15395	1.20574	1.20322		33.2	1.10124	1.19908	1.22017
66.78	0.331773	0.365053	0.430032		32.11	0.376479	0.4354	0.481057		66.8	1.15466	1.20571	1.20306		32.2	1.09782	1.1976	1.21714
67.78	0.331773	0.364785	0.429975		31.15	0.377591	0.436644	0.482153		67.8	1.15533	1.20571	1.20283		31.18	1.09429	1.19599	1.2138
68.77	0.331772	0.364552	0.429939		30.13	0.378742	0.43796	0.483284		68.8	1.15597	1.20569	1.20277		30.2	1.09069	1.19429	1.21019
69.79	0.331771	0.36427	0.429928		29.13	0.379928	0.439314	0.48444		69.81	1.15658	1.20567	1.20266		29.2	1.08702	1.19249	1.20635
70.79	0.33177	0.363949	0.429944		28.13	0.38115	0.440672	0.485615		70.81	1.15715	1.20565	1.20254		28.21	1.08334	1.19063	1.20237
71.78	0.331769	0.3636	0.429988		27.09	0.382404	0.442031	0.486802		71.8	1.1577	1.20564	1.2024		27.25	1.07967	1.18873	1.19834
72.78	0.331768	0.363234	0.430057		26.04	0.383677	0.443366	0.487995		72.8	1.15821	1.20562	1.20246		26.19	1.07606	1.18682	1.19436
73.8	0.331767	0.362861	0.430145		25.05	0.384951	0.444661	0.489186		73.82	1.15869	1.20562	1.20257		25.11	1.07256	1.18493	1.19056
74.78	0.331765	0.362495	0.430242		24.12	0.386199	0.445908	0.490367		74.81	1.15914	1.20563	1.20272		24.2	1.06921	1.1831	1.18704
75.78	0.331765	0.362145	0.43034		23.13	0.38739	0.447097	0.491531		75.79	1.15956	1.20563	1.20289		23.2	1.06604	1.18138	1.18388
76.8	0.331764	0.36182	0.430428		22.13	0.388491	0.448229	0.49267		76.83	1.15995	1.20564	1.20309		22.18	1.0631	1.1798	1.18116
77.79	0.331763	0.36153	0.4305		21.16	0.389475	0.449297	0.493777		77.82	1.16031	1.20567	1.20331		21.18	1.06042	1.17839	1.17893
78.76	0.331763	0.36128	0.430553		20.15	0.390319	0.450292	0.494846		78.79	1.16064	1.20564	1.20355		20.2	1.05802	1.17718	1.17718
79.79	0.331762	0.361078	0.430585		19.15	0.391008	0.451203	0.495875		79.81	1.16096	1.20562	1.20379		19.19	1.05591	1.17619	1.17591
80.78	0.331762	0.360927	0.430606		18.15	0.391534	0.451988	0.496862		80.8	1.16125	1.20561	1.20405		18.22	1.05412	1.17544	1.17507
81.77	0.331761	0.36074	0.430613		17.14	0.391886	0.452642	0.497747		81.79	1.16153	1.20561	1.2043		17.21	1.05263	1.1749	1.1746
82.75	0.33176	0.360557	0.430608		16.15	0.392092	0.45319	0.498549		82.78	1.16181	1.20561	1.20457		16.2	1.05144	1.17454	1.17443
83.79	0.331759	0.360379	0.430601		15.15	0.392182	0.453597	0.499259		83.81	1.16181	1.20561	1.20457		15.21	1.0505	1.17433	1.17448
84.78	0.331758	0.360202	0.430599		14.16	0.392191	0.453875	0.499881		84.81	1.16208	1.20562	1.20483		14.2	1.04979	1.17423	1.17467
85.77	0.331757	0.360028	0.430598		13.17	0.392141	0.454063	0.500416		85.79	1.16236	1.2056	1.20509		13.21	1.04928	1.17422	1.17493
86.77	0.331755	0.359857	0.430593		12.16	0.392076	0.454159	0.50087		86.8	1.16263	1.2056	1.20534		12.2	1.04894	1.17426	1.17521
87.74	0.331754	0.359692	0.430579		11.17	0.392012	0.454194	0.501245		87.77	1.16292	1.20561	1.20559		11.21	1.04873	1.17432	1.17547
88.77	0.331752	0.359534	0.430551		10.17	0.39196	0.454216	0.501547		88.8	1.1632	1.20562	1.20583		10.19	1.04862	1.17438	1.17569
89.79	0.331751	0.359384	0.430504		9.17	0.391925	0.454226	0.501781		89.82	1.16347	1.20564	1.20605		9.21	1.04859	1.17443	1.17585
90.79	0.331749	0.359249	0.430443		8.16	0.391907	0.454235	0.501952		90.82	1.16373	1.20567	1.20625		8.19	1.04859	1.17445	1.17596
91.78	0.331748	0.359134	0.430377		7.17	0.391903	0.454247	0.502067		91.81	1.16397	1.20571	1.20643		7.2	1.04861	1.17446	1.17602
92.78	0.331747	0.359043	0.430315		6.17	0.391904	0.454256	0.502124		92.81	1.16417	1.20571	1.20657		6.21	1.04863	1.17445	1.17605
93.77	0.331747	0.358975	0.430255		5.16	0.3919	0.454273	0.502127		93.79	1.16433	1.20573	1.20668		5.18	1.04865	1.17443	1.17605
94.8	0.331747	0.35893	0.430202		4.16	0.391897	0.454303	0.502136		94.82	1.16446	1.20576	1.20676		4.2	1.04866	1.17441	1.17599

## Sheet: 4G
4G	ATAGGGGTGTGGGGATAGGGGTGTGGGGATA
295 nm										260 nm
Melting					Annealing					Melting					Annealing
T oC	M1 - Abs295	M2 - Abs295	M3 - Abs295		T oC	A1 - Abs295	A2 - Abs295	A3 - Abs295		T oC	M1 - Abs260	M2 - Abs260	M3 - Abs260		T oC	A1 - Abs260	A2 - Abs260	A3 - Abs260
3.99	0.410339	0.479259	0.582564		95	0.384412	0.416359	0.496348		3.99	1.17086	1.26243	1.39882		95.01	1.2652	1.38387	1.51192
4.75	0.410336	0.479258	0.58247		94.33	0.384412	0.416999	0.496984		4.78	1.17089	1.26265	1.39927		94.21	1.26518	1.38386	1.51193
5.73	0.410328	0.479255	0.582251		93.37	0.384412	0.418915	0.498142		5.75	1.1709	1.26287	1.39968		93.25	1.26517	1.38386	1.51193
6.72	0.410311	0.479252	0.581896		92.34	0.384412	0.420121	0.499314		6.75	1.17091	1.26339	1.39995		92.24	1.26514	1.38385	1.51194
7.72	0.410284	0.47925	0.581659		91.35	0.384412	0.421738	0.500339		7.75	1.17092	1.26343	1.40047		91.26	1.26511	1.38384	1.51194
8.72	0.41024	0.479248	0.581362		90.34	0.384412	0.423632	0.502416		8.75	1.17094	1.26381	1.40015		90.25	1.26507	1.38383	1.51195
9.72	0.410179	0.479234	0.581325		89.32	0.384412	0.425366	0.50421		9.74	1.17098	1.26395	1.40062		89.23	1.26503	1.38383	1.51195
10.72	0.410099	0.479168	0.58064		88.31	0.384413	0.426942	0.506115		10.75	1.17101	1.26416	1.4011		88.23	1.26499	1.38382	1.51195
11.73	0.410006	0.477135	0.580655		87.31	0.384413	0.428972	0.506967		11.76	1.17104	1.26287	1.40115		87.22	1.26494	1.38382	1.51195
12.71	0.409911	0.476705	0.579722		86.32	0.384413	0.430187	0.508555		12.74	1.17106	1.26301	1.40126		86.23	1.2649	1.38382	1.51195
13.74	0.409829	0.476499	0.579652		85.33	0.384413	0.43217	0.510311		13.77	1.17109	1.26295	1.40133		85.24	1.26487	1.38381	1.51194
14.73	0.409777	0.476357	0.579326		84.32	0.384413	0.433618	0.511492		14.76	1.17111	1.26323	1.40183		84.23	1.26483	1.3838	1.51194
15.75	0.409766	0.476206	0.578994		83.32	0.384413	0.43541	0.512795		15.77	1.17113	1.26335	1.40157		83.23	1.2648	1.38379	1.51193
16.74	0.409802	0.475677	0.578463		82.34	0.384413	0.437136	0.514412		16.77	1.17114	1.2634	1.40098		82.24	1.26477	1.38378	1.51193
17.72	0.409877	0.475241	0.577972		81.36	0.384414	0.438806	0.515802		17.76	1.17115	1.26342	1.40121		81.28	1.26475	1.38377	1.51193
18.73	0.409976	0.47515	0.577609		80.34	0.384414	0.440327	0.517624		18.75	1.17117	1.26342	1.40132		80.24	1.26473	1.38375	1.51193
19.82	0.410077	0.475041	0.577304		79.34	0.384415	0.442171	0.519267		19.84	1.17118	1.26371	1.40108		79.22	1.26471	1.38373	1.51194
20.88	0.410158	0.47458	0.576551		78.32	0.384421	0.444266	0.52103		20.9	1.17119	1.26418	1.40145		78.22	1.2647	1.38371	1.51195
21.85	0.410203	0.47459	0.576732		77.29	0.384441	0.446144	0.523649		21.88	1.1712	1.2648	1.40123		77.19	1.26467	1.38369	1.51196
22.76	0.410206	0.4745	0.576194		76.31	0.384473	0.448493	0.525379		22.79	1.17122	1.26492	1.40165		76.2	1.26463	1.38366	1.51197
23.78	0.410167	0.474272	0.576022		75.31	0.384538	0.45052	0.527561		23.8	1.17124	1.26514	1.40226		75.2	1.26458	1.38364	1.51198
24.74	0.410095	0.47436	0.575398		74.32	0.384552	0.453007	0.530127		24.77	1.17125	1.26559	1.40183		74.19	1.26454	1.3836	1.51199
25.76	0.41	0.47357	0.574991		73.29	0.3846	0.455333	0.532817		25.78	1.17127	1.26608	1.40197		73.19	1.26447	1.38356	1.512
26.77	0.409892	0.474098	0.574454		72.3	0.384797	0.457989	0.535569		26.79	1.17136	1.2662	1.40206		72.21	1.26441	1.38352	1.51199
27.77	0.409776	0.473927	0.574052		71.32	0.385059	0.460343	0.538456		27.79	1.17143	1.26648	1.40205		71.18	1.26434	1.38349	1.51197
28.75	0.409655	0.473645	0.573766		70.34	0.386255	0.463641	0.541311		28.77	1.17152	1.2668	1.4022		70.22	1.26421	1.38341	1.51189
29.77	0.40953	0.473238	0.573191		69.31	0.386607	0.46627	0.544414		29.8	1.17169	1.26723	1.40212		69.2	1.26399	1.38328	1.51181
30.77	0.409401	0.473328	0.57284		68.29	0.387897	0.46937	0.547851		30.79	1.17182	1.26756	1.40183		68.2	1.26372	1.38312	1.51173
31.75	0.409267	0.473614	0.572524		67.32	0.392125	0.473003	0.551337		31.77	1.17206	1.26859	1.40215		67.2	1.26333	1.38294	1.51164
32.76	0.409132	0.473289	0.571842		66.33	0.396514	0.476771	0.555142		32.79	1.17229	1.26854	1.40233		66.22	1.26285	1.38273	1.51153
33.76	0.408999	0.473431	0.571449		65.3	0.401014	0.480336	0.559185		33.79	1.17256	1.26923	1.40208		65.19	1.26229	1.38251	1.5114
34.74	0.408871	0.473522	0.571076		64.29	0.405746	0.483713	0.562838		34.76	1.17293	1.26953	1.40203		64.2	1.26166	1.38229	1.51124
35.74	0.408752	0.473342	0.570035		63.32	0.410469	0.487791	0.56688		35.76	1.173	1.27001	1.40238		63.2	1.26096	1.38208	1.51106
36.74	0.408643	0.472888	0.569737		62.3	0.415743	0.492318	0.571126		36.77	1.17333	1.26995	1.40225		62.19	1.26025	1.38188	1.51084
37.77	0.408547	0.472649	0.569263		61.29	0.421198	0.495946	0.575767		37.79	1.17367	1.27029	1.40271		61.22	1.25954	1.3817	1.5106
38.73	0.408464	0.472631	0.568712		60.31	0.426602	0.500376	0.579814		38.76	1.17357	1.27111	1.40224		60.21	1.25891	1.38155	1.51032
39.75	0.408393	0.472506	0.568219		59.33	0.431891	0.504352	0.583949		39.77	1.17372	1.2715	1.40258		59.23	1.25832	1.38141	1.51003
40.77	0.408334	0.472014	0.567668		58.3	0.437184	0.509021	0.588394		40.8	1.17406	1.27187	1.40255		58.19	1.25778	1.38126	1.50971
41.73	0.408287	0.471568	0.567053		57.29	0.44246	0.512798	0.592185		41.75	1.17408	1.27204	1.40252		57.21	1.25728	1.38112	1.50946
42.75	0.40825	0.471512	0.566612		56.29	0.447763	0.516754	0.595613		42.77	1.17425	1.27214	1.40248		56.2	1.2569	1.381	1.50925
43.76	0.408224	0.471142	0.56592		55.33	0.452031	0.520191	0.5993		43.78	1.17432	1.27267	1.40266		55.22	1.25655	1.38091	1.50909
44.78	0.408207	0.470694	0.565042		54.29	0.455388	0.524032	0.602855		44.81	1.17418	1.27282	1.40275		54.18	1.25633	1.38082	1.50898
45.75	0.408196	0.470458	0.564194		53.31	0.458508	0.527065	0.606265		45.77	1.17463	1.27346	1.40277		53.19	1.25618	1.38077	1.50891
46.75	0.408189	0.469894	0.563131		52.31	0.461403	0.530241	0.608757		46.78	1.17486	1.27338	1.40281		52.18	1.25605	1.38073	1.50888
47.77	0.408184	0.469264	0.562443		51.34	0.463941	0.532958	0.611938		47.8	1.17484	1.27356	1.40285		51.23	1.2559	1.3807	1.50887
48.75	0.408179	0.468557	0.56116		50.32	0.466312	0.535788	0.614136		48.78	1.17472	1.27296	1.40292		50.21	1.25579	1.38068	1.50888
49.74	0.408173	0.4677	0.560283		49.3	0.468008	0.53776	0.616349		49.76	1.17516	1.27321	1.40294		49.18	1.25568	1.38065	1.50889
50.75	0.408165	0.46724	0.558742		48.29	0.469319	0.539958	0.618639		50.78	1.17476	1.27349	1.40296		48.2	1.25558	1.38062	1.5089
51.8	0.408157	0.466439	0.557818		47.33	0.470485	0.541556	0.620551		51.82	1.17539	1.27321	1.40302		47.22	1.25547	1.38058	1.50892
52.74	0.408151	0.465507	0.55652		46.31	0.471573	0.542935	0.622748		52.76	1.17546	1.27338	1.40304		46.21	1.25537	1.38055	1.50893
53.76	0.408148	0.464775	0.555221		45.3	0.472436	0.545078	0.623647		53.78	1.17524	1.27322	1.40308		45.18	1.25527	1.38051	1.50893
54.78	0.408149	0.464019	0.553885		44.31	0.473118	0.546463	0.625599		54.8	1.17577	1.27291	1.40312		44.18	1.25521	1.38048	1.50893
55.79	0.408151	0.463267	0.55281		43.34	0.473531	0.547839	0.627064		55.81	1.17571	1.27275	1.40314		43.23	1.25516	1.38046	1.50893
56.75	0.408151	0.462276	0.551265		42.32	0.473914	0.549285	0.629146		56.78	1.17603	1.27243	1.40317		42.2	1.25515	1.38044	1.50893
57.74	0.408143	0.461787	0.549951		41.32	0.474169	0.55084	0.630571		57.76	1.17588	1.27286	1.40318		41.2	1.25513	1.38042	1.50893
58.77	0.408121	0.46088	0.549397		40.33	0.474397	0.551982	0.631992		58.79	1.17605	1.27317	1.40321		40.2	1.25511	1.38041	1.50892
59.74	0.408083	0.460429	0.548627		39.33	0.47459	0.553396	0.633724		59.77	1.17643	1.27405	1.40334		39.23	1.2551	1.3804	1.50892
60.74	0.408024	0.459547	0.548202		38.32	0.475004	0.55418	0.63513		60.77	1.17695	1.2749	1.40399		38.2	1.25508	1.3804	1.50892
61.75	0.40794	0.458671	0.54736		37.31	0.47518	0.555559	0.63648		61.77	1.1772	1.2754	1.40468		37.2	1.25507	1.3804	1.50892
62.77	0.407824	0.457519	0.546655		36.33	0.475355	0.557066	0.637814		62.8	1.17741	1.2766	1.40574		36.2	1.25506	1.3804	1.50891
63.77	0.40766	0.456321	0.5443		35.32	0.475537	0.558241	0.639774		63.8	1.17783	1.27721	1.4051		35.21	1.25504	1.3804	1.50891
64.73	0.407431	0.455095	0.543021		34.33	0.475653	0.559577	0.640833		64.75	1.17826	1.27836	1.40631		34.2	1.25502	1.3804	1.50891
65.75	0.407132	0.453608	0.541442		33.32	0.475761	0.560324	0.642534		65.77	1.1787	1.27894	1.40685		33.2	1.255	1.3804	1.50891
66.77	0.406813	0.452616	0.539401		32.34	0.475865	0.561324	0.644035		66.79	1.17911	1.28034	1.40777		32.23	1.25497	1.38039	1.5089
67.76	0.406472	0.451492	0.537907		31.32	0.475947	0.562856	0.644973		67.79	1.1795	1.28182	1.40931		31.2	1.25495	1.38039	1.5089
68.74	0.40617	0.449705	0.536204		30.33	0.476036	0.56378	0.646757		68.76	1.18008	1.28291	1.40983		30.2	1.25492	1.38038	1.5089
69.74	0.405947	0.448595	0.534216		29.35	0.476129	0.564735	0.648079		69.76	1.1806	1.28432	1.41118		29.26	1.25489	1.38037	1.5089
70.75	0.405789	0.447022	0.532184		28.33	0.476223	0.565512	0.649305		70.77	1.18129	1.28617	1.41185		28.23	1.25486	1.38036	1.50891
71.77	0.405576	0.445276	0.530624		27.3	0.476307	0.566552	0.650234		71.8	1.18143	1.28738	1.41369		27.21	1.25483	1.38035	1.50891
72.74	0.405073	0.444208	0.528277		26.27	0.476384	0.567311	0.651417		72.77	1.18263	1.28956	1.41451		26.14	1.2548	1.38035	1.50891
73.73	0.403964	0.44255	0.525701		25.22	0.476227	0.568242	0.65271		73.75	1.18326	1.29092	1.41567		25.11	1.25477	1.38034	1.50891
74.73	0.401918	0.440591	0.523624		24.28	0.47629	0.569078	0.653601		74.75	1.18438	1.29327	1.41757		24.19	1.25474	1.38033	1.50892
75.74	0.398544	0.438211	0.52076		23.32	0.476346	0.569973	0.654866		75.77	1.18543	1.29545	1.41999		23.22	1.25471	1.38033	1.50892
76.71	0.393752	0.435718	0.517908		22.33	0.476397	0.570824	0.655483		76.74	1.18672	1.29834	1.42271		22.23	1.25469	1.38032	1.50892
77.73	0.387679	0.432739	0.514367		21.32	0.476511	0.571269	0.656508		77.75	1.1885	1.3016	1.42555		21.21	1.25467	1.38032	1.50892
78.74	0.380736	0.429678	0.510567		20.33	0.476627	0.572072	0.657833		78.76	1.18999	1.30505	1.42903		20.22	1.25465	1.38031	1.50893
79.75	0.373536	0.426826	0.507136		19.35	0.476739	0.572998	0.658634		79.77	1.19184	1.30876	1.43315		19.23	1.25463	1.3803	1.50893
80.76	0.366746	0.42314	0.503128		18.33	0.476881	0.573696	0.659167		80.78	1.19415	1.31273	1.43672		18.22	1.25461	1.38028	1.50892
81.74	0.361017	0.420409	0.498755		17.33	0.477017	0.5741	0.659848		81.76	1.19621	1.31692	1.44071		17.2	1.25459	1.38027	1.50892
82.74	0.356505	0.416482	0.496293		16.36	0.477158	0.5751	0.660735		82.76	1.19856	1.31968	1.44117		16.24	1.25457	1.38026	1.50892
83.73	0.352983	0.414324	0.493879		15.34	0.477298	0.575609	0.661761		83.75	1.20031	1.32047	1.44169		15.23	1.25456	1.38024	1.50892
84.73	0.350344	0.412461	0.491681		14.36	0.477453	0.575778	0.661982		84.76	1.20108	1.32058	1.44174		14.25	1.25454	1.38022	1.50891
85.74	0.348285	0.411574	0.491253		13.34	0.477635	0.576543	0.662615		85.77	1.20108	1.32063	1.44183		13.25	1.25452	1.3802	1.50891
86.73	0.346616	0.411032	0.490337		12.36	0.477809	0.577025	0.663738		86.75	1.20104	1.32066	1.44197		12.25	1.25451	1.38018	1.50891
87.72	0.345298	0.411002	0.49003		11.36	0.477999	0.577677	0.664436		87.75	1.20093	1.32068	1.44202		11.26	1.25449	1.38017	1.5089
88.73	0.344364	0.410959	0.490302		10.35	0.478217	0.578148	0.665548		88.76	1.20106	1.32073	1.44208		10.26	1.25446	1.38016	1.5089
89.72	0.343901	0.410957	0.490526		9.34	0.478426	0.578896	0.665811		89.74	1.20107	1.32075	1.44218		9.25	1.25444	1.38014	1.5089
90.74	0.343672	0.410956	0.490978		8.34	0.47863	0.579543	0.666436		90.77	1.20103	1.32077	1.44236		8.24	1.25443	1.3801	1.5089
91.74	0.343489	0.410955	0.491381		7.33	0.478816	0.579662	0.66675		91.76	1.20109	1.32083	1.44261		7.24	1.25442	1.38005	1.5089
92.76	0.34339	0.410953	0.492054		6.33	0.479	0.580401	0.667434		92.78	1.20109	1.32085	1.44276		6.24	1.25441	1.38	1.5089
93.74	0.343279	0.410952	0.492187		5.34	0.479149	0.581021	0.668509		93.77	1.20109	1.32089	1.44287		5.25	1.25442	1.37995	1.5089
94.73	0.343165	0.41095	0.49319		4.34	0.479292	0.581404	0.668805		94.75	1.20109	1.32089	1.44299		4.25	1.25442	1.3799	1.5089

## Sheet: 5G
5G	ATAGGGGTGTGTGGATAGGGGTGTGTGGATA
295 nm										260 nm
Melting					Annealing					Melting					Annealing
T oC	M1 - Abs295	M2 - Abs295	M3 - Abs295		T oC	A1 - Abs295	A2 - Abs295	A3 - Abs295		T oC	M1 - Abs260	M2 - Abs260	M3 - Abs260		T oC	A1 - Abs260	A2 - Abs260	A3 - Abs260
4.01	0.311719	0.335621	0.501168		95.02	0.290983	0.339297	0.540067		4	0.773745	0.845688	1.02982		95.02	0.809119	0.941511	1.14078
4.75	0.313186	0.336014	0.5025		94.23	0.29051	0.339727	0.541385		4.77	0.773833	0.845845	1.02983		94.2	0.809114	0.941511	1.14078
5.73	0.314069	0.336109	0.503444		93.27	0.290676	0.34081	0.543856		5.76	0.77393	0.845996	1.02983		93.25	0.809109	0.941511	1.14078
6.73	0.314621	0.335624	0.503426		92.28	0.290511	0.342199	0.545931		6.76	0.774033	0.84614	1.02984		92.26	0.809102	0.941511	1.14078
7.73	0.314786	0.335402	0.502782		91.27	0.290761	0.343576	0.548206		7.75	0.77414	0.846276	1.02986		91.25	0.809097	0.941511	1.14077
8.74	0.314847	0.335048	0.50309		90.25	0.291239	0.345229	0.5504		8.78	0.774249	0.846405	1.02987		90.23	0.809094	0.941511	1.14077
9.72	0.315094	0.334637	0.504218		89.22	0.291674	0.346673	0.552565		9.74	0.774357	0.846525	1.0299		89.2	0.809089	0.941511	1.14077
10.74	0.314899	0.3342	0.505187		88.24	0.291979	0.348271	0.554493		10.77	0.774462	0.846638	1.02992		88.22	0.809086	0.941511	1.14077
11.73	0.315059	0.333829	0.506197		87.25	0.292219	0.349666	0.556813		11.76	0.774547	0.84671	1.02996		87.23	0.809083	0.941511	1.14077
12.72	0.31498	0.333373	0.506799		86.25	0.292725	0.350948	0.558779		12.75	0.774613	0.846776	1.03		86.23	0.80908	0.941511	1.14076
13.74	0.314892	0.332796	0.507872		85.26	0.293158	0.352453	0.560626		13.77	0.774665	0.84681	1.03004		85.24	0.809078	0.941511	1.14076
14.76	0.314658	0.332605	0.508316		84.26	0.293558	0.353812	0.562417		14.78	0.774705	0.846806	1.0301		84.23	0.809077	0.941511	1.14076
15.74	0.31449	0.33257	0.508781		83.27	0.29392	0.355445	0.564438		15.77	0.774735	0.846762	1.03016		83.24	0.809079	0.941511	1.14076
16.76	0.314444	0.332469	0.509582		82.27	0.294332	0.356893	0.565838		16.78	0.774756	0.846683	1.03023		82.25	0.809081	0.941511	1.14076
17.71	0.314213	0.332626	0.51035		81.28	0.294701	0.358449	0.567668		17.74	0.774773	0.846652	1.03031		81.25	0.809081	0.941511	1.14076
18.73	0.31392	0.3329	0.511257		80.26	0.295216	0.359724	0.569399		18.75	0.774788	0.846654	1.0304		80.24	0.809083	0.941511	1.14076
19.78	0.313621	0.333351	0.511967		79.23	0.295682	0.361229	0.571198		19.81	0.774803	0.846669	1.0305		79.21	0.809086	0.941511	1.14076
20.84	0.313287	0.333579	0.512685		78.24	0.296141	0.362949	0.572814		20.88	0.774824	0.846699	1.0306		78.21	0.809089	0.941511	1.14076
21.87	0.313005	0.334124	0.513378		77.23	0.29698	0.364758	0.57505		21.89	0.774851	0.846746	1.03071		77.2	0.809086	0.941511	1.14076
22.75	0.312789	0.334322	0.514013		76.21	0.2974	0.366257	0.576772		22.78	0.774891	0.846808	1.03083		76.18	0.809089	0.941511	1.14076
23.77	0.3123	0.335843	0.514719		75.22	0.298084	0.368205	0.578445		23.79	0.774947	0.846886	1.03094		75.19	0.809088	0.941511	1.14076
24.77	0.311924	0.336272	0.515453		74.23	0.298736	0.369883	0.580406		24.8	0.775025	0.846935	1.03107		74.2	0.809089	0.941511	1.14076
25.76	0.31134	0.336845	0.515505		73.23	0.299379	0.371483	0.582065		25.78	0.775121	0.846942	1.03119		73.21	0.809086	0.941511	1.14076
26.78	0.310901	0.337175	0.515975		72.21	0.300152	0.373329	0.583822		26.81	0.775233	0.846952	1.03132		72.19	0.809089	0.941511	1.14076
27.79	0.310482	0.337959	0.516249		71.22	0.300827	0.375306	0.58564		27.81	0.775358	0.846968	1.03145		71.19	0.809088	0.941511	1.14076
28.75	0.309996	0.338603	0.516732		70.24	0.301537	0.377041	0.587481		28.78	0.775498	0.846987	1.03158		70.22	0.809089	0.941511	1.14076
29.75	0.309456	0.339865	0.516357		69.24	0.302019	0.378956	0.589017		29.78	0.775654	0.847011	1.03172		69.22	0.809086	0.941511	1.14076
30.76	0.308966	0.340773	0.516587		68.22	0.30269	0.380895	0.590887		30.8	0.77583	0.846997	1.03187		68.19	0.809089	0.941511	1.14076
31.74	0.308221	0.342239	0.516534		67.22	0.303499	0.383024	0.592683		31.76	0.776028	0.846953	1.03204		67.2	0.809088	0.941511	1.14076
32.76	0.30745	0.343642	0.516554		66.26	0.304221	0.384832	0.594928		32.78	0.77625	0.846918	1.03225		66.23	0.809089	0.941511	1.14076
33.78	0.306986	0.345914	0.516889		65.23	0.304928	0.386886	0.597412		33.8	0.776499	0.846893	1.03249		65.21	0.809086	0.941511	1.14076
34.74	0.306265	0.348152	0.516786		64.23	0.305647	0.389124	0.5994		34.76	0.77678	0.84688	1.03276		64.2	0.809084	0.941511	1.14076
35.75	0.305492	0.350411	0.517655		63.21	0.306313	0.393052	0.601893		35.78	0.777094	0.846883	1.03309		63.19	0.809072	0.94151	1.14076
36.79	0.30476	0.352765	0.517828		62.23	0.30694	0.395722	0.60421		36.81	0.777444	0.846905	1.03347		62.2	0.80905	0.94151	1.14076
37.76	0.304077	0.355299	0.518549		61.21	0.307628	0.39776	0.606696		37.79	0.777833	0.847037	1.03391		61.18	0.809014	0.94151	1.14076
38.74	0.303345	0.358536	0.519165		60.22	0.308264	0.400113	0.608798		38.77	0.778265	0.847275	1.03444		60.2	0.808966	0.941508	1.14076
39.78	0.302727	0.361557	0.519794		59.22	0.309119	0.402134	0.611527		39.81	0.778744	0.84761	1.03504		59.19	0.808895	0.941505	1.14075
40.77	0.301994	0.360727	0.520755		58.26	0.309753	0.404781	0.613661		40.8	0.779274	0.848059	1.03574		58.22	0.808802	0.9415	1.14075
41.76	0.30163	0.362115	0.521195		57.2	0.3101	0.407019	0.616097		41.78	0.779854	0.848636	1.03654		57.18	0.808682	0.941491	1.14074
42.74	0.301278	0.362551	0.521772		56.21	0.311045	0.409058	0.618278		42.77	0.780483	0.849354	1.03744		56.19	0.808536	0.941478	1.14074
43.77	0.301306	0.363673	0.52259		55.21	0.311719	0.411106	0.620707		43.8	0.781156	0.850222	1.03844		55.19	0.808353	0.941458	1.14073
44.76	0.301107	0.359822	0.52348		54.25	0.312266	0.413413	0.622184		44.79	0.781872	0.851247	1.03952		54.23	0.808134	0.941431	1.14071
45.74	0.301367	0.357055	0.523719		53.21	0.312844	0.41584	0.624313		45.77	0.782625	0.852417	1.04068		53.19	0.807873	0.941393	1.14069
46.75	0.301604	0.344109	0.524611		52.21	0.31339	0.417699	0.626593		46.78	0.783409	0.853732	1.04191		52.19	0.807572	0.941342	1.14067
47.79	0.301845	0.345588	0.525212		51.21	0.313856	0.419479	0.628451		47.81	0.78422	0.85519	1.04323		51.19	0.807229	0.941276	1.14065
48.75	0.302137	0.348497	0.526217		50.25	0.314541	0.421697	0.630487		48.78	0.78505	0.856786	1.04462		50.22	0.806848	0.941193	1.14061
49.75	0.302447	0.352214	0.527089		49.22	0.313929	0.423588	0.632533		49.77	0.785892	0.858502	1.04606		49.2	0.80643	0.941089	1.14057
50.78	0.302561	0.355208	0.527798		48.2	0.313996	0.425528	0.634846		50.8	0.786739	0.86028	1.04754		48.18	0.805977	0.940962	1.14053
51.78	0.30285	0.358215	0.528499		47.22	0.314523	0.42739	0.637011		51.8	0.787585	0.862101	1.04906		47.19	0.805489	0.940812	1.14048
52.75	0.302916	0.361529	0.529257		46.23	0.313711	0.429289	0.63887		52.78	0.788421	0.863931	1.05059		46.2	0.804971	0.940635	1.14042
53.73	0.30316	0.364322	0.530458		45.22	0.313929	0.431199	0.640557		53.76	0.789242	0.865733	1.0519		45.2	0.804423	0.94043	1.14035
54.79	0.303182	0.367342	0.531491		44.21	0.314089	0.432826	0.642592		54.82	0.79004	0.867476	1.05321		44.18	0.80385	0.940198	1.14028
55.77	0.303534	0.370078	0.532326		43.22	0.314203	0.434771	0.644284		55.79	0.790812	0.869133	1.05451		43.21	0.803251	0.939939	1.14019
56.75	0.303697	0.373464	0.533319		42.22	0.313856	0.436741	0.646601		56.78	0.791554	0.870681	1.05577		42.19	0.802631	0.939653	1.14011
57.75	0.304051	0.375441	0.534029		41.25	0.313923	0.438842	0.649222		57.78	0.79226	0.872099	1.05701		41.22	0.801992	0.939344	1.14002
58.78	0.304041	0.376915	0.535635		40.21	0.313992	0.440318	0.651033		58.8	0.792929	0.873371	1.05821		40.18	0.801337	0.939014	1.13992
59.78	0.30412	0.37776	0.536738		39.23	0.313956	0.429567	0.653397		59.8	0.793558	0.874486	1.05936		39.21	0.800669	0.938667	1.13982
60.75	0.304237	0.37821	0.537555		38.25	0.314092	0.42645	0.655763		60.77	0.794146	0.875438	1.06045		38.23	0.799991	0.938307	1.13972
61.77	0.304272	0.377836	0.538333		37.26	0.314178	0.426428	0.658055		61.8	0.794692	0.876225	1.06148		37.23	0.799306	0.937938	1.13961
62.79	0.304338	0.377945	0.538942		36.2	0.314765	0.428106	0.660202		62.81	0.795195	0.87686	1.06243		36.18	0.798616	0.937565	1.13951
63.78	0.304247	0.377388	0.539523		35.25	0.314604	0.429825	0.66272		63.8	0.795657	0.877356	1.06331		35.23	0.797926	0.937194	1.13941
64.73	0.304076	0.376875	0.540053		34.25	0.315024	0.431616	0.66461		64.76	0.796076	0.877729	1.06411		34.23	0.797239	0.93683	1.13931
65.77	0.304002	0.376097	0.541234		33.22	0.314834	0.434532	0.667114		65.8	0.796454	0.877999	1.06484		33.2	0.79656	0.936477	1.13921
66.78	0.303815	0.375378	0.541137		32.23	0.315346	0.437173	0.669177		66.81	0.796792	0.878187	1.06571		32.2	0.795894	0.93614	1.13912
67.75	0.303568	0.37455	0.541982		31.25	0.315428	0.439393	0.671248		67.78	0.797076	0.87831	1.0665		31.22	0.795246	0.935823	1.13903
68.75	0.303474	0.37366	0.541985		30.23	0.315795	0.439857	0.672377		68.78	0.797326	0.878384	1.06721		30.2	0.794621	0.93553	1.13895
69.74	0.303391	0.371671	0.542406		29.26	0.315977	0.441353	0.674749		69.76	0.797546	0.878422	1.06784		29.23	0.794025	0.935261	1.13887
70.74	0.303135	0.371183	0.543553		28.25	0.316303	0.44256	0.676652		70.77	0.797735	0.878436	1.0684		28.23	0.793462	0.935019	1.1388
71.74	0.302866	0.370481	0.543235		27.21	0.316679	0.444124	0.678437		71.77	0.797897	0.878437	1.06888		27.18	0.792939	0.934804	1.13874
72.75	0.302482	0.369464	0.543881		26.11	0.316626	0.446061	0.67964		72.77	0.798032	0.878432	1.0693		26.08	0.792456	0.934617	1.13868
73.75	0.302209	0.368588	0.543846		25.14	0.317054	0.447449	0.681596		73.77	0.798142	0.878427	1.06966		25.11	0.792018	0.934456	1.13863
74.76	0.301872	0.367545	0.543854		24.24	0.317404	0.4495	0.683011		74.78	0.798229	0.878427	1.06996		24.21	0.791624	0.93432	1.13859
75.75	0.301388	0.366669	0.543748		23.25	0.317942	0.450526	0.684597		75.78	0.798295	0.878434	1.07022		23.22	0.791276	0.934209	1.13855
76.74	0.301002	0.36555	0.543895		22.25	0.318279	0.453194	0.685839		76.77	0.798341	0.878451	1.07043		22.22	0.790972	0.934119	1.13852
77.72	0.300508	0.364998	0.543585		21.26	0.318727	0.454413	0.687657		77.74	0.798371	0.878478	1.0706		21.24	0.790712	0.934048	1.13849
78.75	0.300254	0.358802	0.543911		20.24	0.319135	0.456993	0.689255		78.77	0.798387	0.878515	1.07074		20.22	0.790494	0.933993	1.13847
79.75	0.29986	0.358274	0.538463		19.24	0.3197	0.459487	0.69047		79.78	0.798392	0.878561	1.07085		19.22	0.790315	0.933953	1.13845
80.77	0.29938	0.357362	0.536502		18.25	0.320008	0.461932	0.692745		80.79	0.798402	0.878617	1.07093		18.23	0.790172	0.933925	1.13843
81.75	0.298898	0.35653	0.535847		17.27	0.320242	0.464374	0.694164		81.77	0.798402	0.878682	1.07099		17.25	0.79006	0.933907	1.13841
82.76	0.298592	0.356333	0.535296		16.26	0.32079	0.466782	0.695613		82.79	0.798393	0.878736	1.07104		16.24	0.789975	0.933897	1.1384
83.74	0.298016	0.356218	0.535125		15.27	0.321822	0.468994	0.697652		83.76	0.798378	0.878799	1.07108		15.24	0.789913	0.933893	1.13839
84.75	0.297722	0.353686	0.53517		14.27	0.322876	0.471591	0.698997		84.77	0.798359	0.878872	1.07111		14.25	0.789868	0.933894	1.13838
85.74	0.297134	0.351446	0.535324		13.27	0.323911	0.473984	0.701328		85.76	0.798337	0.878954	1.07114		13.25	0.789838	0.933898	1.13838
86.73	0.296654	0.349134	0.535317		12.28	0.324469	0.476307	0.703288		86.76	0.798315	0.879046	1.07117		12.25	0.789818	0.933905	1.13837
87.76	0.296307	0.347553	0.535474		11.27	0.325038	0.478791	0.705191		87.79	0.798294	0.879147	1.07119		11.25	0.789807	0.933913	1.13837
88.76	0.295638	0.344108	0.535618		10.26	0.326151	0.480961	0.706925		88.78	0.798276	0.879254	1.07122		10.24	0.789803	0.933923	1.13836
89.75	0.295173	0.342131	0.535666		9.26	0.327128	0.483523	0.70922		89.77	0.798259	0.879352	1.07124		9.24	0.789802	0.933932	1.13836
90.75	0.294586	0.342273	0.535682		8.26	0.328363	0.486047	0.711891		90.77	0.798245	0.879441	1.07126		8.24	0.789804	0.933941	1.13835
91.76	0.294029	0.34211	0.535913		7.27	0.329697	0.488359	0.713975		91.79	0.798234	0.87952	1.07128		7.25	0.789807	0.933949	1.13835
92.73	0.293338	0.341822	0.535958		6.28	0.331069	0.490754	0.716081		92.76	0.798225	0.879589	1.0713		6.26	0.78981	0.933957	1.13835
93.74	0.292723	0.341934	0.536105		5.25	0.332062	0.493031	0.71785		93.77	0.798219	0.879648	1.07132		5.23	0.789812	0.933963	1.13835
94.75	0.291905	0.341877	0.536414		4.27	0.333381	0.494998	0.720394		94.77	0.798215	0.879697	1.07133		4.25	0.789813	0.933969	1.13835

## Sheet: 6G
6G	ACAGGGGTCTGGGGACAGGGGTCTGGGGACA
295 nm										260 nm
Melting					Annealing					Melting					Annealing
T oC	M1 - Abs295	M2 - Abs295	M3 - Abs295		T oC	A1 - Abs295	A2 - Abs295	A3 - Abs295		T oC	M1 - Abs260	M2 - Abs260	M3 - Abs260		T oC	A1 - Abs260	A2 - Abs260	A3 - Abs260
4	0.445898	0.481623	0.53698		94.99	0.442197	0.495127	0.556176		4	0.948236	0.967584	1.00088		95	0.961361	0.960931	1.01474
4.55	0.445997	0.481619	0.536938		94.45	0.442195	0.495155	0.556254		4.58	0.948244	0.967586	1.00089		94.43	0.961361	0.96092	1.01511
5.55	0.446108	0.481613	0.53689		93.46	0.442193	0.495162	0.556338		5.58	0.948256	0.967591	1.0009		93.45	0.961361	0.960903	1.01564
6.55	0.446218	0.481607	0.536836		92.45	0.44219	0.495161	0.556425		6.56	0.948271	0.967596	1.00092		92.43	0.961361	0.960881	1.01638
7.55	0.446314	0.481599	0.53678		91.44	0.442186	0.49517	0.5565		7.57	0.94829	0.967604	1.00093		91.43	0.96136	0.960855	1.01731
8.56	0.446386	0.481591	0.536726		90.44	0.442181	0.495174	0.556556		8.56	0.948313	0.967612	1.00096		90.43	0.96136	0.960824	1.01835
9.55	0.446424	0.481585	0.536684		89.43	0.442173	0.495168	0.55659		9.56	0.948337	0.967622	1.00098		89.42	0.961359	0.960826	1.01944
10.55	0.446421	0.481578	0.536663		88.44	0.442163	0.495171	0.556617		10.56	0.948363	0.967633	1.00101		88.41	0.961359	0.960792	1.02047
11.53	0.446372	0.481569	0.536656		87.44	0.442153	0.495168	0.55662		11.55	0.94839	0.967644	1.00105		87.42	0.961359	0.960726	1.02139
12.54	0.446295	0.481557	0.536652		86.44	0.442143	0.495156	0.556609		12.55	0.948418	0.967656	1.00109		86.42	0.961358	0.960631	1.02237
13.54	0.446203	0.481545	0.536654		85.44	0.442134	0.495165	0.556596		13.54	0.948447	0.967668	1.00114		85.42	0.961355	0.960491	1.02318
14.54	0.446114	0.481534	0.536665		84.44	0.442129	0.495163	0.556563		14.55	0.948477	0.96768	1.00119		84.42	0.961352	0.960359	1.02381
15.54	0.44604	0.481528	0.53669		83.45	0.442129	0.495163	0.556551		15.56	0.948508	0.967692	1.00126		83.41	0.961351	0.960237	1.02449
16.54	0.445991	0.481525	0.536709		82.44	0.442137	0.495167	0.556544		16.56	0.948539	0.967704	1.00134		82.43	0.961349	0.960126	1.02513
17.53	0.445974	0.481525	0.536716		81.45	0.442151	0.495164	0.556557		17.55	0.948571	0.967716	1.00144		81.43	0.961347	0.960028	1.02581
18.54	0.445993	0.481527	0.536716		80.45	0.442168	0.495169	0.556574		18.59	0.948604	0.967728	1.00154		80.42	0.961343	0.959948	1.02653
19.57	0.446044	0.481532	0.536718		79.45	0.442182	0.495157	0.556592		19.59	0.948637	0.96774	1.00166		79.43	0.961337	0.959893	1.0272
20.58	0.446118	0.481542	0.53671		78.45	0.442187	0.495157	0.556593		20.62	0.94867	0.967751	1.00178		78.42	0.961332	0.959868	1.02783
21.6	0.446206	0.481553	0.536693		77.45	0.442175	0.495163	0.556566		21.62	0.948703	0.967762	1.00191		77.42	0.961329	0.959883	1.0284
22.56	0.446295	0.481566	0.536677		76.45	0.442142	0.495157	0.556507		22.59	0.948736	0.967772	1.00205		76.43	0.961334	0.959865	1.02888
23.54	0.446374	0.481578	0.536669		75.44	0.442087	0.495143	0.556416		23.56	0.94877	0.967782	1.00219		75.43	0.961351	0.959844	1.02928
24.54	0.446427	0.481582	0.536675		74.45	0.44202	0.495082	0.556322		24.57	0.948803	0.967792	1.00232		74.43	0.961386	0.959817	1.02964
25.53	0.446445	0.48158	0.536675		73.44	0.441956	0.495003	0.556208		25.57	0.948837	0.967801	1.00245		73.41	0.961441	0.959777	1.02982
26.55	0.446421	0.481573	0.536671		72.45	0.441922	0.495021	0.556107		26.56	0.948871	0.96781	1.00258		72.42	0.961519	0.959764	1.02991
27.54	0.446362	0.481565	0.536669		71.44	0.441962	0.494987	0.556057		27.56	0.948905	0.967818	1.00269		71.43	0.961607	0.95974	1.03009
28.55	0.446278	0.481558	0.536677		70.46	0.442126	0.494981	0.556093		28.57	0.948941	0.967826	1.0028		70.44	0.961689	0.959692	1.03022
29.54	0.446179	0.481555	0.536698		69.45	0.442469	0.4951	0.556306		29.56	0.948977	0.967833	1.00289		69.42	0.961631	0.959607	1.03037
30.54	0.446079	0.481552	0.53671		68.46	0.443044	0.49543	0.556715		30.58	0.949014	0.96784	1.00297		68.43	0.961585	0.959473	1.03055
31.54	0.445993	0.48155	0.536713		67.46	0.443893	0.496012	0.55738		31.57	0.949051	0.967848	1.00304		67.43	0.961527	0.959284	1.03073
32.53	0.445935	0.481549	0.536716		66.45	0.445047	0.496907	0.558349		32.56	0.94909	0.967855	1.0031		66.44	0.961431	0.959036	1.03095
33.54	0.445918	0.481552	0.536718		65.44	0.446515	0.498145	0.559656		33.56	0.949128	0.967862	1.00315		65.41	0.961267	0.958731	1.0312
34.55	0.445945	0.481558	0.536706		64.46	0.448292	0.499746	0.561279		34.57	0.949166	0.967869	1.00319		64.43	0.961006	0.958376	1.03142
35.55	0.446033	0.481564	0.536687		63.45	0.450352	0.501676	0.563229		35.55	0.949204	0.967876	1.00322		63.43	0.960623	0.957979	1.03161
36.54	0.446133	0.481569	0.536671		62.46	0.452652	0.503921	0.565477		36.55	0.949239	0.967883	1.00326		62.42	0.960099	0.957552	1.03177
37.54	0.446231	0.48157	0.536668		61.46	0.455141	0.506424	0.567991		37.56	0.949273	0.967891	1.00329		61.42	0.959417	0.957105	1.03188
38.55	0.446308	0.481566	0.536676		60.47	0.457758	0.509111	0.570743		38.56	0.949303	0.967899	1.00332		60.44	0.958566	0.956646	1.03203
39.54	0.446357	0.48156	0.536679		59.45	0.460444	0.511994	0.573675		39.55	0.949331	0.967908	1.00336		59.43	0.95754	0.956183	1.03216
40.54	0.446369	0.481553	0.536685		58.46	0.463149	0.515007	0.576747		40.56	0.949355	0.967916	1.00339		58.41	0.956335	0.955723	1.03222
41.54	0.446352	0.481545	0.536694		57.45	0.465835	0.517946	0.579917		41.56	0.949376	0.967925	1.00343		57.42	0.954947	0.955272	1.03232
42.54	0.446313	0.481539	0.536709		56.44	0.468473	0.520928	0.583141		42.56	0.949394	0.967934	1.00347		56.43	0.953607	0.954834	1.0325
43.55	0.446259	0.481534	0.536728		55.44	0.471041	0.523934	0.586388		43.56	0.949408	0.967944	1.00351		55.42	0.952289	0.954419	1.03272
44.55	0.446199	0.481529	0.536736		54.45	0.473527	0.52694	0.589611		44.56	0.949419	0.967952	1.00355		54.41	0.951043	0.954033	1.03302
45.55	0.446149	0.481526	0.536734		53.43	0.475922	0.529928	0.592791		45.56	0.949428	0.967959	1.00359		53.41	0.949913	0.953684	1.03338
46.55	0.446125	0.481526	0.53673		52.43	0.478221	0.532877	0.595905		46.55	0.949436	0.967965	1.00363		52.43	0.948935	0.953379	1.03381
47.56	0.446135	0.48153	0.536712		51.43	0.48042	0.535765	0.598926		47.57	0.949442	0.96797	1.00367		51.43	0.948132	0.953121	1.0343
48.55	0.446178	0.481536	0.53668		50.46	0.482519	0.538581	0.601824		48.57	0.949447	0.967976	1.0037		50.43	0.947513	0.952911	1.03482
49.55	0.446254	0.481544	0.536646		49.46	0.484516	0.54131	0.6046		49.56	0.949453	0.967987	1.00374		49.41	0.947072	0.952746	1.03545
50.55	0.446316	0.481552	0.536617		48.44	0.486409	0.543944	0.60724		50.55	0.94946	0.968008	1.00377		48.43	0.946792	0.952622	1.03612
51.55	0.446369	0.481559	0.536594		47.47	0.488198	0.546468	0.609739		51.58	0.949467	0.968043	1.00381		47.42	0.946646	0.952529	1.03684
52.54	0.446406	0.481567	0.53657		46.45	0.489883	0.548871	0.612099		52.57	0.949476	0.968099	1.00384		46.43	0.946601	0.952461	1.0376
53.55	0.446422	0.481567	0.536544		45.46	0.491469	0.551151	0.614324		53.57	0.949485	0.968184	1.00387		45.42	0.946622	0.952409	1.03841
54.55	0.446414	0.481564	0.536526		44.46	0.492963	0.553307	0.616417		54.57	0.949495	0.968303	1.00389		44.43	0.946678	0.952366	1.03925
55.55	0.446387	0.481564	0.536508		43.44	0.494372	0.555342	0.618384		55.58	0.949505	0.968459	1.00392		43.43	0.946744	0.952329	1.04011
56.55	0.446341	0.481572	0.536495		42.45	0.495705	0.557261	0.620226		56.57	0.949515	0.968648	1.00394		42.43	0.946801	0.952295	1.04104
57.55	0.446275	0.481594	0.536495		41.46	0.496973	0.559069	0.621951		57.56	0.949525	0.968866	1.00397		41.44	0.946841	0.952264	1.04201
58.55	0.446199	0.481627	0.536511		40.44	0.498181	0.56077	0.623568		58.56	0.949536	0.969102	1.004		40.44	0.946859	0.952237	1.04298
59.54	0.446123	0.481665	0.536538		39.44	0.499339	0.562377	0.625086		59.55	0.949547	0.969345	1.00402		39.42	0.946858	0.952212	1.04395
60.54	0.446057	0.481697	0.536577		38.46	0.500452	0.5639	0.626516		60.57	0.94956	0.96958	1.00405		38.44	0.946842	0.952191	1.04488
61.54	0.446011	0.481712	0.536618		37.46	0.501526	0.565345	0.627871		61.55	0.949575	0.969803	1.00408		37.43	0.946813	0.952173	1.04578
62.54	0.445999	0.481692	0.536658		36.45	0.502563	0.566719	0.62916		62.56	0.949593	0.970018	1.00411		36.43	0.946777	0.952157	1.04654
63.55	0.446045	0.481616	0.536703		35.46	0.503567	0.568026	0.630394		63.56	0.949612	0.970226	1.00413		35.43	0.946736	0.952143	1.04714
64.54	0.446169	0.481468	0.536745		34.45	0.504541	0.569267	0.631584		64.56	0.949633	0.970428	1.00415		34.44	0.946692	0.952128	1.04765
65.54	0.446377	0.481231	0.536791		33.45	0.505485	0.570452	0.632736		65.56	0.949654	0.970619	1.00416		33.44	0.946646	0.952113	1.04804
66.55	0.446675	0.480895	0.536841		32.45	0.5064	0.571591	0.633858		66.55	0.949676	0.970788	1.00415		32.44	0.946598	0.952096	1.04835
67.54	0.447035	0.480452	0.536902		31.45	0.507299	0.572694	0.634952		67.57	0.949701	0.970926	1.00414		31.43	0.946548	0.952079	1.0486
68.54	0.447401	0.479918	0.536968		30.46	0.50816	0.573772	0.636023		68.57	0.949734	0.971028	1.00411		30.43	0.946499	0.952061	1.04878
69.55	0.447678	0.479309	0.537027		29.46	0.508976	0.574825	0.637073		69.57	0.949779	0.971104	1.00408		29.45	0.94645	0.952043	1.04895
70.55	0.447722	0.478637	0.537067		28.44	0.509742	0.575856	0.638106		70.55	0.949845	0.97118	1.00406		28.43	0.946403	0.952024	1.04912
71.55	0.447364	0.477909	0.537061		27.43	0.510466	0.576865	0.639127		71.56	0.949944	0.971306	1.00407		27.41	0.94636	0.952007	1.04939
72.54	0.446428	0.477117	0.536968		26.42	0.511157	0.577845	0.640138		72.56	0.950088	0.971556	1.00411		26.4	0.946321	0.951991	1.04978
73.55	0.444748	0.476247	0.536717		25.42	0.511829	0.578789	0.641139		73.55	0.95029	0.972048	1.0042		25.36	0.946287	0.951975	1.05046
74.54	0.442195	0.475273	0.536247		24.43	0.512499	0.579695	0.642131		74.57	0.950564	0.972897	1.00436		24.4	0.946257	0.951962	1.05138
75.55	0.438704	0.474163	0.535493		23.44	0.513186	0.58055	0.643109		75.56	0.950921	0.974198	1.00459		23.42	0.946231	0.951949	1.05233
76.55	0.434297	0.472878	0.534395		22.46	0.513902	0.581349	0.644068		76.55	0.951368	0.976014	1.00489		22.43	0.946209	0.951938	1.05348
77.54	0.428877	0.471384	0.532925		21.45	0.51466	0.582099	0.645002		77.57	0.951906	0.978368	1.00527		21.44	0.94619	0.951929	1.05479
78.55	0.423604	0.469658	0.531072		20.45	0.515909	0.582798	0.645907		78.58	0.952533	0.981235	1.00572		20.43	0.946174	0.951921	1.05622
79.55	0.417618	0.467695	0.528858		19.46	0.516793	0.583458	0.646779		79.58	0.953235	0.984549	1.00621		19.45	0.94616	0.951913	1.05774
80.57	0.411373	0.465513	0.526325		18.46	0.517368	0.584077	0.647623		80.6	0.953991	0.988213	1.00674		18.43	0.946146	0.951906	1.05919
81.57	0.40529	0.463155	0.523545		17.46	0.517692	0.58466	0.648445		81.59	0.954768	0.992114	1.00728		17.45	0.946133	0.9519	1.06063
82.57	0.399703	0.460696	0.520603		16.46	0.5178	0.585185	0.649376		82.59	0.955528	0.996116	1.00782		16.45	0.94612	0.951894	1.06216
83.57	0.394813	0.458222	0.517606		15.46	0.517754	0.585655	0.650199		83.58	0.956237	1.00008	1.00832		15.44	0.946107	0.951888	1.06379
84.57	0.390836	0.455825	0.514659		14.46	0.517619	0.586086	0.650941		84.57	0.956861	1.00385	1.00878		14.44	0.946095	0.951882	1.06561
85.56	0.387759	0.453597	0.511865		13.45	0.517459	0.586509	0.651631		85.58	0.957378	1.00733	1.00918		13.43	0.946083	0.951877	1.06796
86.55	0.38553	0.451617	0.509307		12.46	0.517338	0.586952	0.652289		86.57	0.957775	1.01038	1.00951		12.43	0.946072	0.951873	1.06981
87.54	0.38404	0.44994	0.507046		11.45	0.517315	0.587446	0.652929		87.56	0.958052	1.01294	1.00976		11.43	0.946063	0.951869	1.07115
88.54	0.383151	0.448607	0.505718		10.45	0.517457	0.588078	0.653575		88.57	0.958219	1.01494	1.00994		10.43	0.946056	0.951866	1.07225
89.55	0.382718	0.448613	0.505547		9.45	0.517786	0.588801	0.654196		89.57	0.958298	1.01636	1.01005		9.42	0.946051	0.951864	1.07318
90.55	0.38261	0.448593	0.505325		8.45	0.51833	0.589576	0.654768		90.56	0.958318	1.01725	1.01012		8.42	0.946047	0.951863	1.07388
91.55	0.382735	0.448591	0.505285		7.45	0.519114	0.590367	0.655272		91.56	0.958301	1.0177	1.01014		7.41	0.946045	0.951862	1.07434
92.54	0.383456	0.448589	0.505281		6.44	0.520162	0.591135	0.655703		92.56	0.95827	1.01784	1.01014		6.41	0.946043	0.951862	1.07454
93.53	0.38347	0.448589	0.505281		5.44	0.520614	0.591844	0.656063		93.56	0.958237	1.01778	1.01013		5.42	0.946043	0.951862	1.07462
94.55	0.383457	0.448585	0.505281		4.44	0.520936	0.592452	0.656367		94.57	0.958211	1.01763	1.01012		4.42	0.946042	0.951862	1.07472

## Sheet: 7G 
7G	ACAGGGGTCTGAGGACAGGGGTCTGAGGACA
295 nm										260 nm
Melting					Annealing					Melting					Annealing
T oC	M1 - Abs295	M2 - Abs295	M3 - Abs295		T oC	A1 - Abs295	A2 - Abs295	A3 - Abs295		T oC	M1 - Abs260	M2 - Abs260	M3 - Abs260		T oC	A1 - Abs260	A2 - Abs260	A3 - Abs260
4	0.383214	0.463194	0.572843		94.99	0.349801	0.437316	0.516519		4	1.00007	1.14925	1.23574		95	1.24451	1.27917	1.36763
4.98	0.383846	0.462905	0.570822		94.02	0.350705	0.438226	0.517642		5.01	1.00008	1.14919	1.23586		93.96	1.24453	1.28034	1.36959
5.96	0.38404	0.462508	0.568506		93.02	0.351772	0.439293	0.518931		5.98	1.00009	1.14909	1.23588		93	1.24455	1.28167	1.37176
6.96	0.383981	0.462037	0.565943		92.02	0.353012	0.440523	0.520386		6.98	1.00011	1.14892	1.23584		91.98	1.24457	1.28318	1.3741
7.97	0.383452	0.461507	0.563208		91.04	0.354418	0.441896	0.521978		7.99	1.00011	1.14871	1.2357		90.99	1.24459	1.28482	1.37657
8.97	0.382296	0.460921	0.560343		90.02	0.355973	0.443371	0.523686		9	1.00014	1.14845	1.23549		89.99	1.24461	1.28658	1.37915
9.97	0.380899	0.460287	0.557442		89.05	0.357653	0.444939	0.525489		10	1.00017	1.14816	1.2352		88.98	1.24463	1.28838	1.38175
10.96	0.380943	0.459611	0.554536		88.02	0.359439	0.44658	0.527354		10.99	1.00019	1.14785	1.23482		87.99	1.24464	1.29024	1.38435
11.97	0.379658	0.458904	0.55169		87.05	0.361297	0.448263	0.529263		11.99	1.00028	1.14754	1.23444		87.02	1.24465	1.29211	1.38686
12.98	0.377043	0.458189	0.54903		86.05	0.363201	0.449969	0.531176		13	1.0003	1.1473	1.23407		86	1.24466	1.29393	1.38923
13.98	0.373241	0.457488	0.546607		85.05	0.365127	0.45166	0.53306		14.01	1.00027	1.1471	1.23369		85	1.24466	1.2957	1.39141
14.98	0.368422	0.456821	0.544495		84.04	0.367018	0.453286	0.534863		15	1.00021	1.14697	1.23333		84	1.24466	1.29735	1.39332
15.98	0.362719	0.456204	0.542728		83.04	0.368835	0.454819	0.536549		16	1.00013	1.14689	1.233		83	1.24464	1.29884	1.39486
16.99	0.357222	0.45559	0.54316		82.02	0.370706	0.45635	0.538204		17.01	1.00005	1.1465	1.2327		81.98	1.24463	1.30023	1.39625
17.99	0.351845	0.455044	0.543901		81.04	0.372649	0.45784	0.539867		18.01	1	1.14643	1.23241		81	1.24461	1.30157	1.39766
18.96	0.346519	0.454498	0.543528		80.05	0.374682	0.45932	0.541552		19	0.999992	1.14645	1.23218		79.99	1.2446	1.30293	1.39912
19.98	0.341415	0.454011	0.542856		78.99	0.376682	0.460807	0.543267		20	1.00002	1.14653	1.232		78.97	1.24459	1.30425	1.40061
21.1	0.336746	0.45359	0.542175		78	0.378683	0.462286	0.544993		21.11	1.00011	1.14669	1.23193		77.99	1.24458	1.30557	1.40205
22.07	0.332449	0.453163	0.541569		77	0.380489	0.463766	0.54675		22.08	1.00025	1.14703	1.23199		76.99	1.24458	1.30684	1.40348
22.99	0.328379	0.45279	0.541062		76.01	0.38229	0.465245	0.548533		23.02	1.00048	1.14747	1.23222		75.96	1.24458	1.30809	1.40483
23.96	0.324401	0.452456	0.540623		75	0.384101	0.46673	0.550347		23.99	1.00078	1.1479	1.23255		74.98	1.2446	1.30932	1.40614
24.96	0.320703	0.452111	0.540195		73.99	0.385893	0.468203	0.552152		24.98	1.00117	1.14829	1.23297		73.97	1.24463	1.31051	1.40737
25.98	0.317441	0.451771	0.539601		73	0.387678	0.469667	0.55397		26.01	1.00166	1.14872	1.23325		72.97	1.2447	1.31164	1.40853
26.97	0.314675	0.451415	0.538993		72.02	0.389432	0.471137	0.555788		26.99	1.00222	1.14919	1.23359		71.99	1.2448	1.31269	1.40959
27.97	0.312562	0.451043	0.538377		70.99	0.391129	0.472581	0.557577		28	1.00287	1.14969	1.23392		70.99	1.24494	1.3137	1.41058
29	0.311204	0.4507	0.537745		70	0.392796	0.474005	0.559346		29.03	1.00362	1.1502	1.2343		69.96	1.24511	1.31457	1.41127
29.99	0.310438	0.450371	0.537124		68.99	0.39441	0.475393	0.561068		30.01	1.00446	1.15076	1.2347		68.99	1.24531	1.31536	1.41189
30.98	0.310463	0.450047	0.536511		68.02	0.395974	0.476723	0.562743		31.02	1.00541	1.15137	1.23517		67.97	1.24554	1.3161	1.41241
31.98	0.31158	0.449728	0.535918		67	0.397467	0.478035	0.564373		32.01	1.00644	1.15204	1.2357		66.98	1.24576	1.31673	1.41282
32.96	0.3135	0.449418	0.53535		65.99	0.398915	0.47931	0.565942		32.99	1.00755	1.15284	1.23634		65.98	1.24595	1.31732	1.41308
33.98	0.313508	0.449127	0.534836		65	0.400307	0.48057	0.567472		34	1.00877	1.15376	1.23718		64.99	1.24609	1.3178	1.41326
34.97	0.313413	0.448865	0.5344		64.04	0.401649	0.481796	0.568951		34.99	1.00998	1.15482	1.23812		63.96	1.24612	1.31817	1.41327
36	0.313295	0.44863	0.533973		62.99	0.402935	0.483017	0.570395		36.03	1.0113	1.15604	1.23921		62.98	1.246	1.31847	1.41315
36.97	0.313188	0.448416	0.533572		62.01	0.404178	0.484193	0.5718		36.99	1.01281	1.15747	1.24052		61.97	1.24568	1.31863	1.41286
37.95	0.313061	0.448214	0.533164		61	0.405394	0.485374	0.57317		37.98	1.01452	1.15919	1.24207		60.98	1.24511	1.31863	1.41232
38.99	0.312921	0.448015	0.532784		60.02	0.406576	0.486558	0.574494		39.02	1.01653	1.16118	1.24389		59.98	1.24421	1.31841	1.41151
39.99	0.312768	0.447814	0.53239		59	0.40775	0.487714	0.575837		40.02	1.01889	1.16356	1.24607		58.98	1.24293	1.31789	1.4104
40.98	0.312591	0.447607	0.531968		58.02	0.408934	0.488878	0.577165		41.01	1.02172	1.1664	1.24872		57.99	1.24122	1.31704	1.40897
41.98	0.312389	0.447382	0.531517		57.02	0.4101	0.490059	0.57851		42.01	1.02505	1.16978	1.25185		56.97	1.23901	1.31571	1.40712
42.99	0.31217	0.44713	0.53108		56	0.411281	0.491261	0.57984		43.02	1.02898	1.17376	1.25557		55.98	1.23629	1.31387	1.40476
44	0.311942	0.44684	0.530544		54.98	0.412488	0.492487	0.581202		44.02	1.03354	1.17839	1.25985		54.98	1.23302	1.31137	1.40188
44.97	0.31168	0.446503	0.529969		54.01	0.41372	0.493723	0.582566		45	1.03875	1.18358	1.26473		53.99	1.22921	1.30828	1.3984
45.99	0.311399	0.446114	0.529306		53.01	0.414974	0.495001	0.583965		46.02	1.04459	1.18928	1.27015		52.97	1.22489	1.30451	1.39434
47	0.311095	0.445669	0.528602		52	0.416238	0.496295	0.585391		47.03	1.05103	1.19548	1.27608		51.99	1.22009	1.30007	1.38968
47.99	0.310761	0.445169	0.527832		51	0.417518	0.497618	0.586849		48.02	1.05797	1.20209	1.28245		50.97	1.21488	1.295	1.38443
48.99	0.310426	0.444613	0.527121		50.02	0.418803	0.498953	0.588331		49.02	1.0653	1.20899	1.28922		50	1.20934	1.28939	1.37871
49.99	0.310078	0.444011	0.526304		49.01	0.420089	0.500304	0.58984		50.02	1.0729	1.21617	1.29614		48.97	1.20354	1.28337	1.37263
50.99	0.30973	0.443371	0.525467		47.99	0.421379	0.501648	0.591373		51.02	1.08063	1.2233	1.30311		48	1.1976	1.27699	1.36622
52.01	0.309388	0.442704	0.524617		47.03	0.422658	0.50299	0.592901		52.03	1.08833	1.23028	1.31		46.97	1.19161	1.27054	1.35986
52.99	0.309044	0.442014	0.523774		46.01	0.42393	0.504319	0.594433		53.02	1.09587	1.237	1.31669		45.96	1.18568	1.2641	1.35356
53.99	0.308712	0.441322	0.52294		45	0.425165	0.505672	0.595977		54.02	1.10308	1.24333	1.32302		44.98	1.17992	1.25779	1.34749
54.99	0.308403	0.440645	0.522158		44.03	0.426394	0.506982	0.597534		55.02	1.10985	1.24922	1.32894		43.98	1.17442	1.25175	1.34174
55.98	0.308102	0.439996	0.521415		42.99	0.427587	0.508286	0.599085		56.01	1.11609	1.25453	1.33427		43	1.16926	1.24611	1.33646
57.01	0.307822	0.439382	0.520697		42	0.428746	0.509565	0.600649		57.03	1.12167	1.25921	1.33898		41.99	1.16451	1.24101	1.33168
58	0.307549	0.438806	0.520006		41.01	0.429851	0.510833	0.602218		58.03	1.12657	1.26326	1.34303		41.01	1.16022	1.23651	1.3275
58.98	0.307294	0.438273	0.519391		40.01	0.430931	0.512045	0.603778		59	1.13079	1.26665	1.34646		39.99	1.15642	1.23268	1.32393
60	0.307035	0.43778	0.518789		39	0.431994	0.513258	0.605305		60.03	1.13432	1.26949	1.34923		39	1.15313	1.22948	1.32094
60.99	0.306779	0.43733	0.518241		38.01	0.433013	0.514438	0.606839		61.02	1.13724	1.27176	1.35139		37.99	1.15033	1.22695	1.31856
62	0.306514	0.436935	0.517715		37.03	0.434012	0.515579	0.608365		62.02	1.1396	1.27356	1.35309		37	1.148	1.22497	1.31675
62.98	0.306239	0.436588	0.517205		36.01	0.434983	0.516718	0.609845		63	1.1415	1.27494	1.35434		36.01	1.14611	1.2235	1.31547
63.96	0.305969	0.436276	0.516732		35.04	0.435915	0.517864	0.611301		63.99	1.14299	1.27606	1.35524		34.99	1.14463	1.22243	1.31453
64.99	0.305688	0.435991	0.516288		34.01	0.436836	0.519004	0.612731		65.02	1.14419	1.27694	1.35591		34.01	1.14349	1.2217	1.31389
66.01	0.305395	0.435724	0.515783		33	0.437744	0.520134	0.614139		66.03	1.14514	1.27761	1.35633		32.99	1.14265	1.22122	1.3135
67	0.305084	0.435475	0.515328		32.03	0.438642	0.521235	0.6155		67.03	1.14591	1.27812	1.35663		31.97	1.14206	1.221	1.31325
67.96	0.304769	0.435232	0.514897		31.02	0.439524	0.52235	0.616842		67.98	1.14657	1.27841	1.35683		30.99	1.14166	1.22087	1.31308
68.99	0.304448	0.43499	0.514489		30.03	0.44039	0.523435	0.618142		69.02	1.14716	1.27869	1.35697		29.99	1.14142	1.22085	1.31298
70.01	0.304117	0.434741	0.514097		29.01	0.441247	0.524527	0.619416		70.03	1.14767	1.27888	1.35705		29	1.14129	1.22091	1.3129
71	0.303746	0.434483	0.513748		28.02	0.442089	0.5256	0.620668		71.02	1.14815	1.27907	1.35711		28.01	1.14125	1.22102	1.31289
71.99	0.303242	0.434216	0.513293		26.98	0.442919	0.526677	0.621889		72.01	1.14858	1.27929	1.35711		27.01	1.14126	1.22119	1.31295
72.98	0.30258	0.433937	0.512905		25.94	0.443738	0.527729	0.623082		73.01	1.14897	1.27934	1.35718		25.96	1.1413	1.22139	1.31296
73.97	0.301786	0.433644	0.512483		24.97	0.444557	0.528762	0.624243		73.99	1.14932	1.27935	1.35723		24.96	1.14137	1.22161	1.31302
75	0.301009	0.433337	0.512085		24.01	0.445349	0.529772	0.625369		75.02	1.14965	1.27939	1.35727		23.99	1.14144	1.22185	1.31313
75.94	0.299937	0.433028	0.51168		23.02	0.446129	0.530777	0.626484		75.96	1.14994	1.27942	1.35728		22.99	1.14152	1.2221	1.31328
76.95	0.299293	0.432724	0.511267		22.03	0.446906	0.531737	0.627562		76.98	1.15021	1.27947	1.35727		21.98	1.14161	1.2223	1.31342
77.98	0.299111	0.432424	0.51089		21.04	0.447645	0.532662	0.628594		78	1.15044	1.27942	1.35723		21	1.14169	1.22255	1.31357
78.98	0.299697	0.432135	0.510501		20.04	0.448357	0.533567	0.629617		79.01	1.15063	1.27934	1.35718		20	1.14178	1.22281	1.31375
79.98	0.30046	0.431861	0.510147		19.03	0.449036	0.534436	0.630592		80	1.1508	1.27915	1.35706		18.99	1.14186	1.22305	1.31392
80.93	0.30537	0.431612	0.509811		18.03	0.449717	0.535267	0.631507		80.96	1.15094	1.27894	1.35689		18	1.14196	1.22328	1.31411
81.97	0.309298	0.431394	0.509446		17.02	0.450376	0.536052	0.632263		81.99	1.15106	1.27874	1.35662		16.99	1.14205	1.22349	1.31431
82.94	0.313505	0.431218	0.509117		16.03	0.450989	0.536797	0.633004		82.97	1.15114	1.27846	1.35627		16.01	1.14216	1.22373	1.31451
83.95	0.317889	0.431091	0.508804		15.03	0.451568	0.537422	0.634063		83.98	1.15119	1.27809	1.35585		14.99	1.14227	1.2239	1.31471
84.98	0.322393	0.431018	0.508589		14.05	0.452203	0.538181	0.63532		85	1.15123	1.27769	1.35545		14	1.14238	1.2241	1.3149
85.96	0.326893	0.430995	0.508461		13.05	0.452877	0.539032	0.636727		85.99	1.15123	1.27729	1.35509		12.99	1.14249	1.22433	1.31503
86.98	0.331274	0.43102	0.508399		12.04	0.453583	0.539949	0.638259		87.01	1.15123	1.27688	1.35475		12	1.14261	1.22459	1.31516
87.98	0.335431	0.431086	0.508415		11.04	0.454298	0.540913	0.639846		88	1.1512	1.27642	1.35445		11.02	1.14272	1.22487	1.31527
88.96	0.339248	0.43119	0.508502		10.05	0.455017	0.541901	0.641483		88.99	1.15118	1.27595	1.35419		9.98	1.14282	1.22516	1.31534
89.97	0.342608	0.431318	0.508653		9.04	0.455715	0.542905	0.643124		89.99	1.15118	1.27548	1.35399		9	1.14292	1.22544	1.31537
90.98	0.345401	0.431464	0.508818		8.05	0.456396	0.543899	0.644749		91.01	1.15117	1.2751	1.3538		8	1.14301	1.22572	1.31543
91.97	0.347507	0.431619	0.509022		7.04	0.45704	0.544873	0.646331		92	1.15115	1.27474	1.35369		6.99	1.14309	1.226	1.31545
92.96	0.348816	0.431774	0.509258		6.05	0.457636	0.54581	0.647825		92.99	1.15115	1.27448	1.35367		6.01	1.14316	1.22627	1.31547
93.95	0.349274	0.431923	0.509501		5.04	0.458185	0.546701	0.649218		93.99	1.15115	1.27428	1.35379		5	1.14322	1.22655	1.31549
95	0.348955	0.432058	0.509748		4.05	0.458682	0.547504	0.650469		95.02	1.15114	1.27411	1.35393		4.02	1.14326	1.22679	1.31546

## Sheet: 8G
8G	ACAGGGGTCCGGGGACAGGGGTCCGGGGACA
295 nm										260 nm
Melting					Annealing					Melting					Annealing
T oC	M1 - Abs295	M2 - Abs295	M3 - Abs295		T oC	A1 - Abs295	A2 - Abs295	A3 - Abs295		T oC	M1 - Abs260	M2 - Abs260	M3 - Abs260		T oC	A1 - Abs260	A2 - Abs260	A3 - Abs260
3.99	0.378986	0.420406	0.474046		95	0.359859	0.340616	0.410714		3.99	1.08476	1.0939	1.18415		94.99	1.12054	1.12695	1.25797
4.85	0.378986	0.420406	0.473898		94.33	0.359897	0.340577	0.411404		4.88	1.08476	1.0939	1.18415		94.1	1.12058	1.12705	1.25796
5.84	0.378986	0.420406	0.473814		93.37	0.359957	0.340523	0.412332		5.87	1.08476	1.09391	1.18415		93.13	1.12064	1.12719	1.25796
6.84	0.378986	0.420406	0.473767		92.34	0.360042	0.340519	0.413413		6.87	1.08476	1.09392	1.18415		92.12	1.12069	1.12736	1.25795
7.83	0.378986	0.420406	0.473779		91.35	0.360159	0.340561	0.414652		7.86	1.08477	1.09393	1.18415		91.14	1.12072	1.12755	1.25794
8.84	0.378986	0.420406	0.473858		90.34	0.360308	0.340687	0.415966		8.88	1.08477	1.09395	1.18416		90.14	1.12075	1.12776	1.25793
9.84	0.378986	0.420406	0.473979		89.32	0.360486	0.340861	0.417312		9.86	1.08477	1.09397	1.18416		89.12	1.12077	1.12798	1.25793
10.85	0.378987	0.420407	0.474067		88.31	0.360691	0.341053	0.41856		10.87	1.08477	1.09399	1.18416		88.12	1.12079	1.12818	1.25792
11.85	0.378987	0.420407	0.474086		87.31	0.360931	0.341338	0.419825		11.88	1.08478	1.09401	1.18416		87.12	1.12083	1.12838	1.2579
12.84	0.378987	0.420407	0.473894		86.32	0.361208	0.341582	0.421081		12.87	1.08478	1.09403	1.18415		86.13	1.12088	1.12857	1.25788
13.87	0.378987	0.420408	0.47382		85.33	0.361527	0.341871	0.422323		13.89	1.08478	1.09406	1.18415		85.13	1.12096	1.12874	1.25785
14.86	0.378986	0.420408	0.47379		84.32	0.36188	0.342228	0.423556		14.89	1.08479	1.09409	1.18416		84.13	1.12104	1.12887	1.2578
15.87	0.378985	0.420409	0.473764		83.32	0.362266	0.342605	0.424754		15.89	1.08479	1.09412	1.18415		83.14	1.12106	1.12897	1.25774
16.87	0.378984	0.42041	0.473815		82.34	0.362679	0.343033	0.42604		16.9	1.08479	1.09415	1.18415		82.14	1.12106	1.12901	1.25766
17.85	0.378983	0.420412	0.47392		81.36	0.363039	0.343511	0.42742		17.88	1.0848	1.09418	1.18415		81.16	1.12102	1.12899	1.25754
18.82	0.378982	0.420414	0.474003		80.34	0.363395	0.344078	0.42881		18.85	1.0848	1.09421	1.18415		80.13	1.12091	1.12891	1.2574
19.92	0.378981	0.420416	0.474026		79.34	0.363791	0.344758	0.43029		19.95	1.08481	1.09425	1.18415		79.08	1.12073	1.12876	1.25723
20.97	0.37898	0.420419	0.473878		78.32	0.364267	0.345513	0.431885		20.99	1.08481	1.09429	1.18415		78.12	1.12049	1.12854	1.25702
21.96	0.378979	0.420422	0.473679		77.29	0.364862	0.346369	0.43365		21.98	1.08481	1.09433	1.18415		77.08	1.12018	1.12824	1.25676
22.87	0.378978	0.420427	0.473812		76.31	0.365623	0.347331	0.435533		22.9	1.08482	1.09438	1.18415		76.1	1.11981	1.12787	1.25646
23.88	0.378977	0.420432	0.473917		75.31	0.366581	0.348391	0.437559		23.91	1.08482	1.09443	1.18415		75.09	1.11936	1.12742	1.2561
24.87	0.378975	0.420437	0.474071		74.32	0.367759	0.349569	0.439729		24.9	1.08483	1.09449	1.18415		74.08	1.11884	1.12689	1.25568
25.86	0.37897	0.420444	0.474202		73.29	0.369185	0.350966	0.441997		25.88	1.08483	1.09455	1.18416		73.09	1.11825	1.12626	1.25519
26.88	0.378964	0.420452	0.474256		72.3	0.370858	0.352515	0.444374		26.9	1.08483	1.09462	1.18416		72.08	1.11759	1.12554	1.25464
27.87	0.378956	0.420461	0.474156		71.32	0.372765	0.354245	0.446917		27.89	1.08484	1.09468	1.18416		71.1	1.11685	1.12472	1.25403
28.84	0.378946	0.420471	0.47393		70.34	0.374828	0.356187	0.449695		28.87	1.08484	1.09475	1.18415		70.1	1.11602	1.12379	1.25335
29.88	0.378938	0.420482	0.473622		69.31	0.376991	0.358356	0.452725		29.91	1.08485	1.09482	1.18415		69.1	1.11512	1.12277	1.25261
30.88	0.378932	0.420495	0.473592		68.29	0.379377	0.360737	0.455886		30.9	1.08485	1.09489	1.18416		68.08	1.11412	1.12163	1.25182
31.84	0.378928	0.420509	0.473557		67.32	0.381965	0.363316	0.459263		31.87	1.08486	1.09496	1.18415		67.09	1.11304	1.1204	1.25097
32.87	0.378926	0.420524	0.473593		66.33	0.384723	0.366083	0.462969		32.89	1.08486	1.09502	1.18415		66.11	1.11186	1.11906	1.25009
33.87	0.378925	0.42054	0.473577		65.3	0.387647	0.369091	0.466815		33.9	1.08487	1.09509	1.18415		65.07	1.11059	1.11763	1.24917
34.86	0.378924	0.420558	0.47364		64.29	0.390724	0.372188	0.470831		34.89	1.08487	1.09516	1.18415		64.08	1.10924	1.11613	1.24822
35.86	0.378923	0.420577	0.473695		63.32	0.393923	0.375372	0.474951		35.88	1.08488	1.09523	1.18415		63.09	1.10779	1.11456	1.24726
36.86	0.378921	0.420596	0.473783		62.3	0.397206	0.37869	0.479185		36.89	1.08488	1.0953	1.18415		62.07	1.10627	1.11293	1.24629
37.88	0.37892	0.420618	0.473742		61.29	0.400553	0.382091	0.483406		37.9	1.08489	1.09537	1.18416		61.11	1.1047	1.11126	1.24533
38.85	0.378918	0.420642	0.473728		60.31	0.403923	0.385481	0.487645		38.89	1.08489	1.09544	1.18416		60.1	1.1031	1.10957	1.24438
39.86	0.378917	0.420666	0.473779		59.33	0.407261	0.388848	0.491777		39.88	1.0849	1.09551	1.18416		59.09	1.10147	1.10789	1.24345
40.89	0.378915	0.420689	0.473813		58.3	0.410519	0.39211	0.495829		40.91	1.0849	1.09558	1.18416		58.08	1.09985	1.10623	1.24257
41.84	0.378913	0.420707	0.47369		57.29	0.413739	0.395272	0.499735		41.87	1.08491	1.09564	1.18416		57.09	1.09826	1.10461	1.24174
42.85	0.378912	0.42072	0.473716		56.29	0.416918	0.398258	0.503418		42.88	1.08491	1.0957	1.18416		56.09	1.09672	1.10304	1.24097
43.87	0.378911	0.420729	0.47379		55.33	0.419994	0.401028	0.506921		43.89	1.08492	1.09574	1.18416		55.09	1.09526	1.10154	1.24026
44.88	0.378909	0.420738	0.473852		54.29	0.422902	0.403652	0.510275		44.9	1.08492	1.09578	1.18416		54.08	1.09389	1.10012	1.23963
45.86	0.378908	0.420753	0.473837		53.31	0.425622	0.406068	0.513316		45.89	1.08493	1.09582	1.18416		53.08	1.09263	1.0988	1.23909
46.85	0.378909	0.420775	0.473801		52.31	0.428094	0.408267	0.516117		46.88	1.08494	1.09585	1.18416		52.09	1.09149	1.09758	1.23862
47.89	0.378911	0.420799	0.473814		51.34	0.430274	0.410354	0.518695		47.92	1.08495	1.09587	1.18416		51.1	1.0905	1.09648	1.23824
48.87	0.378916	0.420818	0.473842		50.32	0.432134	0.412188	0.521094		48.9	1.08495	1.09589	1.18416		50.11	1.08964	1.0955	1.23795
49.84	0.378924	0.420821	0.473799		49.3	0.43369	0.41387	0.523298		49.86	1.08496	1.09592	1.18416		49.1	1.08894	1.09465	1.23773
50.86	0.378933	0.420802	0.473837		48.29	0.434944	0.415356	0.525356		50.89	1.08497	1.09594	1.18415		48.09	1.08838	1.09392	1.2376
51.89	0.378941	0.420764	0.473824		47.33	0.435907	0.41667	0.527251		51.91	1.08498	1.09597	1.18415		47.09	1.08795	1.09331	1.23755
52.87	0.378946	0.420719	0.473827		46.31	0.436628	0.417842	0.52903		52.9	1.08499	1.096	1.18415		46.11	1.08767	1.09281	1.23757
53.86	0.378948	0.42068	0.47381		45.3	0.437171	0.418939	0.530646		53.88	1.085	1.09603	1.18415		45.07	1.08751	1.09241	1.23766
54.89	0.378948	0.420658	0.473655		44.31	0.437571	0.41987	0.532189		54.91	1.08502	1.09606	1.18415		44.09	1.08745	1.0921	1.23781
55.88	0.378949	0.420657	0.473635		43.34	0.437884	0.42072	0.533663		55.9	1.08503	1.09609	1.18416		43.1	1.08749	1.09186	1.23801
56.88	0.378949	0.420674	0.473672		42.32	0.438125	0.421545	0.535125		56.9	1.08506	1.09613	1.18415		42.08	1.08773	1.09168	1.23827
57.84	0.37895	0.420699	0.473644		41.32	0.438327	0.422263	0.536502		57.86	1.08509	1.09616	1.18415		41.09	1.08793	1.09156	1.23857
58.88	0.378949	0.420723	0.47368		40.33	0.438493	0.423006	0.537816		58.91	1.08513	1.0962	1.18415		40.11	1.08806	1.09148	1.2389
59.87	0.378943	0.420742	0.473694		39.33	0.43864	0.423716	0.539167		59.89	1.08517	1.09624	1.18414		39.13	1.08812	1.09144	1.23927
60.88	0.378929	0.420756	0.473766		38.32	0.438785	0.42433	0.540438		60.9	1.08523	1.09628	1.18415		38.1	1.08812	1.09143	1.23966
61.86	0.378906	0.420768	0.473742		37.31	0.438941	0.424933	0.541704		61.89	1.08529	1.09633	1.18415		37.09	1.08806	1.09146	1.24006
62.88	0.378876	0.420783	0.473728		36.33	0.439095	0.4255	0.542928		62.9	1.08536	1.0964	1.18411		36.09	1.08798	1.09151	1.24048
63.88	0.378842	0.420797	0.473779		35.32	0.439236	0.42603	0.544087		63.9	1.08544	1.09648	1.18405		35.1	1.08789	1.09158	1.2409
64.85	0.37881	0.42081	0.473813		34.33	0.439361	0.426558	0.545202		64.89	1.08554	1.09658	1.18404		34.1	1.08784	1.09166	1.24133
65.85	0.378783	0.420819	0.473767		33.32	0.439471	0.427078	0.546243		65.88	1.08565	1.09672	1.18413		33.1	1.08785	1.09174	1.24176
66.87	0.378753	0.420817	0.473765		32.34	0.439566	0.42759	0.547293		66.9	1.08578	1.09689	1.18434		32.1	1.08795	1.09183	1.24218
67.87	0.378696	0.420828	0.473717		31.32	0.43965	0.428096	0.548343		67.9	1.08595	1.09712	1.18472		31.1	1.08817	1.09193	1.24261
68.86	0.378566	0.420869	0.473675		30.33	0.439724	0.428585	0.54935		68.89	1.08616	1.0974	1.18527		30.09	1.08854	1.09202	1.24302
69.84	0.378302	0.420961	0.473403		29.35	0.439792	0.429045	0.550342		69.86	1.08644	1.09774	1.18601		29.14	1.0888	1.09212	1.24343
70.86	0.377825	0.421098	0.472888		28.33	0.439854	0.429518	0.551329		70.89	1.08679	1.09816	1.18693		28.13	1.08895	1.09222	1.24383
71.88	0.377067	0.421192	0.471918		27.3	0.43991	0.429977	0.552235		71.9	1.08723	1.09867	1.18803		27.11	1.08918	1.09233	1.24422
72.87	0.37598	0.421093	0.470383		26.27	0.43996	0.430416	0.553085		72.9	1.08779	1.09927	1.18929		26.01	1.08945	1.09244	1.24459
73.83	0.374548	0.420559	0.468204		25.22	0.440004	0.430816	0.553988		73.86	1.08848	1.09996	1.19065		25.01	1.08976	1.09257	1.24496
74.84	0.372781	0.41933	0.465344		24.28	0.440043	0.431162	0.554761		74.86	1.08931	1.10075	1.19207		24.1	1.09009	1.09273	1.24531
75.86	0.370718	0.417268	0.461857		23.32	0.440076	0.43147	0.555493		75.89	1.09028	1.10164	1.19358		23.1	1.09044	1.09294	1.24565
76.83	0.368415	0.414336	0.457833		22.33	0.440105	0.431756	0.556242		76.86	1.09137	1.10262	1.19519		22.12	1.09079	1.09321	1.24598
77.86	0.365928	0.410714	0.453156		21.32	0.440129	0.432016	0.556949		77.88	1.0926	1.10369	1.1969		21.1	1.09113	1.09354	1.2463
78.84	0.36331	0.406723	0.447882		20.33	0.440151	0.432327	0.55765		78.87	1.09395	1.10483	1.19869		20.1	1.09144	1.0939	1.24661
79.85	0.360622	0.402703	0.442165		19.35	0.44017	0.432635	0.558314		79.87	1.0954	1.10603	1.20053		19.1	1.09171	1.09429	1.24691
80.85	0.357893	0.398927	0.436226		18.33	0.440187	0.433021	0.558949		80.87	1.09693	1.10724	1.20241		18.1	1.09193	1.09472	1.2472
81.84	0.355179	0.3955	0.43035		17.33	0.440202	0.433582	0.559581		81.86	1.09851	1.10845	1.20425		17.1	1.09207	1.09517	1.24748
82.85	0.352557	0.392383	0.424861		16.36	0.440215	0.434221	0.560201		82.88	1.1001	1.10961	1.20601		16.12	1.09211	1.09565	1.24775
83.84	0.35017	0.389399	0.420038		15.34	0.440227	0.434934	0.560851		83.86	1.10166	1.11069	1.20764		15.11	1.09225	1.09612	1.248
84.84	0.348026	0.386653	0.416056		14.36	0.440238	0.435638	0.561525		84.86	1.10313	1.11164	1.20908		14.13	1.09238	1.09659	1.24824
85.85	0.346322	0.384004	0.412998		13.34	0.440248	0.436284	0.562157		85.88	1.10448	1.11244	1.21028		13.14	1.09251	1.09706	1.24846
86.84	0.345126	0.381634	0.410846		12.36	0.440258	0.436833	0.562697		86.87	1.10566	1.11308	1.21122		12.13	1.09264	1.09754	1.24866
87.85	0.344424	0.379757	0.409495		11.36	0.440266	0.43728	0.563237		87.88	1.10664	1.11355	1.21188		11.14	1.09277	1.09802	1.24885
88.84	0.344103	0.378481	0.408758		10.35	0.440274	0.437578	0.56373		88.87	1.10739	1.11387	1.21228		10.13	1.0929	1.09851	1.24903
89.84	0.344033	0.37777	0.408431		9.34	0.440281	0.437745	0.56427		89.86	1.10795	1.11406	1.21249		9.14	1.09303	1.09899	1.24919
90.86	0.34409	0.377484	0.408354		8.34	0.440287	0.43782	0.564812		90.89	1.10835	1.11416	1.21256		8.13	1.09315	1.09944	1.24933
91.85	0.344185	0.377402	0.408381		7.33	0.440292	0.437827	0.565333		91.88	1.1086	1.11419	1.21253		7.14	1.09326	1.09983	1.24945
92.86	0.344178	0.377528	0.408426		6.33	0.440296	0.437832	0.56583		92.88	1.10875	1.11419	1.21247		6.13	1.09336	1.10016	1.24955
93.86	0.344176	0.377549	0.408459		5.34	0.440299	0.437888	0.566259		93.89	1.10883	1.11417	1.21239		5.15	1.09343	1.10043	1.24963
94.85	0.344169	0.377534	0.408473		4.34	0.440301	0.437927	0.566665		94.88	1.10886	1.11416	1.21233		4.14	1.09349	1.10062	1.24968

## Sheet: 9G
9G	ACAGGGGTCCTGGGGACAGGGGTCCTGGGGACA
295 nm										260 nm
Melting					Annealing					Melting					Annealing
T oC	M1 - Abs295	M2 - Abs295	M3 - Abs295		T oC	A1 - Abs295	A2 - Abs295	A3 - Abs295		T oC	M1 - Abs260	M2 - Abs260	M3 - Abs260		T oC	A1 - Abs260	A2 - Abs260	A3 - Abs260
4	0.338217	0.459277	0.540526		94.98	0.320914	0.42533	0.504437		4	0.912128	1.05143	1.12892		94.98	1.00633	1.12324	1.21853
4.97	0.338243	0.460401	0.540566		94.01	0.320877	0.426298	0.505167		5	0.912182	1.05146	1.12897		93.98	1.00638	1.12339	1.21865
5.97	0.33829	0.461839	0.54055		93.04	0.320826	0.427489	0.506223		5.99	0.912269	1.0515	1.12905		93.02	1.00642	1.12363	1.21885
6.97	0.338321	0.463703	0.540533		92.03	0.320837	0.428974	0.507496		7	0.912395	1.05153	1.12915		92.01	1.00646	1.12406	1.21923
7.95	0.338337	0.465959	0.540444		91.05	0.320873	0.430655	0.508954		7.98	0.912562	1.05157	1.12928		91.03	1.00649	1.12472	1.21983
8.97	0.338364	0.468188	0.540366		90.06	0.320953	0.432473	0.510598		9	0.912769	1.05161	1.12944		90.02	1.00652	1.12562	1.22067
9.95	0.338357	0.470394	0.540248		89.03	0.321091	0.434263	0.512235		9.98	0.913012	1.05164	1.12961		89	1.00656	1.12675	1.22174
10.97	0.338325	0.472253	0.540141		88.04	0.321272	0.435931	0.513783		10.99	0.913287	1.05168	1.12979		88.01	1.0066	1.12809	1.22304
11.98	0.33832	0.473548	0.539984		87.04	0.321461	0.437515	0.515295		12	0.913587	1.0517	1.12997		87.02	1.00665	1.12961	1.22452
12.97	0.338281	0.474167	0.539896		86.04	0.321667	0.439079	0.516791		13	0.913902	1.05171	1.13015		86.02	1.0067	1.13125	1.22615
13.97	0.338184	0.474276	0.539821		85.05	0.321889	0.440603	0.518228		13.99	0.914239	1.05175	1.13032		85.02	1.00677	1.13299	1.22789
14.96	0.338119	0.474574	0.539803		84.03	0.322138	0.442054	0.519653		14.98	0.914559	1.05178	1.13047		84.01	1.00684	1.13476	1.22968
15.98	0.338012	0.474323	0.539681		83.05	0.322356	0.44349	0.521128		16.01	0.914875	1.05182	1.13059		83.02	1.00692	1.13652	1.23147
16.98	0.337935	0.473913	0.53948		82.06	0.322651	0.444918	0.522633		17	0.915185	1.05185	1.1307		82.03	1.00701	1.13823	1.23324
17.96	0.337881	0.473537	0.539221		81.06	0.322937	0.446258	0.524264		17.98	0.915488	1.05188	1.13081		81.03	1.00711	1.13985	1.23493
18.94	0.337787	0.47322	0.53898		80.03	0.323266	0.447719	0.525842		18.97	0.915783	1.05192	1.1309		80.01	1.00722	1.14137	1.23654
20.03	0.337704	0.472788	0.538792		79	0.323587	0.44919	0.527486		20.05	0.916071	1.05195	1.131		78.98	1.00733	1.14276	1.23805
21.06	0.33764	0.472315	0.538634		78.02	0.323941	0.450748	0.529176		21.07	0.916356	1.05197	1.13111		77.99	1.00745	1.14404	1.23945
22.05	0.337594	0.472652	0.538481		77	0.324301	0.452237	0.530785		22.07	0.916639	1.05201	1.13123		76.98	1.00753	1.14524	1.24078
22.98	0.337546	0.473014	0.538328		76	0.324685	0.453783	0.53242		23	0.916925	1.05204	1.13136		75.98	1.00758	1.14643	1.2421
23.98	0.337499	0.472349	0.538227		74.99	0.325064	0.45536	0.534026		24.01	0.917213	1.05206	1.13152		74.97	1.00761	1.1476	1.24339
24.98	0.337423	0.471306	0.538123		74	0.325447	0.456927	0.535538		25	0.917506	1.05209	1.13169		73.97	1.00761	1.14875	1.24464
25.97	0.337357	0.469778	0.537969		73.01	0.325844	0.458512	0.537077		25.99	0.917806	1.05213	1.13188		72.98	1.00759	1.14987	1.24586
26.99	0.337288	0.468207	0.537889		71.99	0.326246	0.460083	0.53858		27.01	0.918117	1.05216	1.13209		71.96	1.00754	1.15096	1.24701
27.98	0.337203	0.466471	0.537733		71	0.326639	0.461606	0.54009		28.01	0.918439	1.05219	1.13232		70.97	1.00746	1.15201	1.2481
28.97	0.337173	0.466048	0.537563		70.02	0.327085	0.463117	0.541598		29	0.918774	1.05223	1.13256		69.99	1.00735	1.15301	1.24911
29.99	0.337107	0.473141	0.537412		69.02	0.32756	0.464572	0.543137		30.02	0.919125	1.05227	1.13281		68.99	1.00722	1.15394	1.25002
31	0.337023	0.472195	0.537318		67.99	0.328055	0.466081	0.544588		31.03	0.919491	1.05231	1.13309		67.96	1.00706	1.1548	1.25083
31.98	0.336944	0.464924	0.537263		67.01	0.328623	0.467589	0.546166		32.01	0.919872	1.05235	1.13339		66.98	1.00687	1.15556	1.25151
32.98	0.336874	0.453329	0.537125		66.01	0.329289	0.469168	0.547678		33.01	0.920268	1.05239	1.1337		65.98	1.00665	1.15622	1.25205
33.98	0.336824	0.439126	0.537027		64.99	0.33	0.470723	0.549141		34	0.920679	1.05243	1.13404		64.97	1.0064	1.15676	1.25243
34.99	0.33673	0.422852	0.536931		63.99	0.330845	0.472349	0.550627		35.01	0.921107	1.05247	1.1344		63.96	1.0061	1.15717	1.25264
35.97	0.336634	0.405565	0.536858		62.99	0.331736	0.474067	0.552089		36	0.921551	1.0525	1.13479		62.97	1.00574	1.15743	1.25264
36.97	0.336536	0.389455	0.536736		61.98	0.332639	0.475778	0.553606		37	0.922017	1.05254	1.13521		61.96	1.00532	1.15752	1.25241
38	0.33645	0.375465	0.536587		61.01	0.333359	0.477655	0.555223		38.02	0.922509	1.05257	1.13565		60.98	1.0048	1.15739	1.25191
38.98	0.336326	0.365542	0.536418		59.99	0.334404	0.479558	0.556817		39.01	0.923035	1.0526	1.13614		59.97	1.00418	1.15701	1.25111
39.97	0.336205	0.361524	0.536153		59	0.335598	0.481452	0.558447		39.99	0.923605	1.05262	1.13666		58.98	1.00343	1.15634	1.24996
40.98	0.336062	0.364929	0.535944		58.01	0.337029	0.483379	0.560015		41.01	0.924235	1.05259	1.13724		57.98	1.00251	1.15533	1.24844
41.98	0.335918	0.37542	0.535695		57	0.338155	0.485212	0.56159		42	0.924943	1.05249	1.13788		56.98	1.00138	1.15393	1.24651
42.98	0.33577	0.378207	0.535409		56	0.339568	0.486942	0.563054		43.01	0.925751	1.05236	1.1386		55.97	1	1.15213	1.24418
43.98	0.33564	0.381012	0.535115		55.01	0.34126	0.488549	0.564619		44.01	0.926685	1.05226	1.13943		54.98	0.998348	1.14989	1.24145
44.97	0.335539	0.383833	0.534838		54	0.343113	0.490061	0.566107		45	0.927777	1.05223	1.14038		53.98	0.996407	1.14725	1.23837
45.99	0.335451	0.386705	0.534635		52.99	0.345068	0.4914	0.567636		46.01	0.92906	1.05235	1.1415		52.97	0.994187	1.14423	1.235
46.97	0.335356	0.389491	0.534402		52.01	0.347138	0.492639	0.569171		47	0.930572	1.0527	1.14281		51.98	0.991711	1.14089	1.23142
47.99	0.335267	0.392037	0.534107		51.01	0.349209	0.49386	0.570788		48.02	0.932349	1.05336	1.14435		50.99	0.989022	1.13733	1.22775
48.98	0.335179	0.394333	0.533779		50.03	0.351236	0.495062	0.572463		49	0.934426	1.0544	1.14616		50.01	0.986181	1.13365	1.22409
49.95	0.335071	0.39634	0.533362		49.02	0.353024	0.496298	0.57421		49.98	0.936831	1.05587	1.14826		48.99	0.983265	1.12997	1.22055
50.97	0.334937	0.39809	0.532868		47.99	0.355177	0.49755	0.575927		51	0.939583	1.05781	1.15068		47.96	0.980358	1.12641	1.21725
52	0.334758	0.399753	0.532188		47.01	0.357377	0.498782	0.577631		52.03	0.942688	1.06022	1.15344		47	0.977553	1.12305	1.21425
52.99	0.334552	0.401293	0.531474		46.03	0.360516	0.500013	0.579211		53.01	0.946137	1.06308	1.15652		46	0.974938	1.11999	1.2116
53.96	0.334358	0.402854	0.530686		45	0.362945	0.501227	0.580769		53.99	0.949902	1.06632	1.15992		44.97	0.972596	1.11728	1.20933
54.99	0.334087	0.40437	0.529878		44.01	0.365531	0.502427	0.582173		55.01	0.953939	1.06984	1.1636		43.98	0.970592	1.11496	1.20745
56	0.333852	0.405862	0.529183		43	0.367947	0.503674	0.583559		56.03	0.958184	1.0735	1.16751		42.97	0.968952	1.11306	1.20598
56.97	0.333616	0.407572	0.528561		41.99	0.371229	0.504891	0.584851		57	0.962562	1.07712	1.17158		41.97	0.967673	1.11158	1.20489
57.96	0.333332	0.409518	0.527955		41.01	0.374072	0.506087	0.586121		57.99	0.966985	1.08061	1.17573		40.98	0.966705	1.1105	1.20416
59	0.33304	0.41166	0.527365		40.02	0.376515	0.507308	0.587348		59.02	0.971362	1.08387	1.17986		40	0.966009	1.1098	1.20376
59.97	0.332755	0.413931	0.526768		39.02	0.378694	0.508571	0.588565		59.99	0.975605	1.08681	1.18389		38.99	0.96554	1.10945	1.20367
60.98	0.332434	0.416226	0.526146		38.01	0.381568	0.509813	0.589798		61	0.97963	1.08936	1.18773		37.98	0.965246	1.1094	1.20385
61.97	0.332095	0.41833	0.52547		37.01	0.383631	0.511036	0.591096		62	0.983371	1.09149	1.19129		36.99	0.965076	1.10961	1.20427
62.98	0.331739	0.420173	0.524769		36.01	0.386404	0.512272	0.592329		63	0.986775	1.09319	1.19451		35.99	0.964981	1.11004	1.20491
63.98	0.331324	0.421793	0.52394		35.02	0.389071	0.513371	0.593591		64.01	0.989809	1.09449	1.19735		35	0.964919	1.11062	1.20571
64.98	0.330948	0.422838	0.523054		34.02	0.392978	0.514428	0.594808		65.01	0.992461	1.09543	1.19979		33.99	0.964861	1.11132	1.20662
65.97	0.330534	0.423405	0.522106		33	0.394398	0.51553	0.596023		66	0.994735	1.09605	1.20182		32.98	0.964787	1.11207	1.2076
66.98	0.330095	0.423512	0.521165		32.02	0.3968	0.516621	0.597124		67.01	0.996653	1.09642	1.20347		32	0.964693	1.11286	1.20862
68	0.329715	0.423141	0.520276		31.02	0.398762	0.517656	0.598255		68.02	0.998246	1.09661	1.20476		30.99	0.964579	1.11364	1.20961
68.99	0.329304	0.422575	0.519386		30.02	0.400164	0.518647	0.59934		69.01	0.999555	1.09666	1.20573		30	0.964454	1.11438	1.21055
69.95	0.328905	0.421854	0.518493		29.04	0.402142	0.519652	0.600453		69.98	1.00063	1.09664	1.20644		29	0.964334	1.11507	1.21141
70.97	0.328562	0.4211	0.517585		28.05	0.40389	0.520566	0.601519		70.99	1.0015	1.09657	1.20692		28.02	0.964226	1.11571	1.21218
71.98	0.328209	0.42034	0.516693		27.04	0.404732	0.521475	0.602517		72.01	1.00222	1.09649	1.20724		27.02	0.964129	1.11631	1.21286
72.97	0.327838	0.419545	0.515832		25.93	0.406872	0.522385	0.603489		72.99	1.00281	1.09642	1.20743		25.91	0.964041	1.11688	1.21347
73.97	0.327474	0.418768	0.515008		24.93	0.409535	0.523256	0.60445		73.99	1.00331	1.09636	1.20753		24.92	0.963945	1.11742	1.21402
74.96	0.327115	0.418043	0.51427		24	0.414603	0.524176	0.605315		74.99	1.00374	1.09631	1.20757		23.97	0.963851	1.11796	1.21452
75.97	0.326758	0.417376	0.51349		23	0.418875	0.525126	0.606084		76	1.00412	1.09628	1.20757		22.98	0.96376	1.1185	1.215
76.95	0.326417	0.416755	0.512673		22.05	0.421713	0.526031	0.606887		76.98	1.00445	1.09627	1.20757		22.02	0.963671	1.11905	1.21546
77.98	0.326052	0.416178	0.511828		21.02	0.425432	0.526927	0.607584		78.01	1.00475	1.09626	1.20757		20.99	0.963586	1.11962	1.21592
78.97	0.325697	0.415735	0.511071		20.01	0.428956	0.527759	0.608298		79	1.00501	1.09626	1.20758		19.99	0.963504	1.1202	1.21637
79.96	0.325362	0.41533	0.510378		19.02	0.432014	0.528611	0.608979		80	1.00524	1.09627	1.20764		19	0.963421	1.12077	1.21679
80.94	0.325019	0.415033	0.509741		18.01	0.436065	0.529509	0.609683		80.97	1.00544	1.09627	1.20774		17.99	0.963334	1.12134	1.2172
81.96	0.324729	0.414899	0.509107		17.01	0.438778	0.530398	0.610414		81.98	1.00561	1.09627	1.2079		16.99	0.96324	1.12191	1.21759
82.97	0.324459	0.414835	0.508476		16.04	0.440921	0.531229	0.611077		82.99	1.00575	1.09627	1.20812		16.01	0.963134	1.12248	1.21797
83.96	0.324182	0.414896	0.507988		15.02	0.443122	0.53211	0.611705		83.99	1.00585	1.09627	1.20842		15	0.963013	1.12305	1.21834
84.94	0.323925	0.4151	0.507499		14.04	0.447555	0.532944	0.61229		84.97	1.00592	1.09627	1.20877		14.02	0.96288	1.12359	1.2187
85.96	0.32368	0.415433	0.507229		13.05	0.452126	0.533701	0.612934		85.99	1.00595	1.09627	1.20918		13.02	0.962735	1.12411	1.21907
86.96	0.323422	0.415868	0.506864		12.03	0.453522	0.534466	0.613527		86.98	1.00594	1.09627	1.20963		12.01	0.962577	1.1246	1.21944
87.97	0.323163	0.41626	0.506399		11.06	0.45419	0.535238	0.6141		87.99	1.00591	1.09627	1.21011		11.03	0.962404	1.12503	1.21982
88.96	0.322902	0.416811	0.505872		10.04	0.455328	0.535896	0.614647		88.99	1.00585	1.09627	1.21059		10.01	0.962226	1.12541	1.22019
89.96	0.322627	0.417408	0.505282		9.04	0.458224	0.536449	0.615236		89.98	1.00577	1.09627	1.21105		9.02	0.962049	1.12573	1.22056
90.98	0.32235	0.418074	0.504728		8.04	0.458918	0.536907	0.615911		91	1.00569	1.09627	1.21147		8.01	0.96188	1.12597	1.2209
91.97	0.322104	0.41874	0.504194		7.06	0.460669	0.53731	0.61654		91.99	1.00561	1.09627	1.21183		7.02	0.961728	1.12616	1.22121
92.96	0.321884	0.419357	0.503704		6.04	0.462196	0.537591	0.617228		92.98	1.00553	1.09627	1.21213		6.02	0.961596	1.12628	1.22148
93.98	0.321716	0.41992	0.503243		5.06	0.461208	0.537793	0.617839		94.01	1.00547	1.09627	1.21236		5.03	0.96149	1.12636	1.22171
94.97	0.3216	0.420358	0.502903		4.05	0.462158	0.537926	0.618325		94.99	1.00541	1.09627	1.21252		4.02	0.96141	1.1264	1.22189

[truncated: 2 more sheets: 10G, 11G]
